# Supplementary material for: Genetic Characterization of a Recombinant Myxoma Virus in the Iberian Hare (Lepus granatensis)
Source: Viruses. 2019 Jun 7;11(6):530. doi: 10.3390/v11060530 (PMC6631704; doi:10.3390/v11060530)
Supplement: Supplementary file 1 [file viruses-11-00530-s001.zip]

Archive with 5 entries (5 files):
- Sup Data 1.fas
- Sup Data_2.fas
- Supplementary figure 1.pdf
- Supplementary figure 2.pdf
- Supplementary figure 3.pdf
