# Supplementary material for: Genetic Characterization of a Recombinant Myxoma Virus in the Iberian Hare (Lepus granatensis)
Source: Viruses. 2019 Jun 7;11(6):530. doi: 10.3390/v11060530 (PMC6631704; doi:10.3390/v11060530)
Supplement: Supplementary file 1 [file viruses-11-00530-s001.zip › Sup Data 1.fas]

>RFV_Ka_AF170722
attatgtaagtaatttataaccctagaaaaaaagtataaacctacgtcctgaaaggaggtaatatggaggagttttagagacctttcttccacgttaggacgaaagcgtgag-----------ggtttcacattagctgta-----------------------------------------------gagaatatgtttacttctaccatgtt------agaggt----gtagaaacacgtacccgttcattagaagcagacctac--------------------tagaatcgcgtctacttatctccgg-----------------------------------------------------------------------tagaagtagaaaa----------tagaaacgaggtta-----------------------------------ctacttataccaatcatcctctcccggtgaagtaga------------ccgtctatcc-----------------------------------------------------------------------------------------------------------cgttggtttacctattctcgagga---------gatga------aatactgctacttcctcggcacgatctat----aagataaacagacacgaaag--aaaaaagcgaacagta-tccctatatggtcttttaactatttatataggtgtaaa----cgtagaaaaacacggggaatatcgcgtctgtgatgacacgattgcttaattacatgccttgagtttaggcgtatgtatagaaaaggtgtcatcatcgagtagttcgccgttctttaccttgagactgtctctttttgagagatcggaggtcttcctacacatctctcccaagtgaaccgtgacatctaggttctcgacacagtccgtgtctaccagggtcgatccgattatattaccacgttccgtcgcttgagttatatgaggagcgagggaggctaaaccgtacgtagtttcacttactgtttcgttactacatttaatatctatcgatgtctcgcatttctcgagtaacgcgagagcttctgtacggttaatagacattggattggtatctctccagggagcgtcactggacaatcggatgaagacgatacgtcctttggcgtattcggacaccgacttaacagtgggacatcccgtaaatccgaaggttacagagagccctcctccgacgattgtgtagtatgtacttcctatcacgaacccctctaaaaacgattcgtcgtac---tcgtactcttcctcctcgctataatcatcgacgtactccgtactca------ggctgtcgttggctccgtcgcccttgtgggccgcttcaaacgtcgtacgtagagcctgacaaacggtatcacttccgctagtcttctttgtaactttaaccacaacatcgattcccatgtatcggacatcttcatcttgtttacagatgcctttcgttgcaaatgtcgcatatacatacaccaacaatattatacacaggcgcctcatgacgccagtatgtaagaaatccgtagttatttccaatacgcctatgttttactataatttgacttttttttaagaaattaacgagaaagaaa----aaccctacgagactggggtacatcgtttgggtaagggaaagaaacggagacgcgtcccccaatgatattccacgaagtcatcgacctccccggggtggttggtgtcgctgtacatgatatctacattaacgtcggacagacaacttcctacgacggtaatcgtctccgaatgag---gcatggtagaccccccgttcgtcttctgcaatgtatgtatatcgtctccctcagaacactggatctccacgttgagtgtacacaccttggtggtgttctggtatatatctgttcccgtgaagaatccaccagctccttcttttccactcgttgcgtagtattccgtgtgaaagacaggatcacaatccgtgtaatttaacgtaactgtaaactccttcgttttgatcacttcgttgtgtccagcggtcgtcgtacaagacgtttcgtttacgggatatagattgaatcccacactgatgtaattaaacgatgtaccgcatctctctgttggagacagagaatcggaatacgtatgcggaggacatttctcacagagagtatctcccgctcgcgtgtgtccagagacgccatatcccgcgggacactttgtctggggggcacatatcctacatccgttctgtcctttcaacagacaatagttccccgtagaacaattgcagactctatcgtgggttctatcgcacggttgagactcggatagatgccccgtacacggacctcgacaacttacgcacgcaggggcatggttagtactcgccgtaaaggttccgtcttcacacggagaacacaccgtattggacccgggtccgcacaatctagaggcataaaaccctggatgacaggatgcacaacacagtccgtctttttcgtagtcgtgtcctccacattttccttgattggaagaatacggtacatcatctccgtatacgtacacgacacatactagtagtgcaattaaacgaagcataatatataatgttgtaattatttttatatttt--------tgtacaagaaaaagaaggaatcaatt----------------------ataaccgaatgaga---gagccaatt------------------------------------------------------------------tagatgttacgactttttcgaggagcgaagcattgtaaacgaatattgatcacggacctgatatgtgaaatctcataatccgcgatcaacctcatgaacaactcaatcactctcgcagaaatggggataggattgtcgtatccccagtactcggcgacctgtgccaataagccaatcacggcacaggcctcggtgatgtaattgtcgtgtcgtaacatggcgcgaatgagggattcggaactgtcgacgtatttatacgaacatcgaacgagccaacgtacgttgtcgcgaaacacgatagacgcgtccctcttgaaagactcaaacacggcaaacacacaaccggcaggttctctatccctgaatggggtagacgaccatctgagatagtcttgaaccgccagaagtacactatcttccgcgtcgaagttgttcctacgaacatagaacgccatgatcgcaggaagaaaaggaaacgttcgagaatggctcgaacaccattaagtagtgt-ttattttttca-ttattctaacgtctctatcatgtcgaagaatcccttcttcgacggataggacacgggctgcctattgttattgttattgttattgttattgttattgttattgttattgcagtcgtaacgtttaaacgggttaggtatcttcatgaaatcgaacataccatttaattcgttcgcgtttaatggttccttgggaacggaggaacaatcagcaggggtgatgacggaacactcgtcgtctttcttgggattgggttcgcagacagggttgagttccccaaacatgaaagacacgagtcggttgatgggatacatcagtaacgtatagacgctgtagacgaatagattgcatagtctcgccaggtaaaacacacacaacatacatagtcgcgcgacgctatttaccaacagttgacagaatcctcgtatcgcgtaaaagacgaaccctattacttttagaacgagtacgatcgtccccctaaaacatctccatataccgaagacgaatttatgtattaagcaaaaaatccaccagcttaaaaaaaaatgggacactcgggttgttggctcatcgtcata----atttattagtcgtgaaaatgcctga-attgttataattcatctcgtaataccttcgcgacatggggtcgttggtgaggtttatactccttaaacatatattgttcgggggcgtttagttcgcacgcttttaggtagttttcgtgttgggatcctttaatcgcctgacaggctaattgttcacacgactctccggagagtcgttccgtacacaacgtgtttatggagtatgcgaaactatgtcctcgtacacacgacgtatcaattaatgtagtgattgtgacgtctggatgtagttcgtctatattcttaccgtaggcgttgatagtgatatcgtcgcaggatactatgatggttatgtttctggcacatggcgatactaaatctagataagtaacgttattcgagatctccgcgtacataccatgacccgacgcgtacacggactctcgtatgttcgttagtagaaaactgtgttcatcgtgtccacattcgtcatatgcgaagattttaaacccgtttcccgtagcgattaacccacccggaccctgtgtgagacgacaacctctagaagatattttgtattcttgtactcgtatacatagtttgattgatacgtgccacgtagatcgttcttgtggcgtacacggatcgatgacataaccacagacaagggatatgaacgcgagaagtagtacaacggactccatggttcctaccctcgataatcgcgtgtacattttcattaattaacccatccaaccgaaccatgaacccttcttgggttcttcctttttgaacggattaaaggaagagatgaatccgtcgtctttcttctctttttt------------------------------aaacggattgagagaaggtagatacgagtacggacttcctacgacgaaccatatcatttttacgatcaggtattggatcagtccggacaatcgtcctataacgaagtagcaaatcgataggataggacctattaaataggatagcatttataatacgagaaagttcctacgcatgtaacttcataaaaagatagtggatttcaccgtcgttcaaatagtccacgatagtatatcgaacttctacgggaagatgggtccacagacaggaggttccacataggtcggtgatgtagtggacgaggcggttcgttttgaaacggcgagtatataaggatctgaggattttttttactttatctccgtaagcacctcgtacgtacttcgatataacacgaacatgcttccaacggatcctggatactctaccgaatatcacgtcaaacatgctgacagaatcaagaacgtccgctttcatggcgtctcgttcccgtatacactcatccacgaactctttaaagaagtcgtaaatgtgattgtatgtgtagatctccatgtccgagtcttttatgaaacttcgaatgagggctttatacatggtcctgtgtctcgttacgaactccctcattccgaacgaattgatcgaataaatgttataatttatcacttttaatgctctcgcataagcgtccggagtgatcgtctttcgtaacaaacgaagggtcatgtacttgtttccgtttaacacggctaaatccaaacaggagttccccaggaagttaaccacgttgggatttgcgcctttctccaacagatagtcgaaggtccgtcggtcgttgtgtatcacgcaatagttgataggtgtaaagtcgagagaatcttgttggtttacgctgatctgagtaaagataaagtccaatacctttctattaaagacaccataactgatcttacgttccaacatatcaaacatgaaagttgcattgaacccttgagaggaattgactccttgacctgcgagaaagcgtagtatccgcacgtccgatgaacgtacgtgactgatcatgtaacattgaaggatgttgaacccgtacttcttgtccatgtcatgtatggaggcccccgcacgaactaacacgtgcaacgtttccaataccacgttcttggaacgtaaataggtctgtatgggcccgcatccgtctatcccccgaacgcatactaacgtgcctcgatcgatcatgtactttacaaaactcgtcgtattaatacgatcgttttccaacagacagagtaaaggatatcttccatctgcgcccctcgcattaacatcggctcccgcatcgataagacacattgccaacgtctccgcctcttttcccaattccttgttggataggaccgtacatagaggagaggtacgggttccacgaacaccgttgacgtcgacgcctcgtttcaaaaacaaacgtaatgtctccagggtacagtcatatcgcgttagataaaggctaaagggtgtatcatccatcgcagatagttcgtccgggttgtatacgttcaagaacgcgtcgagtacaccgtatcgaagacggagcgcgcacgctacatacccgtatagatccataccgtttgggttatatcatcaagtacacttattttttcaccgttgtataaaaaatgggtacgccgtattcgtacatccagtgtatagagaaacgtcgttaacacgatgccatttccacccattatacgactccgcggagttagtccgtcctcctaatacgtacaacgtgttgttgtagacacaacagatgggatttctacgcgcctccgtcatgtcctcgatgcgttcccatacgcaacacacgtcgtcgtatcggtagacgtgattcgtgtcggagtgttcgttcgtgcgtcctcccaagcaatataatcgtcccttgtacacaaccatcgaggctccggacctaggcataggaagaggcgccatcttaacccatccatcgtctgttaatctattcaccgcgtttgtaaacgtagtaggatacaggtcgatcgtccctcccgcgacccatagctcgttcttgtaacacacagtcgcagcttccacattagggtagagatatcggctgtaatacca---gtcgtcgttactgggggtccaatactccacgttgggaatcaatctgccttcttcgtcaatgcctcctatggcgtagatgcatccatttacgctgcaggcagaggcgttccgtctgtgttgtctcatgtcgggcatgtatgtacaatcacctgtcaggagatcgtatcccaagacatcggacgtgggtactccatttaacgtgccccccaaacaatacaagacgttgtccatacaaacaacggtaaatctatcacctatgtcgacgcgaccaacatgtgcgatacgagtgttccacatcatgtccggactgtaggcgcggatatatctcctcctgtctatcgtaatgatacaattatgggagagcggtggggtatggggtgtatcctttatttcttccatgtatctcgagtacacttcgtatattgtgtccttttccacgtcgtccccgatggcctcagacaacgcctttatctgtttaatatgcttgggttcttttctcacccaatctaggatggacttgataacgaatcgtcgaccgacgatcttatgggactcgcgtagaacgatgagtgcctcgtgggtgtctagtttcgcaaacgcctctcgggaactcagcaagatctcgggaaagaacatgtggaggattcgttttaagtcctctatgtgataggtgtccgcgaactggaatatcgcgatgcagtttgacggttctacttgagttacgatgtaatcgatgcactctttcaccagtttatgtatacccaagtagtccgctagaatgataacggattgtatgttttccacggtacttcctcgtacgttactacatcccgtgtacatgtaggtaagtacttcacgaaggacgacatcgtcggtgtccaatgttaccgtgtcgggaacctcaaaccctccgttaaacagacgataaaagtagtcagagtgtacggataaaatcaatcgatgggccgtgaacttcgaggttccggcgatgatggtcacatcgctcatggtaccattctccaaaaaacttaacaaggagcgattcatgttgtctaatacaaaaacttatattgtttatattttcattattaaaaaatatcctccacgagacgttgaaacatggaagcgatcatcagatacaggtcctccaatcggcttctctcctctgtcttgtcgaaacggtattcgttacttataatacgtttgacgtcttccaggtcggagggtttcttcactatgtaaggatcgaccacatacttgactagttcggaaacgcagacgtcttcccccgcctcggagcgataggagttaccgtagacgagaaccgctgtcacacacacacgttcttgagactcgatagtgaaacgacactgtacgtagtcgcagtatcgatcatctacgtcgtattccgcgtgcttatcattcgagaataggaagaacattttatatccgaagtaatcgtcacaaaagggatatccgtagacggggacattatctccccgtagattcacaacggaatgttgaatgacaacttctacactgggtcctagccgcgagaggcgtacctccggaggtgagaaacgggccacgttacacgtcggttctagactgtactcgatggattcaccgagtcgggtcaacctaacccaggtcatgatgtccaaatcgttttgcaaagctgccgacacgttacaactcgacgaggcccattcacacacgttaatccacgtacccgtcgtgtacggtttaatactgacgttgtaggcgtatccatcatctcgccaattaacgaatatgtttaggtcgtatgatgtgagacgcacggtatctgtagatgtgactgtgaggaaccaaatgaaaaa---cagtcgctctttcatcttaatcattatcactctactctactctattactctttcagtaataaaaacagtt-tacaactcgaggtacgtggcatacgctgcgttcatggaggctacataacaggatacgtcgttcgaccgtttccaggcgattccgttgtagcgttcggacgtatacgtgttcgttcctccgaagacgtacagttcgtcgttaaacacgcatcccactgcaccccctcgtttgtgttttgtcgaccctacgtattcccactcgtttgtatcgtccctgtaacggagtacttcgttcgtcgaggtgtaccgatccaccagaccccctatgcagtacaacctctctcgatagacgatcgctgtaacgctcgccttgggtacggatagttcgtttaccctcacccattcgtttccggatagtttttgtactacgtccgtggtatctaggacaccattacggaggaccctgccacccaatatccataattcgctcttgtagaggacggcactcgtttcggcaacgggttccacgagggtgggtcccttgtaccaccgatcatatccaggtttccagtacctggtcgtatccaacggtctatcgtctgcatcatatcctcctacgagatagatgcatccgtgtagggcgcacgcagtcgcttcgttacggtgttccggcaggttgggtatcctgaaccagacattcgccttgacgtcgtaggctaatgcattcgtcgtggatatggtgtctattttcccccctacgaaatacattacatcgtccatacatactgcggtaaaatactcccagtgttcgatagtccaccacttggataagacgaccgatttacccgtctccggattcagggcctttacatagcctttcatcgaccctcccaggaacacgatacagttatgatacgcgggtcggaattcctcagggtgattctgtagttccatcacatattgtttgtacacggttctggatgacacagtcctgggactgtccccaatacgtttcgccagttgtactgcgtagcgtatacgacgacgcgtgtttgcctgtatccattgtgtgacggccgttagggtgatacttcgatcgacattatcccgtatctgatctaataccagtaacagatcttctaagtccaacgcccgtagttgatctctcgaattcatcaccatactgggcataagccatcgggtcctgcgtttcaactcggtcagatcgtagagctcggagaatttaaacagatgtatacaactttcttcgtttactattttgttaaactcatgggcacattttttaatcagggggttaatctgtagatagtgtgccaatgagaaaatggattcgttattccttttgtgtaattctatcgattccgtgtacatgtaataaatcacatcaaatacggttttgtaatccgcctctaagacaatcacgtctatgtttttttctacgaagtccccattaaacagactgtagaagtatttggaatacgcggagagcaccaaccgatgcgctcggatgcttttgccttccgcgacgatttcgacgtcgcatagtttacccttcaaaaagagtttatacaaaggatacgacatcgtt----ccccgattataagatattattttttcaccct---ttaacagtctcaataataacacggtagttgtgattttgtgatagatgagaaacatgaccggttttgtttacaactatcgatgtgtgg------cggaggttgcgggtcatttcactttgtgtcattgtcgtcattc----------------------gttcgtttggaacac-----------acagatagttc------------------------------------------------------------------------------------------------acggggaacttattcatcgtcaatcgatacacgtctctctt---------tatccag-------------------------------------tccccaggtagcccgggacgacgaacaacatg------------------------------gttacg----------------------------------------------------------------------------------ttttggaataaaaaggttgccgc-------------------------------------------------------------------------tctgtatgtctacggcgaagaccaa------tgtgacgt-------------------------------------gtctttggcttcatccaaattaattaaacaccacccgttgaa----------------tcaggcaaacgccaccatgaaatcgggacacagtgggactgacggatcgatctacggaatagctaccgtgttacaagaaatgcgaagaagt---------------------cgtccatttctcgtttcgtgttaccacccaccgcggtctgtagtattgacagtacgga-gtctaaccatacggtgagaacacgacgtt-ttgttttcgtcgtacacgtatcggaacgttcagagtcagatatctcgacagacatacgacgttaaacataagacgaggaccaaatatttcattttaacccgtaaaaaaacgtcgtaaatccacgtacaatccgttcactctaacaacttgcgtcttgatcgtacgaccgactagacgtcgcttcaactgatccagtgtatcatgcctgtagttcagataatccaagagaacacagtcgtgatcttcgtatccgtgtagactgactcggaatacaccgtctctaaaatatacgacaccctcgtgaacgctcccgggcaataatagacccatagcgctcgttctatatacacttgttttaatttatgttttcctcgacaagagaggttcatgacaaaattcctactgtattatgtacgatggattttaactagcacatgattcattagtatcgtactcgtttttcgtagagacatgttatgtaccttgatcactccgtacgcgcgttatttgtcgtagttggtgtaaaaaaatggatatgcggtgttattgcacgagggatacacgggtatgtcatcggtacgtcgccacttacacccgttgtatttctctacagcgtttgtatttcctcccaatacataaatcgcgttgttgtaaacacaacagatgggatttctgcgtacttcgaccatatcacttaaccgttcccacgtatgcgactcatctaaatatctgtagacgtgactcgtgtaaatgcctccgtggacccttccgcctatacagtataatcgatcattatatactacagccgcagctcctgatcgcggttcaggaagaggttccactatcgtccaccgatcgcccgttaatctattaacagagtttataaacgtaggataatacaaatccacggtacctcccgcgacccacagctcattcctgtaacacactgtagccgtttctacattcgcttgtagataaggagcgttgtgccattcatccattccaggtttccaatactctacggaaccaattaacctatcttcttggtctatacctcctacgacgtagatatatccatttacgacacaagcggacgaattacgtctatatttacccatctccggtattaagttatacgt-------------------------------------------------------------------------------------------------------------------------------------------------------------------------------------------------------------------------------------------------------------------------------------------------------------------------------------------------------------------------------------------------------------------------------------------------------------------------------------------------------------------------------------------------------------------------------------------------------------------------------------------------------------------------------------------------------------------------------------------------------------------------------------------------------------------------------------------------------------------------------------------------------------------------------------------------------------------------------------------------------------------------------------------------------------------------------------------------------------------------------------------------------------------------------------------------------------------------------------------------------------------------------------------------------------------------------------------------------------------------------------------------------------------------------------------------------------------------------------------------------------------------------------------------------------------------------------------------------------------------------------------------------------------------------------------------------------------------------------------------------------------------------------------------------------------------------------------------------------------------------------------------------------------------------------------------------------------------------------------------------------------------------------------------------------------------------------------------------------------------------------------------------------------------------------------------------------------------------------------------------------------------------------------------------------------------------------------------------------------------------------------------------------------------------------------------------------------------------------------------------------------------------------------------------------------------------------------------------------------------------------------------------------------------------------------------------------------------------------------------------------------------------------------------------------------------------------------------------------------------------------------------------------------------------------------------------------------------------gcgtgttatcaaatcgtacgctagcacatcggacgtaggtgctccttctaacgtaccccctataatgtataggacgttgtccatacaaacgacggtaaatctatcacctacgacgcgtctactcatgtaagttacacgtttactccatgaagtgtccggattaacgacacaaatgtatctctctttatcgatcgtagcgatgcaattattggataatgggtttgttgacatatccttcagttcttccacgtatctctcatagattgtatacacatcgtcttcatcgttgtcgtcatgtatagctgtagttaacgcctttatttgtttgatacgattgggacatttccgaacccataatagtatcacactaataatagttcgcctatctacgacattgtatgtttccttcagtacgataactgcgtcgtcctgtgataggttttcgaatgcgtctgtaggacttagtaggatctcggttaaaaacgttttggttgcttgtcttaagttctctatgtgataggtatccgcgaacc----tataaacccctacacagtttgatgtatctactttggatatgatgcaatgtatacattcgtccaccagtttatctatacccaagtagtccgctagaatgataacggattgtatatcgtctatagtacgatcttttaagtcgctaaatcccgtgtacatgtacataagtaccgctttaacaacatcgtactccgagtccaatgtaaccgtgtcaggtggagtaaaaccaccgttaaacaaacggtaaaagtagtccgagtgaagagataaaattagtttatgtgcaaaaaacgttaagtttcctacgacaatcgtcacgtcgctcatggcaccatcttccaaaaatctcaataaagtacgcgacattgtg-atcgttgcaaaaattcgttgtttatatttttgttttctaaa-------------------------------ctaaacggattgggagagtattg--------------------------------------tataaaagcatttagtgtt----------------gtaaacgagaagagttattatgcg----------------------gaatatacgtattatcaatggcaatggtta------tcacttaataagtaactaaattaatgaactgacatctacttccctcgtagttaatacgacatacacaaaatggggtaatcgatacattgtctaatgctatagtaaaacaagttccgttattcagacaatagttttcatagtcgtgattacatactttaacatgtttgacaatatacagataatcgt------------tcatcgcgtgtaccgcgtacataatacataatagagaggccactaggttccgcgtcgccattttattacgccataaacaataagggtcgcaaccattgcagttgacagatatactggcagttta---------ctacgtttattatagtatgtcgtattatatttatatttttcctgaataaatcctatcaccttgttttcctccgcagtaataccgtctatgacgtccgagaacacacatgcttccgtatgtcgtatcttgtttaactttttaagtatgatcgacaatagagccagtgtggccaatttaacggacggtgatgcgtccagtaacgcaaatcctaacgcctttttaatgttctctatgttgtacgataaaatgtcccgttccatgatatcacacaacacgtcgtagtttttcgcatacgtattgttgataaaattgcaacaattaaccaactgacataatagatctatttctgtacactccgttatatccccaccgttcagataagtgtagacaacctcctttagacgagacatagtagacgataaaaactaatagccgcttgaaccgaatccgttgcgtccgcgaactgtcacgtccaatgttccgacactttctatatttacacttgttgctactttttcaaaaattatctgtgctaccttatctccttttttaacatagtatgtgtcttttccgttattaatgagtatgattcctacattccctctgtaatctctatctataaccccgccacctacgtcaatggagaatttcaacgacaaaccagatcgtggggcgatcctgccataacatccttcgggaatacttaatcctatatctgttttaaccaaacaacgttcgctaggacgaataatgtacgcataggcgctatataaatcgtacccggcagcatctttcgtagccttcgtgggaagactagcatgttcggagaatttaacacatttgaccgtatccgtcatgactttttgtagaaaaatacattttttttaacttttgttaaaacaatactttcacgatacgtcccctgttccgttgtttcttcggagtgttaaata---------------------------------------------------------------agtcctgcgtgttctcttcggcgttctttaacaacgagtctacatatactttattaggtatgtatccggtgacttgtttcataaactcgatataactatgtcccggatatagttctgatattttatacgccaagtctattctatcgatcttttctttttctactggattgatgcgaagatcctccgtcactagataaaggaacatcttaaactgataatctgttagattttctaacacggttataattacacctcggtgttccatttttactataaaaaaaatgtcattttccttcattttaaagtatatcacattcgtgtacgttgcctacgatgtcccaggtttttgatatgtcgttgtacacctctatctcatcaatgtatctatacataaaacctcctagaacgatgagagactcatcgacaagacacactgatgcgttaatcctgggaagattcaaagaagattccacgcgccacgtacatgtaaccgtactatagctttccaccatggtgtacacctttatcccatctatgtacgaaactcctcctagtacgtaaacagtatctccgcgagacgtggaacatcctcccgcgtgggagtatttcatggggttacacatgctccattgtctggaagacggagagtatacttccaccgtcttatcaaaatcgttggcacctcccatgacgtacaacagattgtctaacgtggcggaacacgcattgtatcgggcctgtagcagattagattctatttgccatgcgtcttccccaggggtccaactttctacggagacgaggcttccgtctgttcctactcctcctatcgcgtaaattctgttacgtaaggtagacaccgtaggtaatttcctagccacgtttaagttgggtacgtacacacactgggatgtacgagtgtttatacctaccacatccgctacgggttcgttcgctttgtttacccctcctatcagatacaccacgtcgtttaacgtaacacatccacatccaccatggtgctcgtctataagtttgttaattctttccatttcgtctttggtagacgtcgtgggatctt------gtttagagtaaggaacgtctttcgccgtgtaatatttacgacggcgtgccaccattcgtctgtcttgtttgataaacctgtacgccgttccgtgcgatctccatcgctttaacaccctggttccatgatccgtcaaatacgtgtatcgtaacacgtcgttcataagtcctatcgttttcattttgttttgttttttatatcttgcccatttgatgatgaattccaatataacgtcttccttagagacgtttacctcgtcgtctttaagtatgttattcagttcgaaatacgacaagggtagcaacgttttatccacggacaagatctcgaaccgactccgtatgtattccatggcgacgctatatactttgtaacacttgttacttaatccagtttttagaaaccctacacacgtggagtcgttaatgtggcttattatatactcgacacacgaggtctgtacgaatcccaagaacgttttacaggcgatggtaaatagttttataatcgtacaaggggttatatcgaacgacccagtattgatatacctgataatttgctctacaacgtcgtggtcgtactgtatcatgactttcatattgttcttgataaacatcctaaaatacactgacgctgagagaagtaaatcctttcgcgtcttaacggtccccatggtggtaacgatagagatctcttcggtaggatagatggacattgtctcgagtcgtttcttgtactcatggtcgacgtacgtgatcgtctccgccatttttgtgtatttttatatacttatttgctcaactttttttgctaaaaaaaaacttaaaaatctacatccaatgaaaatgtgttatcttgtttagaagcaacacccattctttggtaatcactaacgcgtttttcgaagaagttagtttttccctctaaagatatattttccataaaatcaaagggattagtagctgaaaatatcttagagtaccccagttccgtaactaatctatctgctacaaattctatatattgacacattaagtcgcaattaattcctataagtcgtaccggaagagcttttgttaaaaattgttgttctatcacaaccgcttctttaatgatatcggtggctcgtgtttcagacggtgtatggtttaggtgtttaaacattagacacgcgaagtcgcaatgtagtccttcgtctctgctgataagttcgttggaaaaagttaaccctggcatttttcctcgtttctttaaccagaatatcgcagcaaatgaccccgaaaagaatataccctcaacagatgcaaaagcgattaatcgttccgcgtacgtagcatctttattacgaatccatttctgtacccattcggctttttgttttatacaatccatcgtttctatggccttaaacaatttctctttttcctgaatatcgattatatacgtatcaatcagtaaactgtacatttctgagtgtatgttctctatggctatctgaaatccatagaagcatcgagcctccgctatttgtacttccacgtaaaatcgttccgccaggttctcattcacgataccgtcacttgcagcaaaaaacgccaatatgtgcttaatgaaatatttttcgtcagatgtaagaatatgccaatcttttaaatctttggatatatccacttcttctggcgtccaaaagctagccactgcctttttatacattttccaaatatcattgtattgtatgggaaatacgacgtatctatctaaggattcctttaacacgggttcatcttccattttttgaaggacttatattatgtttcacttattctaagttcacacctacctgatcatcatccgtataatacaccgtatctagttgttgaaacgatctacgagtggtcgcattaattattttaagttttatagcgtcccatgcttcttttataactgtccatttattaagatatatgattaagaacatgataatgtataaactgacgaacacggctgtagcaatagcaccaatctcattctcatggtcgacggttgtaatatttttttcacccaacatgtttaatttaacaaaggaacttcggactctgactcatacgcagaatcggatgattcgtaatattccgagtctcccgattcgtagtagtctgaatcgtcggataaaacagatacgtgatcatctaataaaatatttacacttttatttcttttttttactaagtaacttataaacgtatcaaatctaagtttacattttatcattttttctcgaattgttgctaccacagacgccattgttttgtgtgaatgatcctattacactatgataaaatttctattatt-----agcagaagatataataatttaacccaatcacgttaatttacaaaaagtgaatatagctagcttaagtggtaggtagtagt---------------------------------------------------ttttagtgtagaggaaagagtagttgttgcacatgaggaataaatagatggaatccccacctaggtgttataaaacatattattggttatgatttctggatagttattttgtaaacatgttttactcttttcaccggattgtgttttcttaatacttaaacaacatccgtacttttgtatttcttcgttcgtcggagtggacggtttgtacgtttttccttcaacgaccgctttgttgatcttcttcacatagctactcatctttaatttaagtgctatttatttatgttattagctaggatttatgtttca--ttttacacgtaaagaaacgacccgtatctatattttaggtttatttttcgtttaatggagcatacacatataacgaacacaattaggacgaatacagcgaatacgataaaccacggactatttaatacacgtagtttattgttaataaactcatcgggtaacgctattttgttagtggctcgtacgatagaactaataacgcagttggcctccgcggaacctgagttcacgatctgtaacaggatgtgtttattctcgggggcgacacaataccccgcatcaaacttttgtatatctataacgttttttacatccgaaaacacgttacagttacggacgatgtcctggctggggtcatcgtcggccttcgttaaatcgattcctatttctttagccaacgcgtctcgttctttatcaggtaatatctccgatatttccctaaacgtttttatcaataatttgaaactcaactctttattattggaacaaaagttaagaatttgcaacttacatcgttcgaatacgccttgtatttcaccgatatgtatagcgcacgtagtgtttacaggagtagtatacaacgataggttgtgtaaatatcgtttaacgaacagtgtgtatagcgtattaagttgtgcaacgggttccatttatccaatttgagaaaatgttttttgttataaacttttctaaaaacgaaataggatgtaggatggacgtttttaatctaaacttatcacatgtcgtcttcgtacaacacataatgaattcgctcaatgcctttgtgaattccttatccgtttctatttccggatacgtacgaaacaacgtatgtgtaaagaagtgaaaatcgtaataccagttgtgttctactttcaaactgttctttatcttcttattcgttatactcgctacctgagaaaaatcaaaatcgtttaaacacgccttaatgggctcgttaaacacgtacgtgttgtgtttaaacgtaatactgaggggcgtaggagaatcgaatacgagaatgttatcgggtttgaggtctacgtgtacgaagttattacaacacggtaactcgtatatttttacgtacaataaagcgatttgtaaaaataaaaactttacgtaatccgtcaacgatttaaatccgaatcgtgttatgactttccccgtaattttatccgcggaacatttggccaacggaaacacgatgatgttgcctttatcatatgcataattggaacgtttctcatgttcgaagaaataaaacatgtgcgtaaagtaattaattacatttatgttactttgtacgacaatagggtaaaagtacgacaataacttaacgaatttaacgtctcctttcttctcgttaaacgactttaaaaaatacttgtgtgaaaaatgggtaaggttcaatggttgctcgtcgagtatctgtacaattaatagcagcatatataatacgcgtttatacaagttgtacaaaaatgacaggttataatttacccccatggcccaggcacatacgattaattttttttcatccccctttaagttattatataagaacttgggaatggtatattctgctgtcgtgtctataggcgtatagtttttattaggttcgtacacaaactttacgacgtacttgtctatcttaaacacgataccgtagccacccgtggagatatgataaaagtcgtcattcgctgggtaaaaccgatcatccttttgttgaaagaacgacggattaatgtattcttcgttcgctattttatcgagcgctgttttgttaaagtttttaaaataacgaacaagtttaacgctaggggaccaactcttgtgtgtgtctagctgtgatatcacgtaatcaaaataaatatcgtctcctagtacggtcgtatcatcttcattgtcgacgggttcccattgaccctctaacgagtt---aatgtcttccataattcccatttattgtaataaaaacagtataatcgagccgtgtctggtttattaatttatttcaagaaagttttgtttttatatacacgtagtgacc---------------taagggctaatt--gcttatcgtagcttgacaacgttcgacagaaacgtatcgcgaattttaacggtattgcgtatccatagttctttataattgtgtttgattatatattctcccaagtaatgactatcaatcgcacgtattaagttatgaagtttacgtcggcaataactggcacaaaaggcgtaaaagattaacatcgtattgtccgtgcacggaaacagttgccggcagtaatcgacgtattcagttgttttcttatcgttcactcgatgtattccgtcaaaacgatgtactgcaacgtctcgtaaagaatacgacgcgttccacactaaggtgcctacttgttttattttatacccgcctagttgattcatcaaacgtatatcgactgacgtaagtgctgtgtaaaatgtgttggtgtcttcgtccgtccacagaacggggatctttacgtcgggtttaacggtaacttcgcataacgctatatatggtatatcgtcatcaaagtatcctggtacgtaagtgggaaaccctaccggatacgttccctcacatacaacgtcaaagactgattttaacacatagactgaatagtgtttgggtacgtcgatacgtaacgtatttacgtacgaggaacggatagcttgacgtataaaacttatcgcttcgtacccggaaggataatacacgtttgagttagaagcatcgtagacggatgccgtccatatggcgtcatctaaccgggtaaagtgtaacgcgttccatggagataatacgttgtttaacgtaattagttgtgtgcatgtggcgttgtataaactctccgctacacgaaaagaattcttttctaacgcttttagtttcattcgcgcatcttcattagtaatcatatcgccttggatcgacacgacacaacttttccaatgtcgaagatagtccatcatggacatgttgtgtacgaattttgccacgtcgaccaatactagtttcataccatcagatgagacgatgtaattgtttcctacgaagaaccacccggagtctttaggccagtatgattttagtaacggaaaatcaaaaacactgcttaagtaccctattattactaaggtggatgtgtttaccatactttctcgtatccattttaagaagtccgtgactagcttcttcgggtcgaatgatgtaaaacatctacccggatgcgttgtaatcatatacacggatgcccctttcggagtaatcgtagcgtttactaaaatcgttataaactttaaatactgcttattgggtcgcaattccgtccaattacacggagcggaaagacgttctaaatcatacgggtatacgtctatctccggacgttggtacgcttcttttttctttacccatatgtaatgttttcctatgtaggctataaccatgtcgtcgattaacgtatattgtgaatcgttagctttttcatctttataatttacgaacctatatgcctctaatccgttacaatacaaccagtaatttatttcggatacagtgtagtcccgttcctgcaatgatcggattaacgcatcgtgtttaaatcgtttcttcagtatatccaatagaggagacttacgcgtttttggaaaataatacacgtccgtatccgtttcgtgaatacataaactgttgataggctccgctggtaaggacacgggttccgcgtaaggtgtaatacccactacgtctaactcggatacggatatcattgattttacatcttctaagttaccgtcgtatacgacaactccttttccatattttgttttggttaatactacggatcgtggatgttcctttaaggtgtgtataacgacttctttttttacgtcgtctaatagtcctcctaatagtttaatcatttttggtaattacaatacgtgtatttattttatgttcagttttttaccactgtgttgtttggattttcccaatctcttttaaatatgtcgtttaacatcttcacaagttccggatgtacagtattaaaactaacgaaggcatgtcgaaggtaatgcgtaccgtcaaagttcgcaggtgtaatatgtgcgaactcgtcatcgacgatcatgagttttgtattgttcttatcgtagaataccttaacgatcagatcgttgttagagcacatcgtttgtaaactctttacggacgacatcatgtacacgtcgttgttgctccaggaacctatcagcagtctcactttaacacctcgattgatgacagcacatattaactcattgtaaatattgggccaatacgtcgtcttttcatcttctcgtattacgggtacgagagataacaattccaggcagatacttttcttagcattcgctatcttacccattacaacgtcggcgtcgagcgttctagagcaccctagcatataatcgggggaatctgataaaaacactccacctataggattattaatgttatactgtgtcgatgccgttaaacaacacgccgtgtgtaggatagaaaagatggacttgtttcc---aaaagccttaaacgtgttaaaacgacgctctagatcacctgctaagggtgcgtatgttgaatagacacccagcgtctttatatttgatatggatcctcccgtaagcgatgcgtttcctatataacaccgggtaccgtcaacgatccagaaactacccaacaatacccctggattgtaacgttttcctatctttaccttaatgtaatcgatgttactttcgagtaattcttcttcgtctttgtttccgctctgataatcaaccaaaatagtaaccttgatacccgacttcgcaacttctttgagttttttcataatgagtcttccttgatcggttgtacgcaaattacaacaaaacgacgcgatgtggatgtagcgtttcgcttgagtgataagttcatcgaaacattcgtgtgtgagcatgtgttgtgtgacaatacctaagttcttcggaatagtttctacgatccgacatccagcaccggggggtggtttagaaaaaagtgatagcatttaatacctgaaaaagagtgagtgatttattaaagagacgtgtatccgtttttctttcttctggttctggtaaagtagtaaatgacagactctacaacgatggctcctatacctagtagggtagtgcacgtggcgatagcgagaacgaactccgtattcatcgtctcactctactcgaaatgtaactgaccaataactttttatacgtatgcctacgataatatatatcgattccgtttttgtcggaatgaaaatgttcgcgtttaacccctgtggatcgctcgatttagttactgtacaatatttacagaccatcctattttttttagcctcgtctatacattttattacaaaatggggcatgatacattgtccacgtgcctgttgaaaatacaatggggaatacaacagttccgataacgtaaagtcctgacctcttacgcgtatagattttgagacgtctaccgcgttgttgggaatgtgtttaaccttatctatcttaataaacgacgtactccctagtaaacatttttcctccgtgtttatctttatccgattcatgtgcttgaacggattcagttttaggatatcgtccaacgtggaaacgttcatgatggagagaacatagacaactatccaatactaatcagcaaatgttttttcattttaaaaaaattaaagttgtatagacgacatggtagaacaaacgttatcgatgtcataatttcccactatcttcatctttttaacctcgtaaatgaatttcttgtaacttatcctgtgttccgagtgaggtagttgccattttaaccataatgaatctaaacgaatcgctgttaatagttccgatacggaaccaaatgtttcacgtacgtaattagcgataacttgtttaggtcgcctacgttgaatcaatgaaattattttccttagtttctttctattatacaacgtaactagattaactttgtaaaacgacggaggtgttccgtcaaaggccaaattgtcttttacgaaatatatttttagatacgcgttttcacgtacgaactcgttatacactttttctgcagagattgataactgttttacctgataaaataccaatacggtaacggcattatcctgtataactttccaggtatgtttctttaacgtcgtgtcgtgtatgtatccaaattcttgtatatacacaacgggctgtatttgcaatataccgcagtattcttcacattttgttacctgatgttgtaacgacgtgtcaaacagagatatgacactggatataatagccgcagactccattataactaa--attttttcttactagtttttcacttataaatggcggcacataattccatgtatcac------acaccattttacatagatacaaaagaaggaaagtatttggttcttaaagcagttaaggtctgtgatattagaacggtagattgtagcggggaaaaggcatcctgtgtactaaaggtagagaaaacgagtcctacgtgtgaacgaaagcctacaacgccttgcgagagaacctctatatcctcctctcctcagaatagagccgtaccgtttatgcgaactaatatgttagaagatttacaagcgagtaatcgtaacgtcgtatccagaattctgggctaatgtgttatgatatctttctctatatcaacgataccgtgtttaccggttttcttatctcgaggtataacttcatgaattaatactttttcattatacattaacgaattaactaggtcagatagaggctggcgtatatcgtttccagtaagaatttgataaatcagaatatgagcactcattgctttattactaatctcgtgaatggtatcgggatcgcttaacaaaatggtgtttgaaaaataggtgtacaacacgtcaccgtttatcaggtacgccgagtttgacacgttttcaaaatccaccgcatcgtccgcgtttagatccagtatgtcactagacagtgacgattcgtccaaatatacataacactttttgaacgagaaattgtatccgctcgtatccacgtcgatgatgcgtttgtctttatctaagacgcctttcatgggcatatgattggattccccgttaagtatgataccatacttaacgcgtacgtattccattagagtggctaaacgaactgtcaatttttccgggttcctcgctagatcttccaatctatctatctgagagaacatcttaaacatggacatgagttgtagcgcggggtcgactatgtaaatgttatcgattagtactttgggtattacctgcatcgtctcctgtcggatgttaaaactatcgatgatgtgattgtcgtctttatccttcaggaccatgtaattcttcaagtatggtacctttaacaagacgacattggaccccgtaatgaacttaattagaaacgcgagatcgatcagaaacgttctagaattagtctgtaatatgtcgatatctccatatttcacttcggggttaaggagatatagcgaatacgacccgtaacagatgcaatttttgttatgtcggcgtagatattcctccatcaatgcattcacgttgcttaccaaaggagacacgttgtgtctacccataactttgtcacttataacggccacgttcatggcgtgtaacgcggatgtcgcaatttgtttaatcgactttatatcgtaccgtgtactagacgggaacatatctggtcctttgagcgtcaagactcctaagacgtccgtatatgtggatacgagaattgtttgtagttctatgatagtgtacaacttgcctatagaatacgtgtctcgttgcttcgagaaatacgacaacacagatgtttttatttcggaagacgtcaaatcgatatcagagaaaaattttttcttattctttttgatcaacgatataaatatgtctttgttaaacgctattattttttgtatgttcctgtgttgtaatttcaacatatgatattcggataacgacgggggtctacccaagtaattgtacaacaaatcggcgatacgtgcattcattttatatcaaaatgattgcagttgtcgatgataatcaacgcacaaatgtgttcacacaatgaaattgtttctttaaggtaatttttttttataataacaaacccctcgtcttggacataggactttaatctatttacctccgaacatactagtgttatgttttctgtaagtatttcatttattttcattcctataaaaaagctattcaccagagcttgtataaactcgtcggtattttttatagagtactttgaccctattactatataaagtaaaagagtttgaataaacgaatttatcaccgcatggaaattagacacgggttcggacaacgcgtatgtgttagaaacgtatctccctaaagatttatattcaacaaaatctgtaggataagttttatatacgacaccgtgttctatctttgagggtgatgtatatgccactccccgtacgatagccgtgatgggtatccacgagggaaaatacttgtgtgggacgtagattaatcc------------------------------------tattatat-gtccccggacg-taaatagggttc-ttatatttgttaaattgtatacgtatacccgtacacgttaactcgtatccgacgatatcgtccaacgatatacggacattgggtacgttactgtataaaataacggatcttatggagtcttcgtcatctacgtggaacgtcattttatcgtttttaaccaacttcttacaaggaatgatcattttgtttcccgtaatctttttcgttttaagtttgtagttgctacaggccaggtaaaacaacgaacatgtgatagttggataaaataacgtcgcttttttattagtatccattttcaagagtatgtggtctatggcttcaggggttaaggggtattcaaacataagcttattcattttgtacgaacaaaaaccgtacgatttaatgtattcatcgaggagctcccgtctgtcgttgtaccagttcgtggttaatgaataatccgttaatatgttcgctcgtttatccaacaacgtaccaacgtctacctcatccagtagatcgactaaatcgtcgtattccatctgtatacatacggccatgaccaatgaggaatgtatgggtaattgtttaatgcgtactttcgtaggtgattcacacactaacctgatacagatctcctccgtgagtaattccgcgggtacatgatctagaatacttgccaatagatcgatgtgtccttctttcatcaaacaatcgattatatacgacgtaaaataatcgtacttgtgaatgtagtcacatatcgttcttaattccgtcttcgtcagatcgtacgatgttaggtccacgacggcgttatcgaatacgatgttcgcatataccccgacgtcgtcatgtgttaggtattctcttgcgtaaggaacatagggttgaacgactcccgactgtattttatgtaagatgtacgctttaagtgtttcatgtcgtagtaactccttgggtaacctgtctaaaaaacaaaagatgtccttagatatgcgaatggattgtaatatttctaacacaccatcagctgatacgtgttctagaattccgtcgttattgggagtaataccgtatctatataacatatcagtcaaaaaatcatacgtaaaaaactgatgttcgtatatataatcatacatcttatagtcctgtataagaatgcgttccgttaattcgtcgctgaatgtgtaactgagacaacgtatactttccgaattcacatccgtcaacatagtgtctacgttataaaatctgtttcgtaagtaacggatgtcgtcgtcgtgtaacgtcataaaccgtatgcatttagcgaccacgtatttcgtacacatttgtagtatgtcgtttttgtaaaaacgtatatggttagcgtagagttctacatttgcacaacatacgatattcattaccaagtcgatgaatgatacatggttgggttcgaacaggtacagtttatggggcaatgtttcgacgacctccgtgtaccattctttgggtaacgagggagggtgtacattctttacgagtagacgtaatccttcgtgtacactcaatgacctgtaaacatcggttaacgatgatgactcgtacctgttagaacaataagcgtccctaagagccgatacgggaatcatttacttgtcggtaatttaatttagtaccagataaaaatttaaaactttataacgacgtgtttcagtatgatgtccatggcttctttggccgcgttttttctcgcttcctttttgttggaccccgtagccgatttaaaactgtacccacttacagtaacgacagctgtaaaagtgggattatgactctgtcccgttcgtgtaacgtttatagaccattctctagacgtaatctgacaatattcgttgagtaccgtacatggatttttagtttgccaactcactattttctcgtacttgattgtgtctccaaaaatgggcttagtttcagatattacaccatctccaaatgtcattgtgtcatagtaccatagggcactgacgggatccatcgtgttttacaactgacaatttgtttaccgttcagtttttttagatacgtaaaaacgtcgtttagtcgttgtctgagctgtccggagacggatcctcgtctcgcatgtcttccttttgggcgtagttttcttcttttactgcgagatctctaaacctgggaggtttgaaatgtttcttacaatccctacaggcatgtcggaccaagggaggttcgtcagcggccctcgtctgaatcatgataggaatcgtgttcttacccttacagttgggacagggtgtattgtacttttgatccagcacattaaagtatgtatccatgtagtccacgtcggttaacctatctatgtcgtactctacgcctttgtgaatacattttatggcgaataatgcgtgtcgtaatatttccttttccgtaccattcgctgttttgatcatattacagatatcctcgtattgtgtgtttgtggctatcgatggcttatttctatacgatagtttattcttaacgtccttggaatactctatacctatgttgtttttgggttcgaactttgtttcctctatgttcgacttggtattgataatgttttttatttgaaacttgaacgctttattactcgcccattgcaacaggctagagacaacgtcttcggatacgtatcgctttaccatatcctctatatcctgaaacgtcgttttagtatactcgttttgggaaggggtctccat-tttgtaaacattttacagctaacgattttatttcagtatttacaaaaagtgaattttaagtagta-ctttgtgtaccttccgatgtttcacaatccaaacatggaaggagactatctcatccggtcgggtgagaaacaggcatcttacgcgtgtcgattgttgggaatcttgacaaaacattccacgtttccatccgaagaatatttcccactcgtgcgtagcattatgtccatgtacaacacgctgataaaagacgatattatctggtttaaagagatcaccccgcatctgtacgagtatgtgatgtacaaacaaaacgtgaataacccctgtttccaaatttccaccgtagcggtaaatctatcc---cgtcatgtacccaaatcttctacagaacccaccaagtatcaaaccaagtctaaacaaatgaaaacgagaatgattacggacgttgtatcgttcgacgaaaaattgaagctcgatgaggcaattatgtacaaaaacaaaaaggattatttcgaaattaagaaactgtacatgaggttgaagaaatttgtacgtaagaagaaatcggtaaacgacggtgtactctgtgacagagttaaaatgatttacggacacatccacgagatagaaagagtcgcagtcaatgaatacgccatgactaagtccttgttacattacgtatttccgaatctgtttaacgatgacaagcatcacctgttttacagatgcgacaaagtggatggattgggggtattatcgtctaagaaactcaatctaatcagagtcatattggaaaacagattcaaaataggcaaacaaaaatggacgatgttaaaaaagtacatcgacacggtgtgtagcacggggaaaccgttattgaagttgggaacgtatccgtattttaaactgaaaccgttgaacgccatcgtttccaattaccaaggcgtttccgtggacgagctgaaaacattcgtgttttctagtttttcgttagtggatctgactgagaaactaactaaggctatgtttccggaagtaattaaaagcgggatgggacacacataccgatgttatccggacggtacacatcaaggactcgacctgaaacgcgtaatagacctatgttacaaagtaagggtttctacagacagtgaatgtgacatagacgttcacaacgcgatcgtggaaacggtggacagatatctgattaggtcagagaaaagagtgggcgacaacgtcgatcattgcatcatcatggcaaaaacaataaattaacttagttaaatggatttcattagaaggaagtacttaatttatacaatagataataagattgattttttacgtgatgaaatgatatctaaagtgtctaattttaaccttaataacgtgctagctattaagtatttagttattaacttttgtaaggatgtagtaagtaaagacgtactaacaaatcccaattttttcgtttttcttcatatagtaaggtgtaaggatgtgtataacgaactactctgtcatgtattcgatgcccccacgttgtatataaaagcgttaatcaaatattactcgttgtttagcgacgctatagaggcgtataaaaaacctgtacaggaactcatgttcgatgataggttcacggagataactcgccatgcccacaaggtttacaacttcatcggtgtgaattacgccttcgccctcaatccgttgtttcattacggagaccttattaagaacatggatatcgtttacggtaaattgtttaaaaaatccgactttaaacgcgtaaagaagatggaagtgtttcgattgatgatatggccttatttaagcaagttagatacaggaatggagttttcggacaacgattcgcaggatatctacacgttatttcaaaagtccgataatatcatccacagcgacatgacggaaaagtttaaagagtatatatttggggtgaatcgatcgagtcgttggatatggttaaacgaacctatcgcgaacgacgtagatatctacttggacggggtcgccacatcgatgtacgacaaagtacttagttacgtgtattctgaactcaaacaggggagagtgaataaaaatatgttaaaactggtatatatctttgagacggatgcgtacatgcagtccgtattgttacaaatcatatacgacgtgcccggggatattctatccatcatagaatccaaagacgaagcgtggaaaaagtatttcataggtctgtataaagaacacttcatagacggtaaaacgtttaatagtactcgaacgtttaactcggacttgttcaacgtcgtcgctaaaatatctccttcttatttcgatccagaaaaggtcatatccgtattcgatcaccctcccgataaagtaaagtttttcgacaaaatggacattaacgatacatatatttccaacatcgtatacgaaacgaaagagttaaacatttcaaccattgaagagtctcaaaaatgtcaaatatataaccaagaaactagttattacattaaggaatataacacatatatgtacctacatgaggaagacccgtacgtgttatacaaaggtatgttcgttaaactatcgagtgtccccgaggataaaaagttttcgttatttagtgaccatatactaaagtattacatcgacggaaaactggcgagtataggcctcgttgtaaatgattataaagatgtactcgttcatattctatctcacttaaagtgcgtagaggacgtcacaacgttcgttaagttttccgtgtgtaaaaactctagcgtaacatcttccgtcgtacgtacgatattgggaaattttaatacgtctgttatcgtattattccgaaagtttttaagagataacatgtattacgtagagttgtttttagataacacaaaccatttaacgatgaatgataaaaagtatttattaaacgtaataaaacacggtaggacataaccatggcgggtcctcctcctcccttacctctcgacatatacgaggaatctcaacgtcgtaatgacgatcagaaaacgttttttaccagaacattgagccctttgttaaagaacacgtatctataccacaactacgcgtatggatggatcccggaaacggttatctggagtagtaggttcgcgaacctagatgttacggattatcatcctattaccttgaacttgttaaaaaagtttgaatttatgctatccttatacacgggacccgttctaccatacgaagagaaaataaacacggaatttatatccagagggtcgttctccggacggtatataaactttctaaggaacttttccatcttacccacggacgagttcatctcgtttttgttattgacgtctatgcccatttacaatatattgttttggtttacgaatacacggttcgatattaccaaacataccctctttagtaaagtatacaccaacgtagccaatcacgttacgttagccaggtactttagacattcgggagattataaacccctgtttagtcgagtggatgataacgccatttacgcagcgccttttcccatcaaccagagtagaatcatccatcaacgtacgcctcccggaacggccatatccgattacgaaacgttatccaatttgagtgccatcctttatctaacgaactacgatcccgtattaatgtttctggcgttctacgtaccgaatatatccgtaaccacaaaaataacacccggtgtggagtacctattacaaaaactaaacatgacacccgcggatgttacgttattaagttaattataaaagatgggtcgtgtcccaaacattttttcaaagaacgacgtagatagtaccttattgtccaataagttaaccacttccgtagccagtcgtttgaaatacacttcgtaaaagatgcgtacattggaccccagtgtaaatcctttgtctatgatacgttcatacgtttttatgttaactagtttcttctgccacgtgtccgtcgcgttacataaatacgcgaaataataccgttcacctatttctatacgttccggattgtttttgttgtactcattaaccagatacatgttggggttatcgatcgatttatagttacaatgatgcgttcgactcaataggaacagatccaatggcgcttttctagtctcgaactcgattaataagtcgctttccaacgactttagtatgttaatacacacctgcagagaagacgatgaactatccgacaacatttctagtatcctagttttgtatatttttatcatgtacttgtggaatttagagacgtctcgtctagtttcgctggttcctttgttaatacgaacgggaatactatcttgcgtggacgatggcacgtatttaaccgtggtatactttttcttagactgcatgatgagattcttgtacaccgcctcgaactctattttaaaattatcaaacaacacctccgtgtttatgacacgttccaactctttcgctattttaatagacgttagtacgtcgttcgtgtttatttctagaaacacggagtccgtgtctccgtatacgcctttaaaatcgtaattgtaatccgtcggtaaatttgtagacacatataagtctatagatctatcgtcctggaaaaacggattgatgggatacgcggccagttgaaacttacctgacgataacttacatccgttgagtacggaattcagataatggatcatctgtcgaccgatcattgtacaactttttgcggacgcgtacgaatacagagcgctgttcttaaatcccattaacccgtatactgagttcgcgataatcttatacgtatactgcatcgagtcgtaaatggccttctccaccacgtcgttggtttcctttatcatattcttgtacttgagacgttcaggtaaaaacgttttcaaacaacttgggaataatacc-tggaccgacctatcaaatacggcgatctccgacactaaatcgtccgaacgaggttcgcattgtacggatatataacgaggtcccggatacatcttttgtatttcttgtttgttgatttctgcctctagtttattattcgccacgaatacacatactaacgtttccggagacagattgccaaacaaacatacgttcggatacaaactattgtaatcgaatacaagcacattattaatgaacattttctgtttcggagcgaagactttacctccttcgtaaggatatttgtttttcttctccgaatgagtcatgattatttttttctccaataatagttttaacaaaggtcctttgattaacgtactggccctgtattcgaataccatagactgagggagaatatacgtaaacgctccagcgtctgctttcgtttctataccataatagttccagaggtatttacacagacacgcgtcgtgaagacagtaattacccatttctacggctacgtctagattatagtttttgtacatatctgataaattaacgtcgtcttttccgaaagataacgtgtatgtgttctttacggtataggaggcattcgcatcgacagtcaacgtaaaggagttcttcgtaatggttttctcgagtactttgaaaatatcgtctcctatatttatataattacctgtacttagtacctgagcgaatacgtttactgtggcccttgcgtcggtggtagaatctcctacgaatatcattgttccatctcgcatttctgttaatatacagtcgcagttgaacacgtttttagagatagagtctaacttatatgaatccaatttctcagatctttgtatgtacgtatacaagtcaaagaaagttgtcccgttgttgttatttatgtgataggtggtgtttgataccccccccactcctttgtgactggagaggttacgttcgtaaatacacagatgtactacctcttgtcgatctggagatttgaagatgatacgttcatccgttaacaattcgagtcggttggatacgtaccgtaaatcgaaattattcccgttaaatgtaacaataaaatcgaacgacaattctaatagttttttagcgatccttaacagggtaatttcagtacatagaataaactcttttttatagtcgacgtcgttacacgactcggttctgtaataccctctggatactgcttcatttatttcctcttctgttaacatctcttcgtttaacagggtaaatctatactcctcgtttgataaatctatgtagcaacaacttatatgcgatacgggattgataaacacggagggaaactttttattaaaatgacattctatatctaggaataagtacgacctagggatctcgaatctggaa--tggattcgaaaacagatc-ttaggatcgttgcagtgatggcatttgttgttgagtttctctagttttgatatgtctatgtgataacaaccttctggagatatgttattggatataaagaaccacgtaatgttaaggaattcgtccatgataactttgggtatatttcgttttttattttcttttatcaaccagatattggcagttgtccttttcctctttacatcggatacataattgttggtgtattcgcttatatccacgatagtcatggcgcccaaaaaaatggaacgcggtaggagcggaattaatgttttatatacatcttccgtcaagacgtaataaaagtaataatggaacctaatgaatattgtttctaggtccctgcttctcgcttttaaaaacagaaatcttttatcgcctttactttcgaaccaattaatgcattttatttccatggtttaaataatataattaattttcatttaaccatgaacccaaagtattggggaagagctatatggacagttatttttataatcctatcgaaggcaaaagcgtctggtaatatagaactatgtaaacaacacctatatactatcgtggagactctaccatgtcccttgtgtagattacatgcgaaaaaagctatacaggagaacaacgtaatgtctagcgatgatttaaactatatttactttttctttattagtttatttaacaatttagcttccgatccggtttataaaatagatttaaacaaagtaagcccacttatttaatcattgaaaaaaatgccacgttacctgattaactcatcgaatatgacaataacgacttttaatatcaagtgcgttacatgaacgggcatagtaccctgcgtgatcaactcgtcgatctccgtttcgatattatcatgtaccttcagatgacagaagtttacaccggctgcttctagtgcaacgtttgtaattttatacaagaacgttttaatattggtgagtctttgtatgataaccaacctgtacaggataaatgccataatgtattctgtgatgatgtttaatacacttatcacttttacgtagtattcgttaagagggaaataacagaacggcaatagtttgcgtaacggagtcgcagtcaccgataccagtttctgacccatgttcgtccctgttaatattacgtcgcatgtgttaaggttttccaaatccatcatggaatataggtttgttttaatggtacgactgcctgaatataaccctgataatagcccccaatctgacacgtctaagatggtaggattaatcattccatgtactgcgtatctgactaagtcgaacacacaggccgttaggtcatcatccgaagaacgctcgtgaatggttaggtttttacttttaaacataccttcaataaacacgaaggaacagtttttgcagcgacatctcgctaacgacatcttcgctcgagactcgagaacgtcgtaagcttgtttgtagtatctgagtaatttagccacgatatggtccatcgtatccattatgatgacgcctttaatctttctaaacgagcaaatatttgcacacgtgtacgatttccaagattttatgatcttcaacgtaataagttttgtttttattcctacaccggaacgtataatatttcgaacgatacgaggatctagtttaaacggagagattaatgagttgatgcattcgtaatcgattttgtgtttatccagcataagattatctatatgcatgagtacttcttccacgtcgttttcttcgtgcttcgtacatttcttcatggaacatctcaacttacacgattgtttttgatttagcacccatccaggtctggagggtggtatagttctgttttgcttatgtttaatcatctctctaaactcgttagcaaacactcgacaacgtgaatcgtacagagaaatgttcgtttctataaaagcggaatcttcttcgttctttacacatagagcgtccgcgtatggacgtatgggaaacatagcgaaacacttaacgccgtattctttaattaactccttctctggagtcaccgtataaataaagttattcaccgccgtaagcatgttaggaaaatgaaagactactagctcgtgcatactctgtatgaatacactcgtgtgttttactgcgtccggcaagtaagtaatgacgttgttattcggatatttcttcacgagttctatcgctttttccgtatccgtgagagcgaataacccgtcgttcgtaggcgccacgtcgaagacgtctgacatatacaacaatgtgtctagatcgatggttagattattgtacagacctggtactgcgtgactgggtatatgcgtaacgatcttaactaaatcgtctttacagatggacatacgctttgtggccagtgatgggtccattttcaacaactgcattggtgttaatatcttgttttcgatgatatattccgcgtcctcattcgttaacaatccgtggacgatcataagtttaatgggattgagtccgtctaccatcaactctttacggtacagtaacacggcgttgtaaagccgtgtatctataaaattagatctcgcgatcaactccctcaaatcattgagtttaatacattcgctgggtaagaactttaaattgttgatatcgaacgccgtagcctcgttgtaaaaacatgtgggtaaattctcatgaaacccgaattctaaaatagcgcttacatg----tttttttgaaaccttttctatattgagtttttttgaaatgatttcccctagcgcctttctagcacgacgcgggtacatataagacgccatgatggtaaaaatacttgattataggcgatatcttttcaatgtttcccgtttaagaacatatacggttttagaaacccgtacgaaatccatccgcagaaaacgaacgcgataataaatattacaaatatgatcatttataaccgcttattcttgaatggattccatagtgatactaggaactattaaacactcaaccactttcgatacgtttattttctcgttatcttttacgaattccgaaatactctcgtagaacttttcctgaaatcgtttagagtacctatctacgttagaggcaatggcgttgatcaacatactgtacttcgtataaataaacgaacctaattctatcgtatctatacataagatatcggcaatacgtttatctttcaagatgacgtagattttagactcctcgtgttttgtaacgcgtgtaaaataatcatacaaccgggttttagatatcatgttgtcctttatctgaggacatctaaacagtctagatttcaaaacgtccagtaattcatcgggtattgtgtagacgctatcttttatagagaatttttcttctaatattatgtctccattccgtaccaatttattgatcaattcttctattttatcattttctaacgtgtattcatgatcgttgtacgtaaacgacttggccactgtcctcaatctagacgataacgtttttacatcgcctatgtctatatacagaggggaatccttgggtatcttcgataggattttcttttccacgtcgttgagaattaaatcttgttgagcatcgtcgttcagtttcccatctttagaaaaataattgttttccaccaaactgttaataagtacggataagataccgttcgtgtatgtatctagtttaaacttcttaacaaactcgctcttaatgaggtcgataggtattctcgtatcaaggcgtctgacgggagactttttcttttggggatactttttagcgaccaattcatccaccatattatttatcttcgaagtaaagtaattctttaacgccctggcactaatactgtttaaaatcagttgatcatctgtatccgccatttaatttcttcgtgtaacctttaaatacattgtaagaaaaaaaactaaacatatcaccatcacaaccgttataataactaaccaccatctagttccgttacttataccgcttgtataactttttttgtcggttaatacagattttacaacttctataaaattgttaaagtcgtcgtccgtggatgtcataaatacaccgaacaaagcggtgtatagcctatccatttatacgttaaataatgacgattcaacctcttcttcttcttccgctatacattcatcgagttccataacccctaatcccctggatagatcctcttcggtcgattctaccattgatattttctcgttttttccgtctacgtctactacattggcactaaaatctctttctatgatcaattttttaagcgcaaatgtaatctttgcagtcgacgagtttctataaaatacaatcggtacgagaatcgtcttggatatttgtttatcgcgtttcgctagactttccagttcttcgtctatgatacgtaccttggatttacctccgctaatcttgtactctacgacagctccgcttaatttatttacgaatatacaacccttgtttaatgttttttcttctagttccatgacattgattccgcataatgaaggatgtatacgtttaccgtccctgatatttccgtacacacattctagcaactgatacatcatggggctcgcggctgtgggttttatcatcaagaaatagacgttatcccctcgacaatcgttcttcttatttttatatatcttggcctcgccctccaataatatatatgtggaagtcatacgtgaggccagcgattctactagttttatgttgatcaacgaacacgccggatattgcgacggtaacagggttacactatctatacattgttctgtacttttactcaatgtttttaagaattcaaccgttgcactacatgtaacgtgtgtattatcatctccgtcctgttgttttttaacaacgtgttttacaaccatcttacgcatattggctttgtaaaaactactaatattgtttca--tttttagaaggaaa--aaatatatttacgcgtg-----tttttagaaccgtaacgatttaacatacgaccaatagagagacactgtccccggaataaacacgagtattgcaactaactcaaaatagttcaccactcgcataaacgctgcggatctggtcatgaccaccttgtgaggagcgtacgtcttaaacagcaacgcgcttccggccaataacataaccacgaataacagggtcatccatataaacgaaataacctctttcgctgttagggccatatttatataatatgattcttctacacgatatacgaatcaacgcgcgtagtgaatgtaaaattatcaaacgcatgtttcttgcacgttttctttttacacgatgacgtcaccttcaacgtaggtacatcgaacgtggcctccgtgatatgatacgtataacatcctttccatataatgttctctttcttaaacgttcctagaaacgtaacgtgtttcataaagtcgtctttcgctataatgagaacggatgtcagacgtttatcgtttatatgcgtgatgtaatcgataccgttttttgaaaatgcctttatggggacgttagagggtaggtcgattaacgatattattttctttggaacgaaacaggttacgtgtaaacgctgtatcgtaacggttgcgtcgaatacggagttgttaaatgaatgaacaatttcgctaatggggtaaacctttttttcggggaaacccctcttgggtcgctcgtccactaatttcacggtcacgaaccttgtcacctcgtccgaccatatgttaatctcactggacaaaggttttaatatctccacgattgtgtaaaggtgttctttatgtgccacgtacgttataccgtagtaagactcttcatacgctccgaaaaacaatacgacgagtatgtactctatgcagaagggaaataatgatattactacggacggtaattgatcgggcacggtgaatgtccgtacgtagacttccttatcattctgatgtacggagacgtctagtatatcatgataggacaggtaatccttaaccttattctttattacggtaaacgagtttagaaaaataactttaacgataacgtgatgtgtctcgttggtgtggacagttgatgttcccgcgatccatcccacgggaacgaaaaagatgtcggatatataagctagtttttttaatatcttcactaaccccacgataacgtatttctcgtatttgaaacgttccatgacggtccatgattttgacacgtcttctaaggtgttacatggtttattgaacactccctcgttattgtagtaaaagtgattgaaattaaacgacacaacgcattcttttaactttaattcgttgacgggttctgtgactttacagacgggtttcgtcatcttcgaagcgatatatttaataaagttattcatttttagtattgattattttatttgccttacctacgatcttgttacacaacgtcgtgatggcttttttcgtccatgtttccattctttgatattcctttaactctggagaatctaaccgttccgtgtatatacctatatccgtcgtgttaaaaaggagacccttaaacaacgtaattttcttatccgctaagaacttaaagaaggtatacagtttacgtattgatttaaaccctttgggtggagcctgtgtacatatgatcatgaacacgctgataaacataccacattcggactccaataactgatttacttccacgttgatacacccggcgcgtacaccgaacgagtattcaaagaagcgaaacagtacatctacgtcacaattggcgttgttcaattcggcaacgtctttatcgtttttgttaaaaccgtcggagaacgaataaaaataaaaattattatagtggtgaaattcgttgggtatgttccccccggagtcataaaaacacgctatctgtttttctttgtcgaatattacacacttccaatgagacatataacagaatccgaacataacatatcgacggtgtgatttctttattttatctcggaggatgtacgatagtacgtgcttgtgtagaaatacgtccgctttctcgtacacggggatcgtgttcagaaaccgcatgtcgtattgtccaaggtagtccacttccgatccatacgcgaactgagacaccagtttgtgtatgcttttgttactcatccatgcctttctgtcgggttctatctttatctttataatcttatcgttttctccggtcaagataccccgtttggataaatcgtctactcgtaagtccatttgggagaaatccaccgccttagatatcttttcgttaagttttggtttaaaaaaatactccatgggtacggacgtacgtagttcgaatattttctgaggtgtcttatatgtatccactaattgatgtaccagatatgtttttagacgcagttcgtccaatttttcatcgtcagacgtgggcatatacaagttacccgactccaccagttccagtagtgcgaataacggtatacatgataccttacccgccgtagcggacgaatcgtatttattgaccacatacccgttacagttcgtcaaaaaatttgaaatatcaagattaaaacacaatcccgactcggaatatatatatgataataaattggtaaatcccagttcgggtattttgtttattactaaatcagtgtatcggtccatttattatggagaatcatctacctaatatattttattttccaaattgtgtaaccactttcccttacagatatacgcaaaaggagttagatgacatgaagccggacgaaagagaacgatttaagtatgccacatttcccataattaaacacagatggagtcacgcctacgttgttaaagacaatcatgtgtttaaactaaacgtagaaacgtctaaacgtcttagacgtgcgacgcctcccacattgagtgtacctgttagtatgaacacgatgttacgcgaatacatcacacaagacggtacgaaaatcagttttgaatgctacagctacttaacatgtaagaaggctacgtctttgcacgacttggacgacaacgctataaggggtctcgtcgaaggcggtaaccgacttcaactatttacaaactccgttgggtctgttaaggatactgtaggtatattcggcaaccccaacccattcatgaaggtgccgttgaagtcgttacatccctccatgcaatgtaaaatattcgaatcttggatacaccatgtacccgtcgtattaacgggagacacgggagtgggtaaaacatctcaggtgccgaagttactgttatggttcaattacttgttcggagggtttgttaacttatcgactattactttcgatgtacaggaaaagccaatagtattatccctgcctagggtcgccttggtaaaattacacagcgagacattattaacgtcattggggttcaacgagatccacaagtctcccgtgagtttaaagttcggaaacatgcaagaacagtttgtgaatacccggtttaggaggtacggaattgttttctccacacataagatcactctaaatacgttgtttaattactctaccgttatcttggacgaggttcacgaacacgatcaaacgggtgatatcattatagctgtgtgtagaaagtatatacgtaaactagattcgttgtttttaatgacagctacgttagaagacgatagacaacgcatcgaagagtttttcacggaaagcgttttcgtgcacatacctggcggtacgttgttttccatttcagaagcatacgtaaaaaactctaacgattcgttgaataaatttatgtacatagaggaagagaaaagaaatctagtgaatgcaataaagacgtatacgccacccaaacaatcgtccggtatagtgtttgtatccaccgtatctcaatgtgatgtgtataaacagtatttatcggaacggttgccgtataagttttacatcattcacggtaagattcaaaacattaacgacttgttatccgacatatacgacaacgaaggagtgtccattatcatttcaacgccttacctggagtcgagcgttactgtacaaaatgcgacacatgtatacgatacaggtagggtgtatatccccagtccgtacggaggcagagaagtgttcatttcaaaatctatgcgtgatcaacgaaagggtagagtcggtagagtgaaaccaggaatgtacatttacttctacgacgtgtcagaattacgtcccataaaacgtatagactttgagtttttacacaactacgtgttatactccaaagtattcgacttacaacttcccgaggatttattcgtaaaacccacgaacatgactagattacgtgacgtaatcgagtacattcggtcattcaacataagcgacggtgtatggacccgtttattatcgtcatattatattcatattttagaatacgccaaggtatatgcacggggtggacagagtgcagccgcgttagactcttttgaacgcacgggtaatttaacagacgatgcccttgacgcgattaagtcgttaaacatgagagcgaaaataatatcccacagaaaggcgtcaacgcatacgtatgcgttaatgtgtagactgttgttcggtgtatacgcaggaaagaccttcatcgcataccataaacgacctttaacaggatatattacgatgattacggaacattcgtttattcccgaatattaacgcagtttaatgataatgtcctttttcatggaagaaaagtcttcgacgttgcattttttagacacgaccacgcaccgagacgtaaacagtttccgagaagttagatacgatgtaacgtcttccggataaatagtaaacataaacaggtaaaacatattcttttgtaactcaacgaactctagagagtagatgagaccttttcgttttagcttccacatgatgtcggttagatactcgcttgtgatggagggacctttgaaaataccacatacgaaactagacaacgtctgtatgtcgtaacgcgtctgtttacctaataagattttgttcttatacgttctacatagtttaatgacggattccctgtgttgcaaaatgtcctctatcgtattgccgctaacgaagaacgaaaggattagatactgatacattgcagcgggtttagacttgctgtacttcataaacgtttccgattctagtatggtttttatatcatccgctgaaaactgatgtcgaatatgtataccgtttacgtttttgtgtatcttacgacgtaatcccaacgcgagttgtacgtaatctataaattccgtatcactgtattttatatacatgtcattgtgtgtatgtttcttcatcaagtcgatgacagtcgtgggttttgtgacgtacactatatttgtgtcaattacgacggttttatgtagttgtctatccgccacattggacatagtgttgctaaagttgggatacacgacgatgtaatctcctgttttaatggattggtaaatgttttgttccaacgacggtatcattgtagatacgtttgtgttgataatcgttagataatcgaatatgtcgtggcgtatacacggaaacgacagatacatgttcattaagaagtcgtctccgtaatgcaaccgtatcttcttgtatatcgtaaaatttaacctagcggaaccgtgtaagaaactctcgtactcgtgttcgtgtatgaacgaaattgtgacgtataatttgttattaacggtctcgtaatctaccaagtgatatatttcgtatagacacaggatcgataggatattgtaaagagacggttgtacgcgtaccataaccgtgtagaacggagaaggcatcataataatcttcccacctataggtgtaggtaacgtacacggaatcgttagtggacacgagggcaacgtaccgaacgtactcaccaacagggacaatacaacatcatttagctctcttacgaaaataacgatgttcggtccggtgattgcacacattctatcttgtaggatcaagggcatgtcgtcaagtctatccaacatagacaaccgtcctccgttatacaggtcaccgttcgctaaaaatgttaacgcatccatgcagtggaatacctcgttacgaaaataatattcgttttctaactcctttatgtgatacttgattttagatacaggaaagtaatgtttgagaccatctctgtcgaagaaccaagaaatgagggtacgtatagcatctacaggagtcgaccttcctcgtatcgacgtgcaccaaaaactcatataacttctagccgtggaggcatttgcgatgaaccgggacacatcgaacgagataagtatatgttccaacagatgtgccgtacccagtatacctcctatgtccttttcgaatccgaacccagaaatccctacgtatatatctttgttcgtggaagtgtttataaatacacgcaccccgttatcgaatacaatcatttactaaggagtaaaataggtaacaatgttcttacgtcttcgtcaaagtctaatctaaaaatacgtttcttattattggacactaccgtaacgactccagtgaccgagtcgtagtacgtatttaccttcgtgggaacgggggccccgggtcgggtaaacacgatcgtgttaagtacagcgggaaaagcatcgtctctttgttttattattttattttctctgtttaacttgtctacggatagttccaacttattcgtaggatgcttgttgaaataataagtaagtatcagaaatattatgaaaaataacaggtatattaaaggagatgccatttagagatcttattttgttccatctttctaaatttctacttacggaaaatgaagattctattaaaatgttcgtgtcgttatgtagggggttcgatgttaatgctgagcatctcattcttaccgtcctgaataaaaaatatctaaagaaattaacaaaggtcatacgacacgaggcattgctcccggaaataaccgtatgttttcaagacaatatcgtgtacgaattaataagattacgcctttataagttttctaaacagattaaagcctcgtataaactcaccgagtctatgaagggaatcgcgtatatcaaggatcaaaagatttacttatctcgagtaaacgacgagttattagattttctacttacagaatacacgccgcatatatataaatattatcctggtaaaccggacacgatcattggtgcaaagattatactatgtggctataataaaattacgttctttacgtattatactacacacgttgtaacaaatcaatatataaacgtcattgttactgacaaatgcatcgactcattattacaacctcaacatcattctctgttaaaaaagatattcgacggaagcagtgatgttatcaataaggtgttaaaacacatattttattcagttttttgtgaagaaggtggaggccaaagcccgtagacggccttttctatctcctcttccatgagttcctttttaacgaacgatttgtcaatgatggccaggttaaagaacttggatatgtttacataggccatttgtttcgactcgggatcgtacttaaacaacgaagctgcatcggtcgctaaatacttgaagaagttatttataaacgtcactccatgatccgtttcaaactctttgatctgtccattttttgaaaaaaatgatataatattaattcttagtatatcgtaatcactttccaacatttgtaatacctcgctaatcgcttcacataccccacacaaaggcttaccgaaaaggatcaacgttttcttcatttatgggtatcaaaaagttaaaaacgttgctgttaaaaacgggaaccttaacacaaattgacgaaatagaaaaggatgacgcgcgtgaaatatttgtcgatacgatgagcttcttcgtatcggttgcgtatagcgtaaacaatttaaccgaattatacgacagctttttgcattatatacagctatggaaaactatgggaaaggtaacattgttcgtggacagaggcgatatatttatcaaagacttggtgcgtgaaaaacgtaaactagcaacccaacagacgattaaacgaaagcagatggaaatagaacaactacgtgactttgaaacgtttctagatacggaggacgttttatatgaagaaaagaaggcgaacgtagaactaagaattaataaacttatgttccacatctttttggcaaaaaacaatcagttaaaaacgacgttggatcacgcattaacgatgttggaagatgtaacgatattatactgtgacggtatggacgcagaattcgtgttatgtcttaacgcaaaaaaattagccgacgaacaaggagcatggccgttaatgatcagtacggatcaggacttgttactgttttcctgctgtgacacatcaaagaaaatcatacgtacaatcaatggattatattcctttataccgtgcgcaacgactaaatatctgtctaaactggttacgttggtgaacggatgtgattacttcccggggttatacggacactgcatgacggaaaagacgttggaatccgttaagttattcgaggattttacgacggaaaatatagtacagagtctcgtcattaaaaactttactaataagacgaataagaaggtggtcgacgtagagggtatggtgcagtttgtggaccggtacgcggaattggatgactccgtatacgacgagcgatttgattgcatcgttacagtacaagagtttatattctcggcgttgttggatatgtatacacctgtagaggatgtaaaacattgttccgctatatcagccttagtgtgtatattagaacccaaacgagaaataacggaaccagaactgcgcacggtacacaatttggcgttaaagccgacgaagaaggttaccgaaaaggatatagagacagtggtatcgatattcgggtatcgtacccgtgtacaaacgaacgtgttgtacggcgtattaaacctaaagacgctactgctgtcgtacaacgacgcgttttattttaataatgaaatcataattaaaaatatcacgaaaaacgacattataaatataggataaacgatggtgtttcaactaatctgttctacatgcggtcgagatatttccgaggagcgatttgctctactcattaagaaaatagctttaaaaactgtattgaaaggcgttaaaaacagttgctgtcgactcaaactatctacgcaaatagaacctcaacgaaatctaactgtggaacctctcttagacattaat---taatggaccctatcacgtttatatccaattatgcccccaaagggtctgttatttttataaactacaagttttcgcttactgagttctttaatccatcggaagataaacacgccgctatttatataggacagtcaacaaaaacaacgtatgatctcttacactacacggacgaacgttggatcgtcgaagcgacctataaaaacggagttaataaaatatccgttcaagaattagtccaagacgcaacgaatataaaagtatacatactcgacgattacaattttgaaacaaaaatgtcgatcgctgccgatatagcaacaagttttataggaacgccatacggattcggatcgaacaacttgtattgttttaaactggtagccgattgttataaaacgttaggtgtcgtattacccacgtataatattttaggaaaacgtgtatatctcagtcaaagctttacctgtagtaaacagtggaggcgaatatacgactttactttaccagacttaccccgggtactgtaatagacttaaagggcgagttgacgttgagtacaatgcccatgtttttagattccatcgtcttcttttttatggcattggtcataactcgcattaggtacaggtactccaatatggtaaatttttctatatctgacacggtaaggggtatttggtctcccaatgtttcattcttagtaatgggactagatactttcccgtccaatacgtgcccctttgagtaattacatgccgtatgtaacttggtcaatgccttctgtatgtttttgttgttttgaagttcctctatttttaatccagctatgtattcggctacattattcgtcgttcttaaccccttttccgataaaaacgtatacacattatctatgatcgtcgtctttaccggcaattccattaacttggtaacttccatcgaataggcaggattcgtagcacctgctgaaaagttaggaggttgtgatatgggtagataacatttacccaaaataatggggaaaatcttatattgtaccaggttaatcaatccgtacttcatttccaacagatctgatagttcttgagcgggtgtcttttgtgatacgaacaggtaactttcgatcgattcaatcatgtccaccgcgtacaataacttattcgatagaaccaacgtaacgagcatggatagtgtcgcaatgatcgtatacatacaagccgtgaagaacgacttgcagtgtgtaaatcgaaacaggctgttatacaatctccagaactcgttcgaattacatacgtacacggaattatgttttaggttatttagtatctccacgagatgggggatgtctctcacgacgatgttactttcacaaaaactgtatatgctattgattacattttccttgatcgtcggagcggaactgtataattgcttagctttagtatatagataatcaacattgcttgtgttgaacaagccttttgtgacggaggatgttaccgccttcgcgataatgctgtacacagtggactgctttggttcaatcatttaactttaaataatttacaaaaaataaaatgagtcttcgtataaaaatcgacaagttgcgtcaaatcaccgcgtacttttccgaatttagcgaggaggtttctatcaatgtagattccggtagtcatttgatgtacatattcgccgcattaggtggctctgtaaacatatgggccatcgtaccattgagtgcctccgtcttctacgacggagatacgaatatggtattcaaccttcccgtaacaaaggtcaagtcatgtctgtgtagtttccacaacgattctgtgatagaaatacaacccgacttggtgaataacacagtaacgttgtccagttaccacatcgtgagtgtcgactgtaataaagaactggttcctatacggacggatacctcaattctgttaaagatcaatcagtcgaagtcgtacatatttaatttccataagtacgaggaaaaatgttgtgcccgtacggtgatccatttggaattgcttctggggtttatcaaatgcatcagtcaataccagtatttaacgatcctgtttaaggacgataatctagtgtttaaaacgccgggaaatctggatacattctcgagggagtattctacaactgaatgctcccaggaactccaacggttttcctttaaaatggcgatcgcttcattgaacaaattacgaggattcaagaaacgagtaaatgtctttgaaacccgaatcattatggacaaggacgataatgtattgggaatgttgttcagtgaccgtttacaatcgttcaaaataaatatatttatggcgtttcaggattaactcattttataaaaatataaatgggggcgtcctttgtagtgcctgaaaatgtcaaacgttctccaccgaagcgtaacacgtcggagatgacgttaaacgtcgatcacatgtacgaactgataagtgtactcaacaagtgggaagagttatatttgggaaagttaacgaagaaaaaaaaggctgtattagaacaacgatttccggagtttacattcgtggagtcgggacctggatcgttgtttaaagcggtccgtatgaattacaaaaacgatataaattactgttgtaaagatttacagatacacggttactggatcgataaaaacggtgacatatcgctgttttacagacccaataccgtgttaaatagttgtgaacccaatatgcagagtagcggtatatgtgatacgttcatgtttaaacgctgtgaagatcgtctggatacgaacgcgtgtcatgactggatatcatccatgttgaatagagaggacgatataggaacacggtttgttaacaacttcgtagaaaagtgttcgggaaacgccgccacccccttgtgtgaaacgtttttacacaacttacgcgctaagaacaagaaagaatatgataacttaatcgattatctattgatggcacagaaagacgactttaagagtaaatatatgaggtgtagttttcccacgaaagagaaaatggaagaatccttgaagtactcggaaacgagggaatgttgggacccggagtgtgccaactctaacgtcaacttcttactcacggagaattatagaaacatgggactgtgtaccatcaatcgatgtaacgtagacatcaaccacctaaatatgactccagcgtctaaactgcgaatgacctgtggaacggagtcgttgtataatccgcttcccgtcaataaggagaaagtgataaaacacaatgtagataattcctttcagttacacgtttacgaaataacgatattatttgtattggttatatggatattaattgtagctatttaaatgggtgccgctgcgagtgttcagacgacggtcaatacattaactcaaaagattagtagtagtttagaacaaacgagttccgcttccgcacaaactaactgcgaagtggaaataggaaatatatcgtttaaaaaaaacaacggatgcaacgttacggtgaagaacctctgttcggcgaacgccaactcgcaactggaatccgtactgagtgcggcgacggaaacatacgattcacttacgccggaacagaaggcgtatgtgcccagtttgatgacagcagcgttaaacattcaaacgagtgtgaatacagtagttaaagattttgaaaattacgtacgacagaaatgtacagcggactccgtcgttaacaacaaattaaaagtacaaaatatcattatcgacgaatgtgccgcagccgatggttcgatgactaatttcgaatttattaacacgggatctagtcaaggtatatgcgcggttaaaacgttactggacgtaacgacgaaggcgagtacggatatctctcccagacagagttccggatacggatatcagttttacatcatcgcagcggtcgtccttatactgtctatggtatttatttattatgctaagaaaatgttgttcacgtccacgaaggataaaataaaaattatattggccaataaacccgacgtacattggacgtcttatctggatacgttttttagcacgacacatagcattt-aaaactgaaaaagtaaaaataacatt-cacaaagtcgatacatgttacttaatacatcatggcgagtgaaaatatcttgttggataagatacaacatatgaatatgcaaaacaatataaacgaaaaattcctagattgtatcatcgatcatgtaattagtaaacgacgtgcgttcgttaggcctttcttgaggttattcttcgacttattaatcgtatttatgattgttattatatttactcaacgtttggtcatacgaaactggcaacttgtgttgatcggagcaactatctattccattatggagttaaataagtatagatgtcaactgggatcggataaaaaactccccgtgtgagtacacgtcgtagatactaaaatcgtctatttccaatatatttcccccgtctaatgaaaataatatcctaacgttgtcgcttatggatacgttcgttaacgtcacacccgctacaaacatatcgtcccttgcaactaatacaaccgttccgggatcgatgaatcgatttattcgaggacctgataccgtacgtttacgtatcttaaacaaatccactccgtccttatgtaagtaacgtaaatgattttttattaaccactcaaaaaaataattagacgtttcgtaactctttttagccgtcgtattaaaccaatgtatgtagtttagataacacgattgtggaagtttcgccttatagggacgcgtacatagtgacaacactactaacttatcggtacatgtgtcgaacactaattggtttacggaaatatgaaaagtagacctagggatcgttaccaattcaaatacgaactcgtccgcgtatatttcctttttatacatcgagtagagtataacaacgatttgaaatagaatcgcatcggtaatgcatagggtctgaggagttagtttttctacagttgtgtatttaaactgttcaaaatataacatcttaccgtaagaaaattgtttatatcctctcaataacggaaaccctaacgcctttttataacgaaccagagacgagagttctatccaacattccgtttcttctttacccgcctgttttaacatgcaatttacgacaatggcattacactccaaatccctcgattctcgttcgtggagatgtaatcgttgtgttataaagtcctcataaccgcacgttttagtcgattcgttggtctctttcctgggtttattagcgacatttttttcataatgtttatcttggtatctattattggctttcatttatcacaaaaaaaacttctctaaatgagtcttattctagaaaacttgatagacgacgatgcgttattttacgcaggttctatttcggactattccgagttggaattgatcatcgctggagcgaaactaaaatatcccagatcttttttatcaatctttaatatagtacctaggaatatgaccaggtacgaactcgacctggtacaaacagagaatataacaggtgccgtatttactaccgtgtttaatatcaaaaagaacctgggtatattggaagaaaaactaacaatagaagctatagaaaattactatctggaccccaacaacgatgtattaacgttgatgatcgataacacgtcgttgaatgagataagtcccagaaagaaatcgaaacgtactaaaaatccagtacttttccgacaagggtctattcctttgttttttatttttgaatcgcgtaaaaaagtagatatatacaaggagaacgtaaacaaggcggttgatggatcgtatataaaaatagacgacaatgttgcattaatgggtaagtacgcgaacatgtccctattagacgtgcattctccatccgcgtttatgaaattaaacgccgtatacggatttactcataaaaacgaactgcgaaagttggtatccgataaggagatcgaggaatacagtaatcatcctttacaggaaccggttagattaaacgattttatcgggttatttgatggggtaaagaagagtatacccctaacgagtattccctcgatagagtaatatttttattttcgttaaatggataaaaaacccatatattttactcccgtattcgtcgaacctaccatcaaacattctctgttgaacgtatacaagtacacctatatcatactgtttgaactcgccgtaatcgctttattaattttcctttttttcaaaacagagtttaatatgttattacggaacacagtcgatttggaaaacgatcccataaaacagtttacctcgacgagtttggtatgtaagggaaacgctctatttattaaacacatgcctaatttgacggagttaaaaacggcgctcgctattaacagaaaacaaatcgttcacgagaactgtgaggctcttttacaatcaataaatggatcacggaaagtatctcttaacgatattcttaaacgacgatgagtcgttcttcaaatatttggccgctcaggacgatgatgttgcaatgtctgacgtacacacgatcgttgagtatttaaactttttactagcgttgttaattaaatcgaaagataaactagaagcagtaggatattattacgctcctctatcagaacaatacaaagccgtgtttgattttacaaacacaaagtcgttgaaacagttgtttaacagacaacccgtacacattgagagtgagtctcccatttccgtggacaagggatatttggcggattttgttcttgcaacgactagattaaagagacaactaaatttgacgttagataaggacgttacgtacgtagatccgtatacggataaaaggttcgcgaatatattgtctatattgcataaaaactgaagtagtacaaactattattgcaaatttaaatcatgacaatgtacgggggacatattcacctcattataggacccatgtttgccggtaaaagcacggaactaattcgtctagttagacgttatcaaatagcgaaacacaaatgtctcgttgtaaaatacgaaaaagacatacgttacggaaacggtgtatgtacacatgataacatgagcataaccgccgtatgtaccccgtcgttggacaaaatagactcagtagccgaaaacgccgaagttattgggatagacgagggacagttcttccccaatatagcaacgttttgcgaacgtatggcgaacgctggaaaggtattgatcgtggctgcgttagacggaacatttcaacgtaaaccatttagcaacatttcagaactgataccgttggctgaaaacgtaacaaaactaaacgcggtgtgtatgtactgttacaagaacgggtctttctctaaacgactgggtgataaaatggaaatcgaagtaatagggggtagtgataagtacaaatccgtgtgtagaaaatgttattttttttaaaaacaatgaaaaaataaattagatatttacgagtatgtgattgtattatctatctcggtggcgtttaggtcaacgacaatcatgggtatacaacacaaattggacgtgttcattgtgagtgaaaacatcgctattaaagacgctaatctactcaatggagacagttacggatgtactatcaaactaaaattgaacacaaaaaagagtgtcagattcgttgtcctgttagaacccgagtggatagatgagataaaacccatgtacatgaaacttaatggggtgtcggtggatttaaaattagattataaagatgcgatcaaacgcatttactcggtggacttggtattgtactcggattctgtaatccatctgttcagtgacaccgacgaacgctatacctgtgaataccccacaattaaggtaaatatgataaaaaaatactaccacgtacaacaccgaggaacgacatgcgttcacatagaatcccccattaatgtaagtgataaatactggttcatgaaaagggacggatggtatgtggatcggacacattcataaatttttatataatgaaaaaataatataagtattacgagcgcgggtttgttgacacaatgacgatcacaatgatcgatatggaggtttacctggtggacgagaacctgtcaattaaaaacgcgggtctgagtcacggatacagttgtggatgcatcctcaaattggacataacctctcccaaaaaagttaagatgttagtaattactaaagttacatctttccaggcgatacaggaacttaaaccattgaacgccaaattaaacggatctgacctcgatacggagctagtaaaatgttacaacactaccacagatttgactgtgtacaaaacgtcagcg---tatcaccgcgacatgccggataaggagtattgtgttacgcgaatctactcggtgatggcaaacatcgactccaagtccacgatcgagttctacggtacgacgagtgatgagtttctctcggcgtatccggtaatctacattaacccggaggagaaatattacaaagttaaaaacaaaggacgtctgcagatgcgggtgattacacctattttaaacagtgacaaactacagtttatggccaagggtgatatgtacgcgggagttggtgacgatccttcgattgtagacagtagcgacagtgacgaagaaac------------------------------------agactacgactattga-tttttttattgaaa---aataatagtaagaaaa-gttagtgtaaa-------atgggcattactcacgagtttcacatttttctcgtcgatgaaaatgtctccctgaaatccgtcagtttgttaaaaggggacagttatggatgtaacatccatttaaaaaactctgagtgtaagtacattacctttatcctagtcttagaacccgattggtcggaaatagcagaagcaaaacccattcgtataagattgaacggtaagaagatgcgtacacaactcctgacgaaaactcttatgtccattatttacaaggccgttatctacgtggaggaaaacgccctggtgcaattttacagcgacacggacaggttgtatacggacatgtaccccacgtttctaatcgacatggataaacaacattatcacattttggacaacggatatacgtatacttacatagactcgttcatctctgaatgtgataaacaacggtatctaaccagtgatattggtgaaaacggctacgaagacagcacg---------gaagaagaagacaacgaagaggacacggacggtgtatgtttatattgtttggaggaagaggaagaggaagatgaagatgaagatgaagatgaagatgaagatgaagaggaatgaagaaaaatgaagaaaaattgtggataccaaagatgactgaaaaaagatgaagaagattaggtttttcttataatgatttttaaatttaaacgttattaaaaatggaaccggtatctatggataagccctttatgtactttgatgaaatagaggacgaattagagtatgaacccgaaagcgttaacgagacgcctaagaaattgcctcaccaagggcagttgaaattattactgggtgagttgttttttctgagtaaattacaacgccacggtattttagacggatctactatcgtgtatataggatccgcccccggtacccatattaaatacttacgtgatcactttgtctctatgggattggtcattaaatggatgttgatcgacggacggactcatgatactatcctagaaggattacgagacgtgattcttattactaagttcgtcgatgaggcgtacattcgacagttgaagaaacaactgtatccatctagggttattctaatttcggacgtgcgttcgaaacgaggaaagaaagaacccacgactcaggatctattaagtaattactctcttcagaatattatggtcagtgtgttaaagcctgcggcctctagtttaaaatggcgttgtccttttcccgaccaatggataaaagatttctacgttcctcacggaaacgagatgttacaaccattcgctccgtcctactcagcggagatgagactgttgagtatctacagtggtacacctatacgtcttaaatgtattactcaacaagattcgttaaaatatgaaaaaaagatgtactatcttaataagattatccgaaatagaatcattataaactttgattattcaaatcaggagtatgatttctttcatatgtatcacatgttaaaaacggtgtattctaataagtcgtttacatctaacaagtcgaaggtgttacatcttcatcagtctatatttagattcttaaagatacctattacgaacacggaaaagatacaccatgaacccacacaatgtaaagtatctagcaaaaatactatgcttaaaagcagaaatacaaaaaaacccgtacgcggtaataagcaaggacgtcgtacataaatactccacggatatctgctacggagatttaacgacgattatcgcggtgcatcataaaacgagtacttccaaaactgtatttcaggtatttaacgagtcgtcggtaaattatacccccgtcgatgacgattacgggtatcctattattattacatcttttttacaaacaggtcacaataaatttcctattagttttctatacatagatgtcgtcgcatccgatatgtttcctaggttcgccagattatctcccactgatatagtgacagtccatagcgtgttgcaaataggtgacacgaaagacgtattaaaactcccaagaatgttagaaacggagatctctgcaaaaatattatttcacaaagatcttccgttgaagatagtgagattttttaagcataacatggtaactggggaggaaatctcggatagatcgttagtcgccgtattggagtaattctaacatactaatagaagcgtcgtgatcaccatcaacgacaacggaatccataacgggtcgaatatgggttcttctatatcctgatttaagtaagttacgttaagtttttcatccatcgacatataatttgttccacatacatttcgtatatctaaatatccgtcttttatcattacattacccagagaaacgacgcaatccgatacgttacatctggatatatttttctttaaagaacgcaccaataatgcgtccgatcgtttacatggctcgtaccaacaatagtagggcaatcgggtctctttgcctatttttataatactcgagtcgggatgtatacatttacaccgaatatcgttttttttatcgtcgcagtaggagtagatttcttcgtccgaca--tttttatataaaaaaaaggtaaaatatatatcaaagactttacctaactaaataaaaaa-aggggttataaaatggctgtaatttctaaagttacatacagtttatacaatcaagaggagattaacgcaaccgatatatttatcaaccatgtaaaaaacgacgacgacgtaggtaccgtgaaggatggacgactcggtgccatggacggtgccttatgcaaaacgtgcgagaaaacggagcttcaatgttttggtcactggggcaaggtacgattgtatgagacgcatatcgttaaaccggagtatataagcgaagttatccgaattgtaaaccacatatgtatacggtgcggttttttacgatcgagggaaccttatttagaagacgttacaaaaatgtcgtctcatgcgcttaagaagttaaaagataaaatactgtccaagaaaaagtcttgttggaacagtaagtgtatgcaaccgtatcagaagattacgttttccaaaaaaaaagtgtgttttgtaaacaaatcggacgaggtcatcgttccgaacgcattaatctatcagaagattacatctatatacagacggttttggccgttgttagaaatacatcaaaaaccggaaaatctattttataagaatttttttccggtgcctccattaatcatccgtccggccattagtttctggatcgatagtattcctaaagagacgaacgaactaacgtatttgttaggaatgattgtcaaatactgtaatatgaacgcagacgaacaggtaattcaaaaggcggttatagagtacgacgatatcaaaattatttctaataatacgacgagtatcaatctgtcttacattacatcgggtaaaaacaacatgattcggagctatatcgtggctagacgaaaggatcaaaccgccagatccgttataggaccggatacctttattacgattaacgaagtaggtgttccggcgtacatacgaaacactcttacggaaaagatcttcgtaaatcccttcacgttaaaaaccgtacaaaagctattcactgataaccatattaagttctatttcaacaagcgtttgaatcaacttacccggataaaacagggaaagttcattaaaaacaaaatccatatgctctcgggggattgggtagaagtcgcgttaaaggaaaacacgagtattatattcggtcgacaaccgtctttacatcgatataacgtaattgcatctactgtaaaatatacggagggagacacgataaaaatacctcccgggatcgccaattctcaaaacgcggattttgacggagacgaagaatggatgatcctggaacaaaaccccaaggctgtcatagaacagagtatcctgatgtatcccacgacgttgctcaaacacgacattcacggagctcccgtgtacggatccatacaagacgaaatcgttgcggcgtattcgttgttcagaatggatgatcttaccctggacgaagtaatgaatctattggggaagtacgggatagagttcaatgcgcgagggaagaccaagttctctggcaaagacatctacacgtttttgataggtgaaaaagtgaattaccccggtatattaaaggacggtactgtaatagctcccaatataagcagtgatttcgtcgtcgcgatgcgacacatgtcattggccggactcatagcggattacacatcgaacgttgaaggtgtgaattttattataaaatcgtcgtacgtgtttaaacgttatttggaaatctatggattcggagtgacgtttaaagaacttcgacccagttcggatttcacaaataaattggaagccgtaaacacggaaaagatagaactcatcaaagacgcgtacgacaggtatctgcgtgacgtgttggagggtaaaatattacccctttcaaaatccatggaggcagatgcaatagagtcgtcgttgtccaatctgacgaatctcaacatcaaagaaatcgaagagtatatgaagaaaacgctacaggataatccagacaacaatctactgaaaatggcaaaggcgggatataaagtaaaccccacggaactgatgtatattctgggaacgtacggacaacaacgtatcgacggtgaaccggtggagacgaaggtgatgggtcgcgtgttgccttattacttacccgactccaaggatcccgaaggtagaggatacattttgaactcattaacacagggactgacgggatctcagtactacttttccatgttggtagccagatctcaatccacggacatcgtatgtgaaacgtctagaactggaacattggctagaaaaatcataaagaagatggaggatatggtcgtcgacggatacggacaggttacgtacgggaatgtgttaatcaaatacgcggcaaactatacaaaaatatcagcgtccgtgtgtaaacccatcgagttgctatacccccacgagtctatggtatggtacttagaaataagtgcaatctgggaacgtctgaaacatgggtttatttattcacagaaacagaaaataacgaagaagattctatcaccgtttaactttttggtgtttatcgaagaaacggacgaggtaaacgcgataggggataaggacctgtttaatatgatacaggaagtcatagaacatgttagggaaaattacttctttaatgtatctaatatagattttatagaatacgtatttttaacgcatctaaacccctctagagtaaaaatatccaaattaacggcgacgaatattttcaaaaagttttacgataaattaaactactcgttgggaggaggtacaccaataggcattatctccgctcaagtactgtccgagaagtttacccaacaggcattgtctagtttccatactacagaaaagagcggggctattaaacacaaactcggatttaacgagtttaataatctaaccaacctgagtaaaaacaaaacagagatcattacccttatttctgaagatatcgaaaaactacagagcgtaaaaatcaatttcgaatttgtgtgtttgggtgaattaaatccctgtattacgttaacacggaacgaggacggtatacactccgtggatatagtcataaatagattgtatataaaacgagcggagcttacagaactcgtcgtggagtatatcatagaacgttttgtggcatttagtgtactggtgaaggaatggggtatggagacgaacatactggacgaacatcgtatacaatttactattcgtgtccgatttgtggaacctatggaactatcgctaaacaagtttatgatggtgtttccgggagctgccaacaaggggaagatcagtaagtttaaaatacccattaatgagtacgattattatgaggactttaacaagaccaaaaagatgtataaaatgaccgtcgaactcatgaacttaaaagaactcggtacgttcgatttggaaaatgtgaacatatatcccggaatatggaacacgtacgatatcttcggtatagaggcggcaaaaggatatctatgcgaagctctcctaaacacgtacggagagggattcgattacctgtatcaaccgtgtgatctactatctagtttattatgtattagttacgaaccggaatctgtgaataagtttaagtttggttccgtgagtgctcttaaaaaagccacattcggggataataaggcgttgttgaatgcagctcttcataaaaagtctgagtttgtaaacgataacagcagttgtcactttttcagcaaggttccacgaataggaactgggtactacaagtactttataaacttagaattactcatgcgtttagaaaagaaattgacttcaaaaatttctaaacagaaagtagaagaattgtcggagttatctgaagatttttaagttgtttatgtttcgttgatgatatatttttctataatttgtcgtctaaatgacggattttccaaaaacgctcctcgttgttctcgtatggagtgatagatatacaaaaagtacataaatgcgggtatgtctttactttttctagacataagatacgccataattatagccccgcttctattaacgccggccatgcagtggactaatacgggataatgtttatcctcacaattggatagaaacgtggtagtgtaatcaaaatatttagttaaatctgtgtattcgtcgtctaccaacggcatatgaatgatcgtgacagatgagtttttaattgtgtattttttctcagtcgtaagattcagtatatacttgaaccctacacccgatgtagggacggcttttgcgtcgttgtaatttcccaaatacacgtaatccgtaacacgcatcattttcgtcggtatccgggccttcggtagagcaccggtagactttaacaatacgttttcgtaaagactttttttatccatttataatggatacaaatggataaaacaacattaacggtcaacggcgtagaattagaatatattagagaaaaagaaacggaaggtatccgcggtgctaaagcgtctacggtctgtttttttgttttaatactagccgttagtgccttgttgttgtggtttcaggcgtctgataattctatattttcggaactactcaggtattctagaataaagaacgccataaaaggttggcgtccattagtcgaatcaaaaactaaactagaggcggacaagggaagattacgggccgctggaaacgataagtatttttcgtttagttgtgttgattttggatcgtatcttatccctattaagttggatacggttacgttcttacctcaggctatacgccgagggacgggcgatgggtggatggtcaaaaaggcagataaagtggatccgtcggctcagcagttttgtgaatacttaataagaaataactcggataacgttatcacgtgtggtactaaaatgatgaatgaactgggatacagtggatactttatacgagatcactggtgttccaactatcataatctaactaattaacgttacacgatgtaggtaattaacgtgcccgctaagaaccacagtaatttagagcttactccaaatactaacagtaggataataaacaacactattgatacgcctaaaatggttatatcgaataatccaaagaacgatatcaccggatgcgataggaagtacgttatgttagggaacttgccagacatccattgactagctctgttccatagtccgtgtttcatctcgttaacccgtttatttgaaacgtaaaacgtattatgttgtacgtacgtaccggcttcatttaatacctgtctattgatttgtaacgccctttccaatttgtacatttcataactcagtgtggtagatattcccttcattttcataatttcctccactattcttgttgcggccgatatcttaatgatgtaggcagatagactaaagtcgtaccctcccgtgtatgaatgcattgattcagacgcgccttgatacaggatgtttctcatattactattgtgtaacgtctctcgaagttgtaggatgtctatattcttttcaatcatcgatgtaattgttttatgaatggtggttaagtcgagtaacgtagtatcgtcctctaatactaccatgtatgtactgtccggatctttaacgggcgttttcgtatactcttcccagaggctaaaatgtctagccatactgttcctagattccaacgtacataataaattacatagtcctgaaaaataatccttgaagctatccacgcctcctgtacgttctacttttctccaaacatagtagttgtagtaaaaagatacttttgtggggtctgtgataccgcccacattagcgtccttttttacgtcactaacttcaacaaatcgtttattctcttcctttacatcgggaataacctcgaacggatctcgctccgttatgggaatgacgtagataggtacaccgacgtttttactaggcgacgtcatttagttattaaaattaaagaagtacaactctctaattctagttatatttttgtctatccaagccggtacatcgtgtacgtattttaataaaaacctatagaacgtgtattctaggtcgctacgttttaacgagttactaaaatatacaaacacgtcgctattggggagcaaataataccgcaacaaattgtaacaattaacctttatctgtacatgggttgtatcgatgaggtcatcgtcgaaaggaaacgggtcaccgaatcgaaatacgtataaagatgagatagaataataatactttaacacgttgttaataaataacttattaaacgcgataattatcttctttcgttctatttctatttttaaatgggttgggaaaattactaacttcgtcgcattcgtgtcgttatatcgaataagtacttttaaatcgtcgtccgtcgttaggtgtttaaagtcctcccacgtttctttcgtattcgtagccaattccttgggatgtattgtagtaagcgttttacaatcgcacgtaaacggtaccatgtgtttaacgatgatggtgtacgtgtcaaaaaactttatcgcggccaaggggtagtctactaacgtttttacgtcttccacgtcgtagttggggggtgacttggatcgctgtatggagtttagtttttcaaactctacgataatccgttgtagatgcaattgtaattcttccggcatgatcgacgtatacacttccgtaaacaggataatcatatccaatgcacctttttcacaaattttagtctttaccaagaaatcgtaaatgatcatcgaaatggcgtatttaatagacgcgactgttacgggtttctttttagacgtcatatacgacagtatgaaatccgcgctgttgttcaagataatcacgaggacgatgatataattcagatttaacattttggaagaataaaacaattccgtagaggacacatggatgtcgaatagattagctgacaatctcagaaagaacacccctttcttaatttcatccgcaaacgttttttcgtatttttgtcgcttcgaattgatgtccatgaggaagtttagtatgagtctgtttatattgtatttcatggaccacgtttgcgatttcatgatgttatcaaacgacataataatgttaaagatgaaacgttgactgtgtacgaagtaactgtatggctcgcttaagaaaatagacttattaaacgttgccaataacacgttgttcttaatcacgtccgctgcgtctaggttaaacttggggatgttcattccgcataatttacaatacgctacaccgacttcgtaataaatatattctttggcaaatgcgtttaccttgataaaatactccgtatccgccttcaacgcctcttctaatgcaatttggtgttcacaaggtatatattttataataacgtcttccctccacccgtcaggttccgtaatttctattttcttagcctcatccaacggattgaacgtagcatctttctccttgattaattcggggaacaggtctctaagatagtaatttgacaggaagatataactgtacaattgtttattctttagcttaggtataattaacttaccccattctaataagctattgttatcggaaaaagaatttttgtatgttttgtccatctcctccaaatacacgtacttgacgtctaagaaatctcgtataacgatagggatggatacaccgtctacgttgtacaggtatatgtatcgcatgttgagttttcgtttcgaaataggaatacctatgtgtcgacacaggtaggcaaaatccagatatttcttagagaacctaaactggtctatgttcttcgatacgtaacttatcatatccttcatgttaaacggtatttctcgtatttccggttccttggtgggttcgaagttggacgctatatcactcgttctataatttatagttatatcaccgtttaaatcatcgttaacgagcacgtttacccgacgctgtcggaggtacatgtctaacgtgttgaagaacaaattatacgtgttaaacgtcatttcgtcagtgttaatggactgttcttgtataaataaactggacgccatgtcttcattaatttgttgttcgaacttatatcccacgtacgaaaatatagatatgagcgtttgatcgtccacctccatgttctgttctatcgtagcgtacaacaacttaatatcttcttccgtaatggtggacacattgtacaggtttacgataaatatcgttttattgttcgatataaagtccgtgtacgatttcgaggcgatgtttggatccaataaatacgctttaattctttgtataatttctattaacacagattccttggattccatttaatgtaagaaacaaccacactttttataaaaagtgaaatagtaaatacttgttttttaaaatatatcgatatataaatacataactagtaaattgaaaaataaaagatagattataaatttcaataatgtcttggtccataaacctaggaagtggatccggtgacaattttaaaacactcgatgagattagagcacatgtaaaatctacaacagaaacggcgatcgcggacgatattttcccggaagatatcaaaattccatcgcctaaacagagtaaaaccaaacgtattactactcctcgtaagaaaccggtacctaaaacatctaagaagaaggaggaagaactactacctcctccatacaaagaggaagttaaggagtcggaagaagaggaagaagaagaagcggttgtggaagagtctcctaaatctcaccaggagtctaccagtaacacacaaaatacgacaccgatgacggatacacgagatactatggatacgtctgacttaaaactagttacggaacaaattattaaagaaatgaaagcgttaaatgcgaaagtatccgctgtgtcaactatcttggaaacgattcaagcggcctccgttggacgacagtatactatgctgactaaaaacatagaagaactaagaatgcttgtggtatgtggaaaggaacaagtggttaggaaaaaaactagacatacaactaccaaaaaataactctctgtttttttacgaataaataaaatgagagcttttacatacaaggatgggaaattatacgaggataaagaactgactatacccgtacattgtagtaatcctacgtacgagattcttaaacatgtgaagattccgtcgcatttaaccgacgttatcgtgtatgaacagacctacgaacaatcgttatcgcggttaatatttgtcggattggattcgaaaggacgtcgtcagtacttttacgggaagatgcacgtacaaagacgaaactccgcccgcgatactatatttatcaaagtacatcgtgttatagataaaatacataaatttatagatgatacgattgaacacaaaaacgatgtcttatttcaactaggcgtgtttatgttgatggaaacgagtttttttatacgaatgggtaaagtaaagtaccttaaggaaaatgatacggtgggattgttaacattgaagaataaaaatatcgtacgagagaatagaaaaatattaatacacttcgtgggaaaggataagataatacacaactttaccgtacatagttccaataggctatacaaacctttactgcgcctaatcggtcgtaaagaaccagatagctttttatttcataagctaagtgagaagaaagtatacaaagcggtacaacagttcggtatacgtttaaaagatttacgcacctatggtgtgaattacacgtttttatacaatttctggacgaacgtaaagtctctcaatccaattcctcctattaagaagatgatatctacgtctattaaacagactgccgatatcgtgggtcatactccgtctatttcaaaaagagcgtatatagcaaatactgtactggagtatctaacacacgattcggagttaataaatacgataagagacatatcattcgacgagtttattcggttaattacggattatatcaccaacacacaaacggtg---taatggacgaacgactcagaactctagctctaacgtttttttccggggaattaacgacgacggatgttatggcgttaaaacttcatcttttgaatacggctcccacggatactgtattttgtacggacgaaaacaataagtttatgatagattataaatacgaaacgtgtttaacgtcgcactacttaaataaaaaaacaaaggttatccaacccaatcaatatcaaaaatattcccccactatcgccacggaactcactaattatgacattattttagaggacgtctgttcgtatatcaacgagtctaaactccttaaacggtttgtcaagttatacaaaacgactaatagaaaacaaaatataaaaataatagaagcaagtaaacgcttaaaaatcgcactaaataagggaattgattacgattatattaaagaagtgttctaccatggatgattcaaaaaagaaacggggaactgattacatcgaggaactgatcttattatacgaagacgttcctaaccccgtacaaactgatgatatgaaccacgaagttgagttaaccttcattcaaccacccgttattacgttaagtacactgttaccttttgctacatctcaggaatcgtatattttgtttaccgtgacgaataaaggcgttaaaattagaaacagaataaacttatcgaagatccatggactcgatttaaagaacattcagttggtggattccatcgataatattatatgggaaaagaaaacattggtaaaagagcacaaaatagactcggtagctctcgtaaagtattcaactgaagagaagtatatcttcctcgattataagaaatacctatccgcaattaaattggaactggtaaacgtcgttcaggtgaaggtcaaacacgtgacagtggattttaagtttaagtatttcctgggctcgggagcccaggcaaaaagttctttgctacacgtattaaaccatccaaagtccaaacccaatccttctctcgagtttgagatcatcacaacggatgagaaaatagactccgcctctttacggaaggaactcattgccttgtttaaactcgtgtttatggcatctccaagtaatatcatcttagacgtcgtgttcaaaaacccagtacaaacgattttgctgaagaagaacgaattacccgggatcgatttaactaacctatacgtgacaacgaagacggacggtgtaggggttcttataaccgtaacgaataagggaatctattgctttttcacacatctacagtacacgatacgatacgacacgacgttcgagtcgaacgagtccgttacgttgtacggggaagccgttaaacagaataacgtatggcagatatatcttattaagttgataacccccaaggtatccgatcggtttaaggaaaaggaatacgtcgaggaacgtctccaaaacatatgtgaccgaatgacgtttaaagtaaagaaatatgagggccctttcgaatcacactccgagatcatagatttacttacgacgtacttaccgtctcaacccgagggagttgtgttgttttattcggatcaaaggaatcaacccgattataaaataaaactagataatacgacggatcacatgataaacataatatacaggtacatgtctagcgaacccgttatattcggagagaattctacgttcttagagtacaaaaaattcagcgacgataaaggttttcctaaagactacggaacgggaaaactcatgttaactgataacgtcagatacttaaacaacatttactgcatcgcgtttacaaacgtatacgaagacgtaggtataaagaacgtcgtagttcctataaagttcatatcggagttttcggccactggagagttaataaaaccacgaatcgataaaacgtttaagtatctgtacaaagagtattacggcaaccagtatcaaatcgtcgtagcacatataagagatcaaaacatcaaaataggagacgtgttagacgaagacaaactatccgacgtgggacaacattacgcaaacgacaaatatagattgaacccggacgtgtcatattttacgaacaagagaactcgaggtcctctaggtatcctatcgaattacgtgaagacgttattaatttctctgtattgttctaaaacgtttctggataactctaataaacgaaaagtgttggcgattgatttcggaaacggggcagatttggaaaaatacttctacggagagatatcatccctcgtggccacggaccccgacaaagaagccatcggtcgttgcatagaaagatacaattcgttgaactccgggataaaatcaaagtactacaagtttgattacatacaggaaacaattcgatcggtcacgtacgtatccagcgtacgagaggtgttcttcttcggtaaattcgatctggtggattggcagttcgcaattcattactcgtttcatcctaaacattacgccacggtgatgaataatctaaccgagttaacggcgtccggggggaaggtgttgattacaacaatggacggggacttattgagtcaattaacggataagaagacgttcgtgatacataagaacttaccgagcagcgaaaactacatgtctgtggagaagatacatgaggatcagattttagtatataatccttcgtctatgtctagacccatgcaagagtacatcgtcaagagggtgaacttaaccaaaatattttcggaatacgggttcgagttaatcgattgtgttcatttcgacacaatcatagagcgaagtaaacggttcataaacagcgtctcaaaaatggaagaacgcaaatccaccaagaacttcttcgaactaaatagagaagcgttaaaacacgaaggtacggatatagacgacctgttacgatattacatcgtgtacgtcttttccaaaaggtaagtaatagtacgacaccggagcgtcttttttcccgaacctaaacgagttaaaaatgtttaatagaacggttaccggattagacggttccgtgtcatccgtcgatatggataccgtatagtccggggcaatttcccgtatagagttgtaaacagttttgctgggaaacaacatatctataatcgcctcgttgtgtttgtacagatatttgatcaccccaaacatagttttgttgtcgaatctagcagcggaagaatacacatgaatgttacgtatcatacatctgcctttttctaacacaataaatcgttcatcgtatatcttttttatatcacatggacatactgttttattgttttgtagcaagtccgttagttttttgatatctaactccatcgactatgaataccactatattaatacacgacgacgatatacaagttaatgatttaaaagaaaataaaacattcttattattaagtgaacataatgaacgtataatcgataaactatgtagctgtctactacccattattttttattgcgactatataacgtctccggatgatgaaggtacgttagaaacgaggattttatcttccagttatatgatacgtgataaatacgtaaacgtggaggagtttatcactgccgggctccccctgtcgtggtgtgtgaatcttccggaaaaggcgcattctaccgcatccgactcgttaattatacgagatgttttatactataaaaaagattggatacgtatcttattaatccaatgtccatcagccatatacacggacgaagaactcctgatcgatccgtttaaactgcctcgacatcctccggaactgtttaagaacgttacgttgagatcctacgtaaacgggctattgttttatccaacgtcatcacccctatacgctttattgagtcatgtggttactacgtttattataaaacacattacatgtgttacaaaacacgacgagaaattaatcacaacgtgttacgacaagggtaggtttaacgccttcgtgtacgcctggtacaattcccagataagcgacgacgttgtagaaaatgaaaaagtaaaaaacttatttgcattagttaaggcacgaatatgagacgggtatttttatctcacgaaccttacgtaatagaatatcatgaggactgggaaaacatcatcactcgactggttgatatgtacaacgaagtcgctgagtggattttgaaagacgacacgtctcccacacctgataagttctttaaacagttgtctgtgtcactaaaggacaagagggtatgtgtatgtggaatagatccgtacccgcgagatgccacgggagttccgttcgagtctcataattttacgaagaagacgatcaaatatatagccgaaactgtgtctaatataacaggcgtgaggtactataaaggatataatctaaacaatgtagaaggcgtatttccttggaactactatctaagttgcaaaataggtgaaacaaaaagtcacgcactacactggaaacgtatatcgaaactgttattgcaacatattacaaagtacgtaaatgtgttatattgtttggggaaaaccgatttcgcgaacatacggtctattctggagactccagtaacaaccgtcataggatatcacccagcggcccgggaaaaacaattcgagaaagacaagggatttgaaatagtaaatgtgttgttagagattaacgataagccatctatacgttgggaacaagggtttagctattagctttagtgaaaaattaactcaggtgttttaaaaatggcaaaggcactaatagataatgagcatatttttgttttaaaatcaataggtgttccaaattcccataggcaaagcgaagacccacgatttgtggatatttttacgtgtgatgaattagaaaactatatttgtaataatccaacatgtacattattcgagacattacgtaatgaagaagactattcagtcgtacgtgtattttttgacgtagatctagacgtcgtattagacgagatcgattatgtcgcggcattagaagatttcatattggaagttacaaaatttgtatctatcttttctgtaaaagagtgcaatgcccagcagaacaaagtgctcaggtgtatgagatcaaacttttctattacacgaacgaccgatacggataaaactagttttcatatgatcttcccggatacatacacgacgatgcatactctaatcgcgatgaaaaaacctttattagaatttctaaggtcttcggaaaatcccttaattcgatcaatcgacccggcggtgtatagacgaaaaactacgttgcgtgtagtgggaactagaaagacggtcaataacgacaaaatacatattaagcaacctccacataccgatatatccgattatttgtttacatacgtacgcatgcatcaaaatagttgctacttttctttaacaaagcgtttagacgataccatgtcggaagctttatgggagcctaattatattcactttggtgacgctatgaaaaaaatagccaaagcggtggtgaacgaaattattaattttaaggatcttgatgtaacaaattttacaacggtgccgttagtaatcgattacgttatgccttgtgccttatgtaaaaagaaaatgcacaaacatcatcacatgatatccatcggaaatggtatgttaaaattatacaaagcgggcaatcctcatagctgtaaggttaaaacgattctgttggaaggtaacaaattgtttactatttctcaaattattatggactctaacgtaatccatttaacggatagaggggattacattgtgtggataaaaaacgcttggaaatttaacacggacgaccccattatcacaaaactggtattaaacatgaaagatcaacttccgacggaatacgtaccggatatactgtgtcctagaaaacgtaaagttatagaaaataatttaaaagatatgttggtagatgtcactgagacggatgtctatccgtgtattcttccgttcaaaaatggtgtgttggatatatcaaacggtacgttttacagcggtcacgaatcgaaagattttatatgtactgtgtccacgggttttaacttaaacatggaaaagttcttagatgatgactcggaggaaatgaaagaactcgtgtccattataaacgatatacaaccgttaacggaggaaaacaaacagaatcgagagttatacgaacgaaccctatctagttgcttatgtgggacgacgaaacagtgtattacgttcttcttcggagaaacggctacgggtaaatcgactacaaaaaagttattacattcggccataggtaatttatttatagaaacaggacagacgattcttacggaggcgatggataaaggtcctaatccatttatagctaacatgcatctaaaacgatccgtgttttgtagcgaacttccagattttgcatgtagtaccagtagacgcattcgagctgataacattaagaaactcacggaaccgtgtatcgtgggtagacaatgtttttcgaatcggattaataataaaaatcacgcttctattatcatcgataccaattataaacctgtattcgatagagtcgataacgctattatgaggcgtatatcattggttcgttttagaactcattttgcacagacgatgaccaagaaagaaatgctgaataaatcggcatacgacgatgtaaaacccttagacgaaacgttggatatgaagatacaaaagaattattacaggtacgcgttcttaaacttactcgttcaatggtatcagaagtatcacgttcctcacttgaaacttttttcaacaccagaaaacgtacccgacttcgctttccagttaaaggtggagtctctcatcgtatctagttcgagtacacacacacatctgatatcgtctctctcaaagataggatacgtgatggaggacaatctcatcgtgttaccagttcctctgtttcaacaaaaactggctaaacatttcaacgtgagagtccacggacatgatatagaaagtttcataatgagacataaaaagtttgcgaatgttaaggaagaatatttggagtatatatttatagaagacatcacttctaaatgaacttggccgtaattaggttatttaaacaccatgtcaataacattcctaacatattaccgcatcagttggcgacgttggactacttagtacgaagtatcatagatgagaataaaagcgtattgttgtttcatattatggggtcggggaagacgattatagcgttgttatttgcgttggtagcatcgcgttttaagaaagtgtacatattagttccaaatataaacattttaaaaatattcaactacagtatggacgtggttattaatctattcaatgccgattacatactggagaacatattcatctattcgacgactagtttttattcgatcaattataacgacaatgtcattaactacaatggattatctagatacaacaacgccatttttatcatcgacgaggcccataacattttcggtaataacacgggtgaactgatgacagttataaaaaatagaaacaaaattccgtttctattattgtccggatctcctattactaatactcccattacgctttctaatattattagtttaatgtccgacgaggagataaacttcagcgacatcattattcaggggaagaaagtattccaaattttgttaaacgaacacggtgtgaacgttctaaaaaacattttaaaaggtagaatatcctattacgagatgcccgacacggatctacccggtatacaataccatggtaaaagttttttagacacccgcgttgtgtactgtaatatgtccaaattgcaggaaaaagattacatcaacgtacgaaagatgtgtaataacgaaatgtttgaaaaaaatatgaataacgtatcattagctgtattgggacagttaaatctaattaataatctggatattctatttcaggaacaggataaggagttataccccaacctaaaaatcaacaacggtgtgttatatggggaagaactcgtgacgcttaatataagttcgaaatttaaatatttcataaacaagatagaaaatttaaaggggaaacatttcatttatttttctaactctacttacggtggtttgatcatcaaatacatcatgctcagtaacgggtattccgagtataacgggtctcaaggaacctatcctaaactcattcacgggaaacctaaaacgttcgccatcgtgactagtaaaatgaaagcgtcgctggaagacctactcgtaacatataattcgttggcgaatgacgatggaagtcagattatgtttctgttctcgtcgaatatcatgtccgaatcgtacacgttgaaggaagtgagaaacatatggtttatgaccatccccgatacattctctcaatacaatcagatattaggaaggtctataagaaagttctcgtacaaggatataacccaacccgtaaacgtctatttattggccactgtgtattctgatttcaacgatactatagagtcgttggatgattatagcctggaggaaatcaacacgttgccctttgatataaaaaaattactctatctcaaatttaaaacgaaagaaacaaataggatctactccattctggagagtatatccgattcgtacacacaacctcctcatccgcatatagtggagattgtattgggggagatcgtacgacagttcttctaccatcattcgaggattaaacaaaacgacgaacgattactcaccgccgtaaaatccgtattaacgaatacggaggccgctaaaaaatacattaaagaaatagtggacggtcactttttcgtatcgaataaggtatttgataagtcgctgttgtacgcgtacaaagacgaaataattactgtcccgtttaaattatctcatgaaccgtttgtatggggcgtgaattttagaaaggaatacaacgttgtatcatctccgtaaaactgatt-aaaaatacgatacgcgtt-aaatatgtccacgttcgtcaaacacgtgtatttgccaattatgttacaaccacacgagttaacgttagaagtacgtaaaaacatacgagacgctgtatataaagaatatctacacagggaatcgggtggcattatggcaaaaaggatagaaatatgttatgacaaggagctacccttaggcgaattagtaaacaatcacgtcgttgtaaaagtaccttgtgttgtaacgtacaagtactataaaaacggcgacgtggttcaaggaattctaaacatagaaaacgaatcgaatataacggtacagtgtaatgacctcatctgtaaactcagtagggatgcggggactgtttctttcaatgattccaaatattgtttaatacgaaacggtgtagtgtattgtaacggggacaatgtatcagtgacattgaaagaggagcagcaggggatgaactcaaattttgtgtttctagcgtccatagtagactcgtctggataacgagtgcgtacgt---cggttgtatagaacaacggatataacggataagacaatgagtatacatacagtcgctataacgagggcatataactcaacaaatggattcttgtacacgtgtctgtcataacacccttccgcgttagaaaacgacgcttttacgttatactcctttacaggttgggtctctctaaaattattgtaaatgtaagtaacgggtttccctgggtccgaggatatcatcgtacgtaaccttcccagttgtcctgcacttataggaatgggttccttgaacacgatccacgttacgtttttatcaataggagatgccgtggtagttcccgcatacgtccagtagtctaaacatttgggaagtaaagagatggggttaaacccggtaaacacatgtgacgcgttcttttgtactatgttactcacttgactggtaatcagttctattttatcgttgagtcttcccgtttttaaaaacacggcgagtataaccacaccgtccttatatttacgagcgttatcgtagttggtgtattttaagttccagtgtaccatttgaacttctccaatgtaatacgctccgtttacggagtgttctgaacgtccccaacgaaaggagagttcactcaacacatacttactctttaatggaccaccttgtagtgtagagggaacagaaacgttaaaaagtacttttaacgtacttccattattgtggatacgggtggaattatcgccgtagtttatatccaacggggggtatttctcgactgtcgtgttgtatatctttaagtctatgggtgattcctgacgagaactcataatacc--aaaatgaaaattaagggtact-tcgggtgtggtttcaaaaatgacgacgtttgaaacgcctcgagagaccgtatttatagaatcggttgactctatccctcagtcgaaaaagactcacgtatttgcgatatgtgtaacggtcgataataagcctattgtagcggctaggcgtagttcgttcgtatttcaagaaatcactatgaacatgaatccgcctattgtcgttacgatttctaaacacttaactaactacatgtataacaacgaaattaaggagataaaaagaaaactacagaaaggttccgcgcctatttataagacatcgtttgaagaattaattttattgggcggaaaactaaataaatcagaaacgatagacgactgtatacggagggagatcaaggaggaaacggattctaaacttacgataaaaagtatagggaccacctgcgtcaagataacgattaccgataaactgtttaatcgaaagtatgtaaattattgcaaattatgttatatagatgaattaatggaagaggtcatatcgttcgttatttacaacgtggaaattagaaaactgaaatcgttattagattgtgacaataatgataaatttaattatttacgttttatttataacacgttgttgtatagtaaatgaacgaacgactccagtactcgcatttgatgaattatattacaaaacacaacagaaagttgtctaaaacctacacgtggaatgacgattcacaaagagtctctgccacgggatttagcaatcagcgtctgcgatggagtaataaaacgtccatttgtttaatattatccacgttggataataagtttatcgcgtgttcaagaaaacatagttttttatactcggaaattgtacgatgtcgtagtgtgtttcgtaagaagagattgtttttaacctatacgaggtttctaaagaaaaaggaacgaccgtttctatcgtcaaagttaaacgttcctttggacgacccgggcacggaacacaatgacattatattcccgggggggttgcctaaaaacgaggaagaccccatcatgtgcctgtcgagagaaataaaagaggaaattaacatagacagtaaagatatatatatcgattctagattttttgtacacttatttatagaagatttgttatctaatcgagtatacgaaactattttgtttttgggaaacacgacgttaacgagtaacgaaatattaaataattttctagcgaatagagaaattaaatcgttagtttttctagacgcgttagaaaaaggattaatgtgtgatgtacttagatacgtattagcaatatcacaactcaaatgttttggaagtaccggggacaaaaccgaattattatatgacaaggttactgagtccgagaagaaaatggctcctcgatacgggttcgatt----aatcgagtacatataccagtttattgttatgtattttgattacaggattagcttgtatggtttgtatgaagttaccgtccgaatcgaatagacgtccgtcgtctgttttaaatcctttgtagacggtaatcatcctgttggaatgggaataccatatgttttggcctcttgctattctgggtacgcgttttgtcgttggattttcgtctatcgatctagatattaacgcaccccatccagattcgtcgtccacgggagagaaatttgtttgatgttcatatatccattcgatggaggtgtgtttaaacactttaaacaactgcgtaaattccttagacttgttacggattatatccaaaaggtcttcgtctaccgtagggtctccgttagacagtcgagcgatgataaaatgtacgtatacgtaccgtcgatgttccggggtaagtacgtgactgtttaaccgaatggctcgtcctatgatctgtctcaaagaggcctcgttccatgtcatgtccaaaataaaaatatcgttaatggagaagaaactgatcccctcacccccactgagagagaacacacaagtttttattagatcaccgttagtgttctcgcgtttgttaaattcggccaccgattgaactcgggtgttctttgttctagaggaaaactctatatacgatatattaaacgccgagaaatataaaagtaatatatttatacccgactggttaacgaacggttcgaagaccagacatttaccgggagacgccaggatacgtaaacacacgtccgtaaatttacaactgtgctctctgagttcatttaaaaaagatatatcgtccgccgaagacgttccatttaacgattgaccctttttgaaatgagataaagcatgatccgagaacttttttgtttttataaacttttcaaaatccttatatagtgttacctgttcgtttacgatctcttcgggggttttatccgtcttatccagaaacgtatcaaacgtaaacgtggctgccattcttctatatattctaaacgaggaagtgcctgcttttaactctgccgactttgccttttgatacacctgttcctgtttctgcgtcatattcacgtactgaaagtacacattcttttttgcgaacgtggcggaaccctctacatcatcgaagatggaaaactcgttcgtaacgatgtaagaacagatggctcccaatttattaatcaattcggattcgttaatgagtcttttattttcgaacaatgatatgttatttagtatcttgggtcggagtaagttcaccaacataatgaactcctttacgctgttcacgatgggtgttgcggataaacatatcaacttatgatgatgaagtgccacgttttttaacagataattgtacacggatttcgtcggtcgctgttttccgtcttctttgacgatagatttagaaataaagttatgacactcatctataataatacatagtctgcttctagaacttatcgttttaatgttcgtgaaaaatttattatgaaagtttttatcgtcgtacgttataaaaatgcagtctttaagtatttcgggagcgtattttgtaatcgagtacgtccaggggtcttctactaacgctttctttaccaatagaataatgatccagtttgtatatacatcttttaaatgtttaagtataaaaacggtagtaatcgttttacccactcctgtttcgtggaataatagtaatgaatgcattttatccaatcctaagaatacccgagatacaaaatgttgatacgattttaacgttaccgtatcggatccggtcattacgtctgtcatgttttctgtaacgcgtaaagcgtaatcgatatacgcggcgtggtgtacgctcatttatcatctataattaattataataaaattttcatcaacttcttctgatactcattttctatacttttgcgttcggaggtcatactcgcgtacagtaacgaatgtacgtaatacagggattcgtatacagaattggagaagtttagaaacttgtctataaactccttgtccactgatgtctttaatatggagaactgaacgttgttggagtccttccatgtaggagattttgtaacatgtcggacgtacgtcataaactcatccatgttctttttataaacttgttctgccacaataatggcactatccttcaaccaactatcactggcacacttaatcaggcgcactgacttaaacaaactacagtatactctcgtaacatctattacacctttaccgaataacgtgggtaacttaataatacaaaatctttccgatactatatcgaacaaaggtctaaatacctcgaaggttaacattttgtaatctcctatgtacaggttattctcggtcagataattgttggatttgacaagatccctatccttcttaaacaatctgttcttcgcgcttaagtccgcaacgattgcgtcagcctttgtactcttaccgtaagactttacggatttaatgtttaacgtcttgtacactttttctaagtccgtttcgggagtgattaaatcgtgtgtaaacaaacttaacaggtcagtaggtaatctatttaaatcgttcagtttagatagttgtaagaagtaattcgctccgtattctaatccgggcaacggacttttcccaaagactagatgtagttcaggaagcgactcgtaaaagggtaaaagcgtatgtacaccttctttaatatttttggtgacctgatccatttattaactatgtttggtttgatttcatttatttttt--gtcgtctgctatttttactacttttatcccattttcgttgtagatgccgtataagtcgttgcatacgagcaccaggtacttagacacataggatatggggttgtttgggtcgatggatgagaatacgacacgtacggacagtttgtcctttcctctcgatgggtttgatactatcgtcgtaggtttgaagaacgtatgtggtgtgaaattgaacctcaacatccgaatacccaagtcgtatccggataacaaatcgttgtatattttcgaaatgggagcagtttctgagtatagaacgtcgtttccgaatcgcacttctaatcgggagatgatgtccatcttgtttttgaagtctatacctttgatgaaaggatcgttgatgaataaatccttactctttgagtagttggatcgattgtctccgttgtatatattcctctgacatgtccatatactcacggggatagacacatcagtgatgtttacagaatgtgagatgtgtgaaaacatgatgcgttttgtgacttcgctatacgtacccgtgattgtagaaaactttttagacatattatagacgaccgagtttttcctcgtcccgaacaccagtatgttggtgtggtaaaatacggtcatatccttgggtacgctatcaatctttacaaatacatcgacgtcttgtatatttacaataccgtccagtggaacctctacgatttctgcgctatcgggaaacgtagagggtaccgtatccgacacgatgactaggtcctccaacaatcgttctacgaacgcgcatacataatcccgttccgtttgattgtatcctgggtaagcgataaacctattatccgtgtttccgtaatatggtttgatgtacaaccctaacgacgtcaccgaatgtacttcggatattacggcagttgcctgattgatttgagacagtactcgcctgggcctctcgatatacgtttgtttaggttgtatgttcttaaccatataacccacaaaacttagttcggagacgtatacgaaatctttaacaaacgcttcgtagttaaacatcgtatctcgaacaatcacgtccgatacggggttgaatgtaaccgtaacgataaccttcgagtctgacagttttaaactactaaacgttttctctatatcgaacggagttttaatatacacgtatacggtagtggcatctttaattgtatcattaggcatgagtccaacagatacatcgtttagttcgtgagagtatcccgagtttatcatagccgttaagttgtttacacacgagttgtatatatcttcccctgacgattcccatatcgtaccctccgtagacgcgatggatacgtgttgtatacacttatagcccacgtagggaacgtatccgaactttcctattcctttcacctcgggtagatctatacttagaacgaaatgacttagtgcggtaatatattgatctctaatttcgaacgacgatataacaggttgctcacatgagactcctcccgatacgataccattaatcgtgatatattgaggcatgtaaagagtaggggtttgtacgtctactccaaatacgttatggcgtttgacatagtcttcgtttccgattaacgaattgattactgtattgttcatgtcgatgtatttagaatgtaaaaagcttacagtaaactacgtagcgaaatctgaaccgattggtcgttttccttataaaaacaactcccgtatatcccgtctttatttctcaatgagtttattatattaatgacgtcttccggtttattataaaataccagaggtaatagggttatttttggttcctcccgtagagcgacatgtgtcttaaccatagcagcaaacgaatctctacatatctttgaacaaaaatatcccacttgtccctttagcgtttctacacgtaagggtacgatgattaattcctgtttacaaaaccaacacgttacgtcatctgcattaacgggtatagagacgttcgcgacggtattataatacgtcggaagaatacacgttaatgactcgtcctgtgtggttttaactacggatttaggagacgaaatgacaatatcctggagactgacacgcttagccatttaactacttgtactttttttgtagaaacgtagtagttatacctccaacgaacacgtcgtaaaatcttccgtaataaacacgtactcatgtccaaaatctattactacggatgccttctttttagtcttcatataggatagaaagttttcccatattaattggttactgttgtttttcgtgtaattcttaacggtttgtggctttaggtttttagtaaccagagtgatatcgaatattttgtctaagaagaaggaataattaatcgtcttagaaggtgtattctcctgacagaaaaacaccaagtgtttaaatatttcaacgacttcgttgattttttctgttgttaagtttagtttttctctttttacctggttaatgatttcgaacactagtttataatcttttttattaatgcgttcatgtgcctttaagaaactggatacaaagttcgcgtctacgtcgttcgtagaaatttggttacgttgcatgagttccaacaattctgaaattatctctccggaacactgactcgataacagtcgacgtaatacgtttctaagatgtataagtttattcgacacgtgaaagttggacttcttttgtaacttcgatgacttttgaaagatagactcacagaatacacaaaactcgtatccgttttctgatacgataccgttgtgataacatccgctacataacttcagattcatgttaacactcgtctcacttcctcgtcgagtattttatatataaattctttatttctaatcgccgataagaactcttttagtaccttcaacttattaggttgtgactccaataccatttttatggtaccggagtcctccgtaatatagtcgaataaattagccaaacacttggaacatttcttaggtgggtccaatataaccgagtacttaccataccaactcatttataacactaaaataactccgtaatacttttcgcggtaatatatggttcgtagtcttgagcgtaaatcaacatacaacactgtctagatattagagacatggcttcttccatctttaacagatcgtcttcgaacatcgtaatgtggttcattaacatctgttgtttcgtgctggcgaacgctgccccatcacctttcacccattcgtagaattctgcgtcgtcgaacgagtctgttactttcctatattggtttttaagcgctctcaacattcttgcgtctctagaggctttgttaaacacggacaatggatcgtacatccatggacccatctcagtaaacagaatcgtgtaatgaccttttagaaaaatgtcggatgcgtcgttacagttattgaataactgatcccctatcttgtaacatactgccgactttaaccggtacatgattccattcaacacgatatccggagagatatctaatgaggaatcgttgatcaatgacctgtatcctgtataacattctccaccgaatgtgttcttatgttgtctacgttctacgtaaaacatgagtactccgttaacgattacgggtgagttcattggttgtttattcgcgattccgtaaggagtaaacggagacgtatcgtacgccgttgtataaccgtatcctacgctaggcggtgcaaataccacgcgcccggattctccatcgtacgttaacgcgttaatgtttccagagttaatggctatgggacagttcgatgtcgtaatcattttcattggattaattacgatgtatggcacagactgtagatgcatctcgtaattgttcatgtgacccggtttaggaagggataccagtgtgggtttaaaccccacgatggacaggatagaagcaatcatctgctcttcgtccgtcattaccttagaacaattcgtatgaataattttcatcaggtgtgaatctacggaatcctcctctttgcagtagaatacccccattctcagtcgcataataattttacgaatcatagtatggacgtgggcccgttgaatctctgtggatatcacgtcgtttaccccggtaaacacgataggagagttctctgtgagtctattcactaacaacatgtaattgtccggtttaacctttttgaaatcgtacaactgttgtaacaaagtaaaactatctccgtagacgaatgtattctctagggccggaagtttaattccgaataacgccataaaaataggatgaatgaaatacgtcgaatcgttgtctctgaaccgaaacgctaaatcacacgagctcgacatatcgttaaagtggatagactggaaacgtgtcgtggacagtaaaatctcgtgcttggtggaggaatacaacttatccaattccttcaactgatctcctatgttaggatgcgcgtgtgaatgaatcaacacgagcggatgagtacttttcacggacatactagaattagacagagaactcttaacgtgagacaatagctcgaataactctgtgcgtcccgaacggataatgtttagtttcttcattacgttaagcatatcctgtatcgtgaaattgttaacgtcgcatttattttctatgagaaacttagcaatggcatcgccctcgcgtctcagtcgaagatgccaattatgcgtggatgctacttcgtctatgggaaccaacttaggatcgtcgtcatctgacgtcttttttgtaggacacggag---catcctccttgctttgtatccgtctctttacttgagtcttttgacgcacacctgccgtaatattttcatcttccgtggaaaacatggacaatgaattacatatactacatgataaagacgacgtaggtacatgaatatgattattcgcgagcaatagaagttgattgttataatcgggattcaagttaagtttcgatgttaaaaaaatgtcgtttagggattccatttatattcgtagtttttatatgagtatgact-gttttacggagttaattcactcagttggttcgactggaatctcttccttaaatcgtccataagtgcgttaatcgctccgaacgtactatccttcgccacggatatgtcagaaattaattcatcggactgacgttgtaaagagcacatttccgtctttacgctatctagttctttttgtacatcatgaatagtgcagatacggcgctccatggggacgatggacgacgatgtgtcggtgtttgt-tggacaattagccaccaactcgggg--------------tcctgaggaatttctatttttaacagttgttgttttcttaactgatctattagttgttgttgatactgttgttcgttgtcttctaactgagctcgtctggacccgggacgtttagcgaaaggattaggatcatcatcctcctt---gtaactttttgccgtggtttctatccacttttcgtattccgtcataaagtccatttagacactttaaaattgaacggagatacttaattataaatggacgacgagggggatgcaagcgagtactattcagaggaggacagtgaatacgcagaggaagaggacgatgatgaaccgaccgagtcgttggaaacgagcgatgtcccttccttaaaggagaactttaaagtggaatctatatcatccaatatagaagaacccatccaagtaaataaagttactatttcaaaaatatcggatataaaaaaacgatacacacgacggattagtttgttcgaggtaacgggaatcatcgcggaaagttacaatctcttacaacggggtagactacctctattaatggatttatcgaacgatacgttagatgataacatactcaacgtggttatcaaagaaatcgaagagcaaacgtgtcctatcgttatcgaaaaaaatggagaattactatccgtcgcggattttgacaaaaaaggattaatgttacatttaaaatatgtaacgactatttggaaaaaccaaggacgatattagtgtttcgaaaagaacctattttttgtgatgtctatcaaatatcttatattgatgaccttacctccgtgttctatacgattttcctcggatatggattgtagaatgtcgatgatggaatcttcccgtttggtgtattcgtctgatagaataactttgtacgacgtcttattgtccgagataaacttaatcagggattgtagattgtttacgcctttctgctttatttcgtctactgatattttcgtttttatcgaatcgagaacgtccgttaacagatacgcgacctctggattcgttttaaactgttgatggattaatacgtacagttttgacacagcatggataaacttttgcggattcaagtcgttgttttgaaacaggataaccgtccccattatcttcttaaagaaggcgacgtatttgttgttctcgacttcgatggtgggtatatctagatcggatatgcaccgtattccgtagatgatactttccgtggagatggtaaaaatctccctgtactcggtaagtttgtccttgtccgttactaacttggaatcaaagaccgcgataatcttgagcagatagttttcgtccgataatattttattaatcgttttaacgataaagttataattggtctgtaacagtttataagcactactttcacaatttgcgttctttatttgattcacgatgtcgattattttctttgagtcggagacgatatctacagtatcctgttttatgttattatacatattgttgatggaaataagcgtttgaacgtttgttagtatgcccctaaacagtttcgtgaaattacgtttttcatcatctgtttctagtttgttgtagacggatttaaccaccgcattggacttcaaaaaccaaaatgaaaacaatttgtaattacaatatttcatcatacgtagaacgtcatcgtcctcgatatcagcgtttacgggaaccactttttgttcgagtacgggtactagattcataaaaacggatacatctacatcaaaatccggagcgagtgtcgtcgattgtgtttccttttccaagtatagtttactgatacggtaaaagtcctcgtataaaacttttaacttatccatattatttattgtaaaacatagttgtttaa-ttatacagactttccatggttcggataatacttttccaatttaggcaatatgttcgtgtcaaggtccaggtctattcccagccttaacatggtattaatcagccacgttttcataaacctgttcttcgattccgtgataacgtacttaaataacggagcaaagtacttcgacagtgtatacggagtagttatattctttgtaaacgccacgtaattagaggacaggtcaacgttaaactccttcccgtctaccaaaaacccgtccgtggtaagttccatacccgaatcggaacgtatggtggcgaacttggtctgtctaggaaataagttcttaacaagtttataattgggtggacacacttcgatgaggtccttggtcatgtgtttcttaacgacgataacctcatggacgatttcttgaattaatatatacacacgcgtacctatatccgcgtagttcatgggaaaataaataatgtcctccgcgattaatatattcttgtcctcgtttacgaacatgataatgtccgagatagtacgcagtcgtttaatgtcctcgtcacatgacttgacgacgtggtatcctattgtttccttcaaccgtttattgtcttgttcgaatattatttttacacctttgttgaagaaactatcgaagataataggcagaaacgatattttggattttgtgacaacttttccaaagttgagaatgtacgggttgattacatccgacgtaatctccttttgatgtacacacgacgaaaacgtttccgtatgtgactgattctttagaaaacagcatggtatacacatcttctgcaacctgtaaaatatggataggaatcctacgtaattgtacttgtttaacggatccagacaagagaacatgatccctgatgagttaatgaacacttcttttgtagaggatttatagaaattatcactcaccttctccatgttgtcgtccaacgacgatacgataacgggtttacgatgtttgttcttcgtgttttgacatatcctggaccaatacaccgtttcgatcttcgtaaaatcggaagcctgttggatattattaaacatactattaatggcgatgactagaaacgtaaagtatttctctatattcggtatatagtttttaacctttatcgatatgtggttcttcgccaggataatagatatgcgtttatccgcggatagtagaatgttattcgtggccgtttcgacgaagataaaactggtttctatgtttaattttatacgcgacgtaataggagtggataagaatatcttgtatgttacgtcgcccttgatccgttccatttgcaggtctatgtcggtaagtagactggtgaacaactttacgttattaatcgtaatcgtatctccgtcgcttgaaaacgtaacgacaccgtcggggtcccataccgtcaggtttagtcgttcgtcggttaaaataaacttattccccgttagattaataaagtattcgtcagatttgtacaataacgacttgtaatacaacccgttaagttcgttaattttctttataagtttccttaacccggtaaactttagattcgttctaaatatgttgttaaacttggactcgatattcatgtccaggtccaaattgtcgaacacttctaataacctcgtttcgaattttaaaatgtttacgtctacgtcctcgtaggatccaaattccgcaatggacgtatcgtctgcgttggctacccatatgactaaaaagtcacacgcccccgggtagatgttgtagagaaatccgtccgattttattaacgttttcttttgagtgtgtacgaacggattaaaaatagtgttatcgacgtaactgtactccaagttattcttatgagaatatataatgatgtcgttacgaatatccaataaattacataagtaccctttcaactgactgatttttaacgttaataaaatgtgacgtctatgtatttccgggtccgttatttttaaatgtgtggacaaaaagtaataaattggagatttgtcatctagtaccccgtacggtgtcaagtataacactcgtttaattttctgtcccttttctacgtataggaccaactgcggactaacaacgtatcgca---tatttatactctgtaaagtgaaattatactacccgatacgattgaccatgtttgacccggttcctgatttgaacctagaggctgacatagaaataggagacgttaacgtcaatgctactaaatccagagtaggagaatccacgtcgtatgtgtctaagagcaaacgactcttcgttcataaaacgaaagatgaggaacgtaaaatggcccttagatttttcctaccccggttgtacttcctatcctacaaggaggtcaattatttgtttcgatgtctggacgccgtaaaagacgtatgtatcacgaagaaaaataacgtgatagtcgctccctatatgatattactcattatgtcttctaaggggtataagttaacggaatcgatgatagaaatgttctttccggagctatacaacgagaatagtaaaaagtttaggtttacctctcaagtatgtatcatacaagagaaattaggatacagcgtccacaactatcacgtgtacgagttcgagtattattactcgaccatcgcgttggcgttaagggataaagaagtcgacgcgtttaatacccgccaagaaagcgagttcgttagttccttttcggaagtaacgtacagattttaccttatcctgttaaagtctaacctggttcagtggagtgtcagtacggggtatatcattaatcaaatcgtaaacacgattctctttaccgtctacgaaatactgcagaaaaacgttcgacgcttccgttgtacgttggccaacgagacagacataccactgcaactgttactagatcgcatgcaatatttcaaaaaaattatactcggactagaatctactaattcgtttaaaattagtaaaaaggacaagtcaatgtttataaaatactgcgagttcgattaatc-gtctgtcttttcgttgttactagaaatagatagcaggatcatacccagtatcaaaaacataaccatactaataatcgatctaataacaacgaaccaaaatgaattaggtctaaacgtgttttcacaaacgtacataaacatgtgtctaaatacatcgattgctccatttgcaacttgaaataatgcaagccctcctatggactttaatatggcaatataacacggcatttattctgtatcaaaagaggtcaaagattcgtctcgcatgttaagattttttttcataaagttaaaatagtctctactcatttgcgtgtaataattagtcatactaattatttttggtttgataatctcgtacgattttcttatttcgtctggacctatttcttctgtgcgttccacacttcgtccactttgtttaattatatacagaatagcttttaatgtttccacagatatcagatccacgtacaacgatctggatatattggaaaacgcttttaatttttctaaaatatccagtttaacttcgtcgcttattctagtgttgaagatacgttcgaccatgtagatggaccttgccaggtgtttgaagattacggccattttacacgtcgattgtttgaaatcttccaactgtttctgcgactgattggccacggccccgaacgactgggacacgatagacgtgttcctcttcgtatacgtttcttttaacgccgtgttaataaggtccgtaatatcgttcgtcgagtcacaatcgtccgcctcgtttgatatgttttctataacgtcgttgagtgatacgctacagggaactcccgcagtcgttaccaacttatctaaaatatttaatggcatcgtttgcgttatagaatcgccagttaattgattagtttcaatcaagtattttagattattcttgaaaatgacgttctcgggtccgaaggcgtccacgttcattaactcgtccgtggtggtcgcagaaaagatacctctgatgttaattctatccaacatattcatacgctcggtaatgtgaatgatggtctcatcttccgtcgttccgtcgttggcgtttcctccgaagaagtatgtaggaaacaaataccgtgtataataataactctgatagtctttgtagtctcccgcggataccataaagtgtaacaaatcgtgtgtagcggaaatcagtttatcagcttcgtccttcgtacaactcgatttcattaacatgttgttgatgtattgtttagagactctaggacggatactaattacggtatggttattactacctatcacggactttttaacctgaaccttaaaccccatagctgaaaacaaaagaagtacgaagtcttgatacgattccttctttatgagatgtggtgttcccgtatcgtttatcttgaaccccgcgtataagaccagtacttcttttatagctacttcaggaggcctgttagtgatcaatctaaggagttggaagaatcgcataaagttattctcggacaaccctatgtgcatgagtttagaggccggttttttaggaaattcttttctagacgtggtgtttacgctttctagtatctcggagacaagtttaggtaccgttttcccggagagtgttctgggtaagaaacatactcttaacggagtttggttcgccgcgataatatccgtaagcatagaacaataggtcgtaccgtccttattgtacaaaccgaagacgtaacacgtggcgttgtagaatataatctctgatatcttcttagacttgtactcctcgtattctataccgtcccaaaacatcgaaggattaacgatagacaacggatccgctttgtattctttcaaaaacatattcaacagcgttataaaatactctacatttgcggatatttcgacgaacgtaatgttcatattgaggttacgtacttgtctaactccgtttatgttacgtaccgttacggttgctgcgttcatcgacggaagattagggtagagactttgtagcttagggatatatcgttgaaatctcatggatacgagtatacttattacactgggtgtactatcgatgatagggtctccgttgtacgtatagggagcgtgtacgtaataactactaaagtattgtctgtgtaggatagcgtatttggtggacatggtcaatagatccgtgcgtaaaggattaaacgcccgaagaggtatgttgtaatgattcgacatctgctgcatattataatgctgatcgaacctaactctcgtttgtccgtctaatagttccctgacacctaacaaattgacaaagtctcgatagaacataatcccgttagacaccctggccctaaacaatacaccgtatggttcttttataacgtttttatacaacagatttaacgcgtacgtgttttcaaaggccagatctggatattcaaaatcgaaggtgtcatccaccactgtcgcgtcgaaccctccctgttccgggggcaaatatccacctagaaatctagcatgtctttcaggactgcgtaacctaaacatgaccaagtctttcgtaaagttaggaagatcgttaaacgtatgcgtgttgataattgaattcttttttgcatcataacggtctactgggatggtggaaatatatcccggctgtaacagatttgtaaataatttaacactactgtgtctatctaataagtagttgatgccgatcttttgtacggagttttgtatattgcgtagatccacagtttccccatattttggattaattagaacatcaaacgggtgtacgaaattcgttttaagctcatcttccactttataatccagacatatcgacggtaatatcgtcgagattaccttaaataagtattccgagtcctccagttgatctaacgtcgttatagagttgataggtatcatttatttagtattaaatgacgactgtaccggtaacggatataaccaatgaatacgcagttactacgttttcggaggacggctatccttcgaataaaaactatgaaatcacaacgggtcaattatctatcttaagaacggtgaacgataaactactcgctaaaacagaatctaaactaagcaacattgatgaccgatcaccgtctgatatctttgtaccgggtgaggattctcccattactattatagaacatgtatctcctcaaacgactttcgtcgatcgtgtacttaataattcggaaatcgtactggccgaacaacaacgacaacaaagagtgaatataaaaatggttggaaatgaaaccttcattcaacgagaacccgtcgaggctactactaaaataacctctatacaatcacatacaccttccttaggcgtcgtattcgataaggacaaaagaataaagctattagaagaggaagtgatcagtttaaaaaataaacagaatacaaaaacaaatacgaatctggataattttactaaacttttattcggcagaaacgttcatacgtcgacggagattaacaaacgactggcgatcgtgaattacgcgagtttgactagatccgatttaactatggatgatttagaagtatgttctgaagaagagatagataaaatttataaaatagttaaacaacataacgacagttataaaaagagagttatgatcactcacttcgtcaccatcgccattatcgttctggaacaactcttggtaaaaataggattcgaagaaatgaaaggcattagtaccgaattgacgtccgaaattattgacctaaacataggcgaagattgtgaggcgattgctgtaaaaattggaatagtaaacagtcctctgttgaacatctttatgtttttgattaaaaaacttattaccagaataaaaatatgttaacgcataccgtcggtgtcg---------atttccactttgtgcataccccccttcatgcgacggggtttagactttgtcgattttttaccggcatttaccgattcaacacctaataagtcctgatttatttcacccacagtgccttgtacttctagtttgccgtctttcacagtaccatatacaattttgccaccattggtaacggcctgcataatttgaggatgttccgttaaacccaacgtcgtcttttttcgaacgggtactccactctt------tgtagtcttggatgtcttttttgatttaatagctccagccgtaacgggtacagattcggatgcatcgttgtttgcgaagttcgtacgttgagtcgtctgctccccactaatgtgtgacaaaatcgtacgaagttgtggagttaatttgttaatggtctcgatgtaatcgtcgtagctgctacgagataactttttttctgccatttaagagataaaaatattactggtttacaactttagttactcgaaaataatttataaaacgacttgagatgtgcggattttagtttatccacgtatcccgtttttaagttttccattttctcgtattgttcggaagagggggggacatgttgtgtggtcttcttttttgtgtatataccgtatacgataaaccctactataacgacgcatatgataagcaaaagtaattcgctaatcatttattgactattaacttctaacttactcga-tgtgtaaaatggtataaaaaa--acctattgtccgtttagttcgatagggctagagttgtatcgtccattttctatgacggtcgtttttgtatgaggtttgcaatatctaccccacatggaatagataagcataccgaccgtaatcacgatacctagtacaaacgcgataccgcttaaggccctccatgcgtttgtt---gtggatttattcttagagaaatctataaatgcgaacacacacgccgtggcaagtaatacgataccccctataagcgcggtattaaaatagttactcataatcgtcatcgcatccatttaactaataaaaaaattaaaacactgaatgtataaagtggaatataaaccacataaataatatggattggacaaaaaatattatgtctatctttgctttagtcgatagtttgaaattgaccagtacggtaaaacaagtgattcccaataagattaccggttcgtagttagttatcatttactagcctaaaaggcggaggtttattatcgcattcaaacaataagataatcttacctttccactgtacgcgtttgatgtgtacacacatcttaagtaattgaacgaacgtagggttcgataacactacggacgaatacgaattatctatgcgaacgtcgtctgaaaaagtacaagagtgacgcgttggaaaaggtacacttttcctaacgtcgcgaattaacccactgggccacgtgttgtatactaccagtatgctatcgtctacgaacatttatatcccgtgttttaatttttttacgatagaatacggctataaaataaaacaacacagcgatgcagataaatgcgatcacgaaactaaagaagaaaggacgtttaggagggggtggctttttaggtacccctggatctatatcaccagttacggtttttaatcctttacattccgctactaaatcggcgttagcgttttgtaacgttaattcgttgatgtttatactacagcccgtatacttacatcgactcctttgaacatcctgatcgaatagcaaccattttctatcttttgttttatccgtacattcgtgtaaccaacagactcgaggtcctaaatacttttcgtccgtaatagttttattggtagatgttacacaccaacagtttttgtttcccttattcctgttacagaactcaatcaacgcgttatcggtgaacgtaaaataatcgggcctagcaacacggacgaactcggaacagtgacgttcctccatgtccgtggcacaaatctgtgaatatgtgtctaaagctatttttcgtttcttacgcaaccatgttaaacatctagagtttcccgggttcgttgtacagaaggtattcatgtaagtgtcacagtgactcgttgcgtattcgttgtttaggcgttcaggacacccagcgtgtgggttcgtacaacatccttctatttccttgtccataatcatgtaatccttttttacgaaacgacatctgtaccccttagtgatgtactccttcgccgattcaggaatttgattatctatataacgttcgtttatatcgccattatatataataaatgacccgggacgaaacgtgaaagatctacacggttccccccgagtaagtacgtatttcttagacaactcatccgacaaaaaagttccgcaatacgaagggtccatagcctccgtgagacaaaattttgggtgtatttcagattcttcatttttatagatattttcatcctcatagaacgacaccatcttattatattctgggtagttaaaattaataaacatatgcttcttgttataatcgccggggtcattgcgtacttttatatctgacacggatacatacccccccatttaaacatataattatttaatcttcgtagaagctagagttttcggtgcatctacgtataccttctttg---ttgcattttgtaggctccgacgactgg---ctggctcgattcatcctattaaacacgtatacgcaaaataaaattgctaaaataacgtacgagattgtgtaagctgtattagatactgttcgcatagccattgtaaaaagggccataaacacacacacgacggtcattccaaccgttctataactcgccttgcttacgatttgtaacagtaaacagtacgcgatcacaagagacggaaaaggaatcaatatagaggcgatacctagcataattatggaaatataatacggtgttgtgatagccaaaacaaaaagaattagtccgattaacgatttgatatcgtttctcataagtatatttggaatcaatcctttaaaactggtcggtaacgacaaacgaagcggatgactcttatctgtattcctagaagcatcgtcccctaaacgaggaaaaaaagattcttcttcttctttggtgaacagttccgtgtcggaaacgcccgctcccgcactaaaatccgtaaacatattgtaataacttaaataactcatttatatattaaaaaatgtctgtctgtttggaagtagactatacgttatatacagagttaaaaaaatttttaaacggtcaaccgctgtttttgttcaatgcggataagaattatgtagaggtcgttccgtcatctacgcttaagttttatataccgataggtttattttccaacagtaatgtcgccttaataagacccgtacatacaacgtgtacgaatcatatagaaagcgtcgatgtaacctttcctaacttatatccgttacagaaacacgtcgttgcggaggtaacaacgtctatgcgacaaaaactatcgacacatagacctatgtacatgacgttacatttatcgtgcgggtttggtaagaccgttacggcgtgttatctcatggtcgtacatagaagaaagacggtaatctgtgtacctaacaagatgttaatccatcagtggaaggttgccgtagaactgacaaaactaagctatattatatcaacggacggcgtaagtatgttactgaaacagttgcgtacgaaaacggccgatgtcttaattatagtaagccgccatctgtcgaacgattacttttgtaaaaagatccacgatgaatacgatacatttatcttggacgagtcacacatgtataatttgatgaacaactcggcacttactaaatttctaaccttctacccccctagaatatgttattttttaactgccacccctcgtttgatgaatcgtatttattgcaacgacgtagtaaacgtgttaaaagtctccgcgttaacgaaacgtttgaaaatcgtagagtattttttcgaaccatattccaccgactgtatacgtcagatggccaaacacctgaacaccgaaaataacaaatatcatatatacaccgaaaagatactgaccgaggaccttcctcgaaataatcttatcgtcgaaacggtgtctcgggagttcagaaacgaaactatcgagagagtgattgtcattgtcaaattacgaaaacatatgacgttcttctacgacaggttcgttaaagaatttggaacggattatgtctacttgggtgacgcaaaaaataaagatacgtccactgtcgttaaatcgttactacagaaaaaaaagttcatctttgtatcgacatcgcattactccggtacgggtttagacatcccaagtttagattcactcgttatatgttgcgctgtattaaactcgatgcagatagaacaattattgggacgcgtatgcagagaatccgaatcagttaagaagactgtatttttattccctaatacgtccatacgggagataaaacattcattgggattctttactgagaggatcgtgtcgatatctactgacaaactgggattcgaacaagagggtatagagggcaccaaagaggaacccgtgttaacgaaagcctttagttcacaaacccgttgagtgatcgcagttccgaaccacatgcggcacatgatagtgtgttaccttttccggctactttatattcgtgtagcgatactttagtaatatcagacacctttaccaatttagaataacacgaggaacatgttacacaatcgtcttcaatttccgtcttgggcttgcgtttctttctacgtttgactcctgcgtcgtcttccatttaagtagtaaaaaataaatctaaatacgccttggaacacgattttctaagatctagtacgtttatgtcattgtcgcagtatatcacgttattgtgtcgtatctcatgtaccttcgaacactgtaacggttttccgtcgaagtctaagaacatttttgcaacgactccggatgttttaaaatcgtaggtaaacaatctatcgtctacacacacagcgtctttcttcaagtgggtgtattttaggtacgcatcgtattcctttcgcatcttttctgcaatcgccggaacgatgatgttaaaaataagaatgaaataacataaaactagaaaaagggttatcatgacggctacggaggatttatctaaattaaaagagttgttaaaactaaaacaatgtcggtatatatcggatcaaaagaccagggaccaatacaacacactcatcgactgggccagttacaaatactggaaattggatatttctaaaatcgttacgagtgagacatccatcagcagctattacaaaacacccactaaaaaaccatttaagatagagaaaggtaattacatttttttacctatgtgtttcggtaatgtgtttatttatttcaagggaagtatgatggaactgggatcgggaaacactatcgacgtcgacgatcgtatgagagaaattaacgacgctattctactagacttagacgttgagtttctccgattcgtgtactttaaggaacgatggatattggaagattgcttttcaaaatacagatcccccgttgatgtgttacgcaaggtggaggggttggtgacggttccacacatccacattaaagtagtagacgaggatcgatggtttctcgaagacgattacgatgttttagaggggtattttctatcgcatatgagatactttagacctgaatgcttgtgttttataaaagagggatacagcgaccgatacatagttgacttttttagttatggatacgtccgagtcaaagatatagaactcgaacagattcgggcgaattgtttctttcccactattcgtacgacgtttgatcgatacgtaatggtaaaggacatacatcacttggtgaaatccagagcacgaatcgattcctatgtaaccgtgaagaagaagaagcggtacctgatcttaacaagcacgagatctgacgcgtcagaatcctcctccgaggtgttatgtaggattatgaaccatctgggtcctacgtttttcgtcaacggaaattatctctcgagaataaacaacaatgcgtgtatacaacgtctgtctaagtcgttaggaatacaaaaatcgtgtaaaaatataaaggagttgaccgacagcgtaccgtgttccgaggagttaagaacaaaactacgtacgcagtccatgttcgaaatcgttcgggaatgtttggggtatcccaagcatgacttccttacattggtaaataatatgaagttcaatatcgacaacaactccgtatccagttttatgttggaagacattacgtgtttaaacaatcctaacgtatccgtcatctacgccaattttaacaacttcgtatccctctttaacgttctctccaatgttaaacaatcgatccgagatagtgtgtgcgtttgatgtgggtaagaagaaccccgcgcgtaccataatggaagtacgaagagataagataaggatacttaatatatcaaaactggattggagcgcgacaaattgggaacgtgtcgtattcaaagacatcgcatcctatacatacacaaccgtattactggaacaccaacccagacaatcaccctactcgaaatttgtatattttataaaaggtctcttatatggtacgccaacgcgagtcaaatgcgtatcccccgttatgtccgggggggtgtatagaaacagaaaacgtgctttcgtacaagtatttttatattggatgtccgttttcggaatcgacccacccagtcataaaaaactagacgacgtggcggacagttttaacttagccatgcgttatatactagataaatgggacgtggtatactcaccgtacgttaaaaaaatgtaaaattaataacgcatccgttaatatactatggatcggttattcgaacagttacgttcgatagaagataattactctagaacgatttttaattttcacctggtaagtaacaaagatgtatcggacgtgtatccgaaaatgcgggaactcatatcaaatgaaacgttgttcgatcgtatagtaacagtcgactccataaaaaactctatcaaaaaaattatatactgtgacatacacctcacgaaacatatcatcaacagcgatgcgtatcctactcatgataatacaaacgcgtcatctaattattctaagatagctcagttcttcgacataaagacgaacaacgacgaaatcagtatgagaaccgcgtacatattcgaacgagacaagtcttcccttgtatcgtatataaaaacgacgaataaaaaacgaaagatagattacggggagataaagaagacgattcattcgacgaggagttttctgagttacttttccggaaagaaatcggacgactatctgagtaccacaattaaatcgaccgagtgtcaaccgtggattaaaacaatatccaaacggatgcgtatagatatagtaaacaacgcaatcgttacaaaaggtaaaagttccattctacaaaccatagagatcgtgttcacgaatagaacgtgtgtgaaaatattcaaggattccacaatgcacattattctgtcgaaggacaagaacgaaaaggactgcgtgggggttataaacaaattgtttgaggtgtacaaggtgttgttttatctgttgtatagcgtcgtacaaaacgaggcatttctagaaatatactcgcattcccaaacgattataacgctggagacgttcgaagaaaagattaacaagattaaagacgtacgacgttgttacggtgtgtataattttaaagtggggatgtttaatcttatgtttaataaacctatagagtatacggtatttccgtcgttattggtacacggcggtagtaagatcaaattctttaaggggaaaaaactaaacatagtggcgttgaggtcgttggaagaatgcgtacgttacatagagctaaccgaatccattatgaaaaaaatggaagaacgatcggctattttaaacggtttaaatatagaaacggtagacgtggatgaattaaagaacctacttagttaaagtgaaaaaaaacacggtgtttgaaatggatcaaaggttagggtataagtttttggttcccgacccaaaagcgggcgttttttatagaccgttacacttccaatatgtatcgtattcaaatttcatcaaccatcgattgcaggaaatcctatcagttaaacgaactcttttatcgtttaaaaacgacacggaaaaaataattatagagatagacaacatcaaagtaacacctcctgattactcgcctattatagccagtataaagggtaaaagttacgatgcattggttacgtttacggtaaacatatttaaagaagtgatgacgaaagacggcacggttattacgaaaattagtagttatgagggcaatgactcccatctgattaaaattcctttgttgatagggtacgggaataaaaatccgttagatacagcaaaatacgtcgtgcctaacgtcatcggaggtgtcttcatcaataaacaatcggtggagaagataggaataaatctcgtcgaaaaacttaccacgtggcccaagtttagaatcattaaaccgaatgtgtttacgttttcgttttcttccgtgtcacccacttacgtgttacccaccaagtacagacattacaagatactcatggacgtatcacaactggaaaattgttccatctcatcgacaaaaacgtttatcaccgtaaatatattcttattgacacagtatctttctagagttagtttagattttataaaacaaagtctatcatatgatatgcctgatgaaataatatatttagtcaacaccgtgatagaaagcacgaaacattttgtcaactctataaacgagttcgatatagacacgtacataaacgatttattcattgaagaacacacaaaacaaaaatctcaggtatcgctggacgagtttaaacacgaaatgctttataactttttacctcatatgacaaatacaccaaatcagttaaaagggttttatattatttcattgttgagaaaatttatatattgtatatattatacgtcaagatatccggatcgtgattcgatgatctgtcatagagtgttaacgtacggtaaatacttcgagatattggcacatgatgagttggagaactatataggaaacattaaaacggatatcattaataaccacaaaaatagaggaacacattccgtgaatattcacgtgttaactacgcccggatttaatcacgccttctcggggcttctcagtggcaagttcaagaaaactgacggaagctatcgaactcatccccattattcgtggatgcagaatatatccattcctagaagcgtgggattttatccggaacaagtaaagatatctaaaatgttttcagttcgaaagtatcatccaagtcaatatgcgtacttttgtccttccgacgtaccggaacgaggtaaccaggtaggtatggtgtctcaactatccgtacttacgtcagtaacaaacatatgtactaacgaatatttagatttagaacgaaaaatatgtgaatacgtacgatcgtacgatgttaaggatataagctattttgaaacggggtattacattacgttagaaaacgcgttgatcgcgtctttaaaccccgatataactcatacgtttgtgcgagacttccgacgtaaaaaacgagaggggtacttcaacaatctggagataggcattacacacgttatggaccacatgaacgagatacgtataaacatagcgagcggtcgactgataagacccttcttagtaatagaatcgggtgaactgattatggatacggttcctgatctagtggataagttggacgatatgaccttttctgacgtacagaaggaatatccccacgtgatagaaatggtagatatagaacaatttactttcagtaacgtgtgtgaatcggttcagaagtttagatcgttacccaagtctgagaaggtaaagtatcaactgtgtgactttccttccgagtttagagacggatacgtggcgtcttctttagtggggatcaatcataattccggacctcgtgccatattgggatgcgctcaggcaaaacaggcaatctcgtgtctgagttccgatatacgaaataaaatagataacggaattcatttactatatcctgaacgacctatcgtcatcagtaaggcgttagaaacatcgaagatagccgtgaattgtttcggacaacacgtaaccattgcgttgatgtcctataaaggtatcaatcaagaggatggcattattattaagaaacaattcattgaacgggggggactggatatcatcacggctaaaaaacatcaagtggagattccgttagaaaactttaacaataaagaacgtgtcaagtccacggcgtactcaaaactggaaagtaacggactcgttcgattaaacgcgtttctagaatcgggagatgccatcgctagaaatatatcctctagaacgttggaagacgattttgttcaggataatcaaattagttttgacatagccgatcgatacacagatatgtataaatccagagtagaacgagttcaagtggatttaacggacaaggtaaaggtacgggtacttaccatgaaagaacgcagacccatcctaggtgataaattcaccagtcgaacgagtcaaaagggtacggttgcttatatagcggatgaaaacgaattaccgtacgacgaagatggaattaaaccggatgttgttattaattccacgtctatattctctagaaaaacggtttcgatgttgatagaagtgatattaacggcggcgtatgctagtaaaccatataacaacgacggaaaaaacagacctatatgtttcccgagtagtaatgaaacgacaatcgacacgtatctcaatttcgccaaacaatgtcacacgcacacacatccgtatgcgtctgaagacatcatagatgataagatattctgtaataaaaaattatacgacccagagacggataccccatataccgctaaggtgtttatgggtcccatttattatctaagattgagacatcttacacaggacaaagccaccgttcgatgccgcggtaaaaaaacaaagttaatacgacaggctaacgagggtagacgtcgcggaggaggtataaagttcggagaaatggaacgagattgcctcatagcacatggagcggcgaatacgattacggagatcctcaaagactcagaagaagactaccaagacgtatacgtgtgtgagaattgcggagatattacggcgaatatccaaggaaataaaatctgtatacggtgttcaaaacagaacctttccactatattgacgaaagtggacacgacgcacgtatccaaagtgttcatcactcaaatgaatgcgagaggcgttaaggttaaaatggagtttgaaaaacgagagccgttattctacaaaaaactaacccccgtaacattgactcccgattttctctaaggagtcgttgtagaactagtatagaacgcccgtttgggcgtctatctttttagacaacataagcattccctttcgtaccgtttccagatggttttcgatacgatgtatagatttattatttttcttttgtctttttacggtcaatcggacgagtttttccaataccatgagtcgcaggataagatccttaagactcgattccttcttatgaataaacggatctttcaaaatatcggatatatcctcttctcgaatttctgcgaaattatatttctccgcgattagtttttttatttcattgcgtatctgtacaagatctggttcttcttcaccgtttcctccttcttc------------------tgcctcgtcttctacgtctatatcgggcatatctcctcttctttct---------------acagaagcctttacattcgtaacaagaacggctttttccactttatttgtctttttttcaccattttttgcgggttttgggtacttatcactaacgcgtttggttttttcatctcctgattcgtcttcatcgccggggtatattgacaacactctatccatttaaagcacagattttaaaaacgtacactctctgcttttcggatcgtttggggatatacacggattcaagatactggagtgggtggatgtagaaaaagtataatcgatacagctgttgagggtacgaaatcgacgtatacctataccatccgacttatatccgaacatagataatgacacatacgaatcgtccaacttaacacatcgccatttttgtttagcatcgtatatgtcgtcgttcgcgtcctgtatccgtctgtctatggcggtaacattcaccattttagagtactccaaaggagaatgcatagcgttaaactcttttatattgtcatagtttaagtaaatagaatacacctgaaacagaatcatacatgcggcgaccgtgacgacaactacaaaaaaaacagtaacagggttcatttactttaatgatttatcgtatcgataatcattttaaacgcttttgataaggcgtgtaaaaagacttcagtgtccagggtagagatgtcaaatttgtgatagctatggagtcgggcattacatccgaaaaagtttaccacagacattgttagtaggtcatttacgtacaacatacccgaggatggattgtatgcggatgtcgtcatgttgggttggatcttagtatccagtttatgcgaatgaacatccgccaccaatgcaccttccaagaaatccaacacgtctttcacgtgggtttttaaatctatccaggagtaatcgtctatgtaaaatgttagtttccccaaaggagccgttacaatgaagggtacgttgtatttaaactcgtttcctataacagatttaatattgttgtattcccggttgaagttttcaacgtctaaaaacgtgagattctctataatgtcatcagtgatatctgtacccgaactaaatgcgatcaattcgattatctgaacgtttttaaacttatacgtttgaaacgtgtgaagtagagtattctccaactctttcggtttttctatttttgtaaacatagaatccggatgtataacgtaataatcgaagtcgtataacgtaacgtaattcttatccgatgtctgagatttgtttaaatacgcacaaaaacgtacttcttttcgcaacacactcgatgtataattgtggaatatctttcgagtgggcatgtgttccacggcagtcaaccattcttcatttactgcggttgttttattcgttaacacgattcccacatttaacagcggccatttgactttatgattgaaaccgtgtttaataaatgtggcaagtcccggcggtagattaagttctagttccttctcttttcgatacatagcttaatggttcattcgttcgtatattctttttcgattttttattcaacgctaataccttaaggttaatttgggaaataagttcttttatgacggataatgtagcggccgattcagcgtccaggtcgatgtccttgttggtcaacaaagtcgacaacaagtgcatgaaattagactcgttgatatcctcgtcgctcatttaagaaacagaaacctactactcgtctatatcgtctttgataacgaattgtgtgagtaactcacatacgacggatttacctattacgatacccagcgtatacatagcggttataaacgtattgaaaaaactatccattttaattaccgcacgtcgatttaaatagattagattattttttcacatcatgtgaggataagatcttagacaggttatgtttcatgtgagaaaattgttttaacaggatactggggtcgatcttatgttctattacgtcttcgtcgacgcagtcgtaacacacccgctgttctccgtcgctgaacaccgagtcctcgataattaacacccttcgtttgttgatgcttaccgccttcataatagagatagactttaacagatctttcttggaccccgtaatagacatagaacgtaacatgttttctatatccgagtctgacacgttacagcaacagaaatgggtaatgctcgtcctaccgtttacgggaacgtgtttatatgtctgacataacagcaccacggacgtatttaaatgcctcccgtggttcaaaaagtctaacaaacaactagacttagtctgtttatctcccatgtcgtccaagataagtaagaacatatcggctttctttgtacctttgcattctatgtacttttcgattttctgtttcgttgtaatcaacgcgtaatccaactcctcaggggttgtgactttgtttacatggtcaggccacacgtaactatcatacgccgaattatagacgggtgtaaacaaaaaaatgtgtttatatttacataccaacgtgttaaacagcgacaataggtacgcagtcttacccgacccggaccccccgactaacgctattctaaatggggacattagtaaacttttccgtgaaaactgtttttcattaaatctattcatatttatatttacagttattaaattaatttagtgaaaaacattaaatatagaaaaataaataaataggcgtttaatacgtgtgtaaaatgtcgttacaagagaacgacgtggaagattcgaaagacgaaggcgccgccttcataggttccacaatttatggtaataaactaaagaagaaacatcttattaaaaaggttaaatgtgtctcgatcctgttgcgtgtaagtattgtgacatccatcgtgtcacttatggcgattaccgcgatattggcgctacagtgtagcacctgtgatgttgttaagacttcggcgcatatttc------ttcttccatcaatcaatacga---aagtgaatgtaaaggtatcgtgttcgactctgcctgttatactctacacaaggaacctaaaacgttttacgaagctagcgaagattgtgccaatcaaagcgcagtgttacccttcaaaacgcttaaggatcactggatgtgggattatctggagggtacctggggagtggatgggtacggcatcgtcgagcttgtggaccttaatacatacgacgtgagtgtagaaatgagaaaatatttttgtgtaaaatcatttacttaatagttataaatgaaaatgttaaacagacaaacggtaggtaaaattaaaaaaatatctacacctgcggctatttttatgattatatcgacgatcgtaagcggtattggtacggtgttacgctataaggacgatctcttccccaatgcatgcgacagagggtggatgtcatacgataactattgttatctcaatacaaaaattcaactatccgtgtacggaggagccgtattgtgtgctaaccacaaggctaggattccgaaggctaactttcgacatttgaaagttatatcgttgacgtacgggagagacttctgggtaagtctaatgaaacagaaagacggtcgttggatagatataaatacgaataaaacggttaatatggatggtagtagagaattggtcgagattaagaggaagcacatggac---aacgatacatcatgttacgtgtataagttaaacggtatacaggagatactatgcaatgtcgtcaactatgttatatgtatgaaaagattctataaatgaaaaaacaacaccagggtgtcacgatcggttaccatggacgccgatagaataacgtgcgtgacagccctaggcgtgttgtctatacaccacgacgagatgaacatggtgtgttctgaactgggaattacattcataggagacattggaccgtatcgcgtggcgactttaaatatttgtccggtggcgttcgatgatgtacatcaacgtggcgtgattaactgttatatcgtcagtgatggaaggattatacgatgttctaaccagtacaggctagcatttcccatacacaaggtatatacggtgtataaatctattaatagttttatgttttgttttgataaatgtttcaaattacacatagataccaaccaccaagatttcttcattacgtcatctatagcgattcaggatgcacgagtccttgaagtgtacaacctttacaagaaaggagactaccatttcattctcaatcccagtgatgtgttcttaaatgttttggtaaagaaatacaatgtctgtttgacgtccaacacaggatgggtgatcgccgatggaaaaagtgaaatagaatagtaaatatgcaatcgtcgttatttagtatctttaaaaatgttgaaacgtgtaagtgtcaccagtcacgtcatcgaatatatgaaaaaattatcccaaaatgaattacttactgatgacgaggaagaattggttaaaactatcattaacgagttcacgcaagaaaacgtggtggaaatactaaatataacgtcagttacagtgaatttgacaaacctaaacggatacagcgttatcgattttaaagatgtaaatatcaaacctcaacgaattatcgaacactatggaaactacatgtttgaatcgaacgaatacgcttttgttctatgtgtcggtggaacgtctcgtatggaaagtgagaacagcgattcaaaacaagcatactccattaaaaaaggagacgcagtaaacgtgaatctaaaaacaaaatacagaatactaaccaatgataaaaatttacaattagtcgttttaacatacgtttctagatgtccttttgtacattataaaaatgtggtcttttcggaagacagtatcgtatttgacgcgtttgtagggtgtagatttgctttgtttagactagtcagtgattatgacggggagatactggaagacatactcattttaaacggtacttattatcatagttgttctatgaaaaaagcaaatataataagtttaaaatcgatcctaactaaatacagtttatatcctatcgaattagattacgtacccaacagcggccatcctacagaactggaattgctagagttgtcccttggcgaagagacagtgcaagccatctcaaacagtacaaactacagagagacgtgttctctctcaggaattaagtataagctattcgtggtatacggtgtcacttgttacagttttttataaaatac-----aagatgattgtcgtggcttatatgggattgttgttttctttttgttcgttatttgcatatttgttgtccgtaaacaaacaacgcgttaaaaaatgtttttatcgaccgattaaacgagccgcgtgcattagattaaattctattacgtattccgcagacgacgttatacactaccagatccccgaaaatgtagactcagataacgaattcgattcagaatggtcttcggatgatggtgacagagaagaagtagtatacgagaactataccatcaagagcgagaataactttatagcgaatacggacgacgtcgtacctaccgacgttcttgtagaaacggaagacgaacccaactgggatcctaccatttacgatgcgaatacgtcgaacgtattacacaatatacacggggacggggaaccattggacgatgtgtcgatagaacccagtatacaggataaaaagtattttacgtactttacagaaacg---gtatcttag-aaatctgaaattttatttagttattttc-taaacgagacgatgaaaaataatatatataagatcattcccttttttaatcctctggatataaaaaatcaggttacaaatttatatgatgctggatcccttagttacaggcatccggagcatattgcgtttatcctcacggaagtagaacatcgtttgaacgaacgcgtgtatacaaaagaacccattcagataatgcgcttcgacaaacacagcgtatataaacaggaggcaccttctcctttatccaaagttattatctgtttacaacgcgccaaaaaagggggaaacatcgtcgtgtatgacacagtcatgtctcagaagaaggtgattacactcaacgtaaatagcatggttttgttgagtccgttgatcgaatacactgtttcgaacgttaccaagggacaacttatcgctattgcgttggatatcgacatacctagtatacggataatatatacgagcatcgaacggatacggtacggaagtacgctgattgtactatctcccttcgggaaacaagacattgtatttttcgtaaagcagttattggacgaacatttcaaggtcgtgtgtgaacagattctgattaataaggaatggtacaccataataaaaacggaccagaaaaatttatatattacatcgagatgtttcggtaaggccctgttgcatttcaatttcgtatatgatcagttcgataagtcgactatagaatatatcattaatacacatatcccgtttaacttggtaagtcctcagaagaaaatatacacgtctcgtgttatgtacgaaaaggcgctttatggaaaacttacagtcgagtagcatacatcttgtataacttgattgcattaaatttcttttcagtggtctcgaatttcatgtatcgtatctttccaaatacggtacgctccttccatgctctgtcgtggagtcctgctactgcccatagacatcccacgtatccgttgggatctgttccgtctaactcgtacttatcgtttaagtagatacagacgcttaacgcactttccggagtcttactccattccagtatttttttagcccagtacatacgtaaatacccgtgcattttaccctcgttaatcatctgaagttgtgcggtgttccatagaggatcgtgtgtacgggcgtgttctaaactagacgtatcgtatagatagggtcgtaaatcctgtcgatgatcgtctaacgtacgtaaagcccatggatgcgttgaggtaatagaatcgtatagtttattgtaataacaaaagttgtcggataattcccgtcgtacaacgatctcatctaaaaacgtagcgacggactctggataggtcgatgtatacgctaccgtttctaacacgacacgttgagccgataaatgcccgtaccgcaaccacggggatagaccactacatgcatcgaccgtggggtcgttcttaaactcgtgataatatcgcaacttgtgttttaaaaaagcgcgtaattttctcatccctcctttatttccggccgtaataccacgtatcggggaaacgtcgtctagcgtgggtgtgaaatcttctacgtacacgtcctgtactgggtaagggtgtttaataacactaggaaacttcgtcaagtaagtagtcagtagtttttgtatttttaatctaaacgttctagcagagtactcctgtttaagagacgctatccaacacggtacgatgttgtgcgaatccacctgtataatcgtcgcgacgtcgcgtaaagcagttacgacatcagatatatccttttccggatagcgtaacggataaaaatccacaaatatccatctagcgttatgtttcttaacttcttcaggtagaacgtctttgggacatccgtaccgtaatacaaacccgaaggatcgtttcacacactcgtcctctacctcccgtaacccttctaataaaaacgccatgtgtctcgacgtggtaagatggaatggtgtcaaacatacacacacatatagggggactctgtatcgtaacgctttttgttgagcgtagtacagtccccagttatcccgtatacgatgttctctgtacatccagtatacgacggacgacgtgagttgttcctcgtatatgtttaacgttctactacgtatgacgttcattattatggaaacgtaaacgtttcgtccgattggaggtacaaccttttatacgttgtctgagtaccaaagggtagtacgtataatgtgattaaactaattaattctaatacatccgcgaacaatagtttatacacataagtgtacccatatgccttattataacacccgacgaaggataacgcgataacgatcgtagaccccgtgaacgataagacctttaaccccataactatatttagtaagtacgaaggtattatcgttttgtgtagaatacgttgtaaaaaaactgatgagataatagacagttgaatgagaattattccgtttatttttacgtatatcatatccgtgtttataccaatcatatactgtcccacgaacataataatcgtcatccacaacgcgatagaatatacgtgaatcaacttggatatattgcttgttttagacgttatcgtgtacacattacaccataacaatataatgtaaatagtaagtagcgataaaataaactgaagttcctctcgactaaaccactggtgtactagattcaacgcaataacgttttttacggagtttaaatcgctatacgcctcgcacgtgtagttacccgacagattcttagcaaagtcaaacttgataaatgatccattcgttatattcgagatagtatcatccatcgtgtagaataaccactttacgtggatggaatttatatccttgtaaattaactcgtctaagttacattccaacgtaatcgtcgtattacacaccgtatacggcataacggttactttatttcccacagttaggtg---tacgaatacgactaataacaaacctacatgcgcaatggaagcaatacacgaagttctcatgatattgacaaaataccactcta---ggaacgtcttaggtaacaaacaattcgcgaacttatgtaaagaatttatatcgttggaaaaagatgacaatataatcaaaaaacaaattaaagattttgtattacgaataccacccatgatgactccgttgttttggctccccgtggcgaatctgtgtgatcaggttacgtataagaactatttaaacaggcaatggattcataatcagttggtgggattaggacattgtaacagtaagaaatttaacacaacgtcgtatgcgaacctggctaagatagccattacgtaccctctagaacccatagggttaaagagtttacgtatattatgtgctgccttattcgacggggtataagtttcatcttttaaacaagtttttaaatcctataaatgagtatacaaaaatcgatttttacgataggtttttttgtaaaaaataatgtacttaaatataatgaacgagggaggaccgcttacagattttaacgtaagtcttttttctaacaaaaatcaacggatcaatgtaatgggatccgtaaatacctcgcctgagggtataccaaccatcgacattagaattacgattaaaactgtgggaggtggtccacatcttaccatggacg---accttccatatgatgaaaactttattaagccttataaacccggagac---------------------gatgggtctcgtacaaaggaggaagaagaaa------------------------------cggcggatgatcgactcattacggacgaggataaaaaaaagcttgcaacataagttaacgttttcttcttagtcacttgtgtatagatttttcacgcttatttattcgtttagttaatctataaatgaataatagagcgtgtcctcgctattacgagtttaataaagtaaactataaagccgtatgtatgttacgaggaaatgatataaagggcgttatacatttcgagcagttacaaaatgatatagttgtcgtattcggtgtgatattgggactaactgaaggatttcacggtataaacgttcacgagtttggagatgcgtgtggtaacgaattaggagaacactataatcccgaaaaaagcagtcatggatctccgtcagatgttcatagacatgttggagatctaggtaatattcacgccagtaaatacggggtatcgtatgtgcacattatagatggtaaaattacattaaccggtgatcggtccataataggacgttcgttggcagttcacgaacgagaagatgacctaggacgaggtcccaacgtagacagttcgatacatggtaattccggtaatgttatcgcctgggggattataggagttgcttaaataattttgctaaaatatataagtaaattagttcttccataacctccgtatgctgtttgttatacccttgggacgatgatatatacaatcccgtttctataaataattcttctatacaccgttcactgtctttaaactttactgtactactactggtaaatacagcgtttatatactctataaacgaagtaatcatattttcggctataataatatacaataatcttttctgtgtgtaagataacgcgtttaagtatataagtatatagtttataaaattaaccacttccgtattaggatttttacaaccgtaca---gctcgctgtacttt---ttggaacaatacacttcagttaataatttatcgttgcgtataacttttaacaaatatagaagaatggatttctttttacgtctagatagaaatttatctaaatttacctgttcgttgacatatcgctgtatactaggcgtcgtcacatcaacgacaaagcaacagtagagtagattccccattgtcaggtgtaatccggctttattgctttattacttcatttttattataaataactgataaaaaagtactaccagcgataacgacaaaaatgagtgatatgtgttcgtttagggattttagaaaactatgtcatgtcgtggcaaatgaatccaagtattcggaaaaaacaaaggctatcgaggagtttttacaaagatacgatacggacacgcaatatctcatcgtaaaaatgttattacctcctttgtgtaatcgcgtatacaaactaaacgatgtacaactcgttaagttattcagtaagttgtttaagaaagatgtcaagtctatgttggccgacttggaaaaaggatacgtcgccatgacgataaaggagtttttcgaatccagtgaatcgtctataaagcctattacaaaaagtattctgaccttacacgacgtggattcatttctaggccacttaacgacgttgacgaagaaaaaggatcagttacattttctgggtagaatcgccagcgtatcaaccggtaacgatttaaaatgttttattttatttataaaaaacgatctacagattaaggcgggtacaaaatgcgtattaaatgccctgggtaatgagacatatacgttgtttaaagcttcccaggatctaaaaaaaatagtatattacgcgttgaacgaatcatccgacgaagtgtccacgggtcctggaactccagtaaagcccatgttagctgacatctgcagatccgtatcgacaatcgttaacaaatacaaacgaggtatctacgcggagataaagtacgacggggaacgtgtacagatacataaatacgacgatgtctacgagttttacagtagaaatctcagacccgtaacgcctcataaagtacaggggttagatgaagctctatcgatcgcgtttccttcggcgaacaacttcatactagacgcggaattggtcctcgttgacgaacatactggagaatgtctacctttcggatcgttaggtgtacataaaaaggcatccttcaagtcatctactccctgtctctttgtattcgactgcttattctataacgataagagtttattacgcgtaccgttcgtacaacgtagagccttcgtagaaacaacgattaaagagataaaacacaaaatagtgctgtctgatatccgtaccattcgtagcgaatcggatattacggaggcgttaaatgaatctgtagaaaaaggattagagggacttatgttaaagggaggagacgacgtttacaaaccgggacttcgtggatggttgaagataaagaaagaccatctaaaaacccctataaccatggcggattctgcggatctggtagttttaggcgcctattacggcaagggatgtaaggggggtatcatggccgtctttctaatgggttgttacgacgaggaagatgataattggaaaacggttacaaaatgttccggacatactgacaagatgttacaggagttacagtccatggacgttgtaaaaataggcaaggatcccagtaagatacccgattggttgatcgttaacaagacgtactatccggatttcgtcgtaaaagatcctaagaaagctcccgtgtgggagatatcaggagccagtttctcatcatctcccaatcatacggctaacggtatatcgattcgatttcccagatgtaccaagatacgagacgataaaagttggagagacgcaacgtccttacgtgagttgacggcgttgtatacgtcttaagttttttttaaaaatataaaattaatataaatgttttgattggacgaatccaagtcattcctacgaga-----tctgcgttattttttgagataactcatacccgtacaga-gactatgttgtatataacgttgtttatcctggtaatgataggatctgtatattcagaggaagcctgttatcgaaaactgggtctctacggagtgtatcccgacgacagtaattacagaaccccgttggatgtgaaaacgactactcagaactatgaaaatgtcatcattgccaatgccatgttgctagaatcaaaaataaattggacaatcatcatgtcggaagtgaacgagacttttgcccaaaactgttcaaactcagactacctatacaacggccggatcaacgaaacgttcattttaacgttccaaagcggatacgtggacgcgtaccacgaactcttattcgtcgaaccgacctcgtt---tgaaatgcc---tactaacatgtctataaaatacgcgaac------tgtacgaattataccacgcccccg---------------gctacgccgactcccggatacggtaacgacagtaatgacactacacaattgcgattatcgttcaacgagtcgagtatgatcatcacgtttaacaacataacagtcgtactaaataacacatgtataacgacgagtatagaacgagtccatatacgactagataacgactctctgatagtaatcgccacatcatatcctttttcgacgagtcctccgtttatagaaaaggagtacttcaacaattgcacgttgacactacccgtgttcatccaacaagggtctaagttcgaaaa---------aaaggaatccaattgtacggttgattatgacgctaca------------------acgaacgacacgttgataaactccacagcgtgtgt------------------gaatacaacgttcgactccactaaaaatattacgtacgtatacaacaacgagacgcgggtggttctgatagaacaacaaaacgatctatttacaaacatcaccgttattacggagtttctgaacgaatgcaacgcatcaagcccagagacgaagttatacgccgtaggtataccaaacgtgtataacgaaatactaaccaacttaagcgttgaaattactaacgacacggtcacttacttcaattgtaagttgataggaacgggtgattgtggagtgggtatcttcctcgaacgtgcaacaaccatgattctcgaagagaaagcaaaagcaaaagcaaaatctaattctagacatgccaggtccgtcatcgatctagatgacgccttctgtttacatatgagacacggattacatcacgacgtggactgtcgatcccgtctcataccagaggagaaacccaaac------cgaaggaacgcagtaggcggtctcctccgaagggtgagaaacctcccgtgcctcctaaaaatgatctcgtcctaatgagcgccgatgaattgggagctcggcccaagatacgaagaaatacagatacgatacaaatgggtgcctctggagtggatggacccgtggcgggaagcgatcaaatctatacggacgtcaaacagagattagaaacgcggattaaaaaacttgctattgacgataagagttgcgtacttaccgcatcgagactgcctccgtctacgaaagctctcctggaggaggtgatcggtagaaaggcgatatctaccaaagcgtctaaagacattactcttcagatactaaaccaacaacaggggattacaggaaatcctat---ggatagactgtttaaagtagacgtacagacacacacccgtccttctacgatcataaacgtcgatacgagtagtagagtgtatgcgaatattctaagaactcctaaaaatgtggaggtttctgtatctaaaggagtcactgtcgtagaaaccaccgtatacgggagtcgagacgacacgtacctt---aaaccaagaagatcttcgtccatgtccga---------------------------------------------------ttcagattctacttacttcctacaaccggaagatgaagaagtattc----ggtacgagtacccaacacatgaacaaacgtcg------------------------tccgttgagaagacattcctctagtgattacgaaacgattaaagaaagacaacgatctgtggag---------gagaattactacgagtccgtaaatgatcacaacctgtatgcgttagctggacgacctactacaccaagacgtcctaacccccgggaaggtgtccctcttcctcctatccccaggaaagatttacctcttcctcctatcccgggcaatgaaaacccgttcaatacaaagacgaaaaagatgatcgataaaatatgcgacagtcaagggtccgcttccatctgcgacatcagatcatcagacttgttgtacgagtcagtagtatacgacgagacgaatacccgtcaacttaaacataatcctatctacgaaccgtttaacgaactagagtattccgcgaatccgttgtatcaacctttagaaga---gtcaaagccaaaatcgggtctgaccaggaagaacgctattaggagacggcctgggcagggatccgacacggtaatcatagaaacgaggtattccgaaggtccagaacaaggaaacgacaattacgatgcgaacgacgtcaagcatagc---gactggcgtgtatcgaatacttattccgccgagcctagaaaaggaaatgacaacggagggggaactaataccg------------cgaaggacggacagggtaagaaggtgtccaagaccca---taaaaagcataagaaactgtccatg---ggtgtgtacgagaacgataaaattaactccatgattaaggcaatcgcattatccagttacgtgtccacgacgagttctagaatttcgtcgattatggcgactgctggatctcaaccaaaagaactcgtcatagtaaacctcttgtcttccgtgttatcccaaataggaggcaccatatccatcacgggaagtaatagtcccacggtagccgtagcgggattggcccttcaagggatatctggtcttatcgacgcagcgacgtccatttaccacatactcacaggatcgcaaccgtataaagatccggccatcgaaaagttctccaattacgcaaattacatgtctaggacagaagcgggtgctcgggtgtgtatgatgccagattctgacatcaccattacgttggcgtacagacacactaaaatgaacacggacgcagaaaaggctagaggcgaatacacggacattatacccagtaaagtctactatctgaagaataactatatcagttacaccgcgaaggtgaccctagtctgtccgataggtcagttgcgtctgttggaagcggacgttaacgcatacgccacattgatacgggaagagaccaacggaggcaagtactacctagtacacggtattctagaactgttgtcttatcatccgactgttacgttcacgtgcggaaacgaaccaggggtcatttttacaccattcgaacaaaaattaaaagatatgcaactgcttcgtatatcgacccctggagaacccaaagaagccgaagacatgccttcgaacgtatgcgatctctacccgcttaaacgattctatgtattagcaggaaattgtccatacgatatgagtagaaagtctgtcgcttacgttacgtgtagtactctgttgaggatgtctacatacgaacatactaaacatcgttggatattgatgaacccgttctcgaaagacgaacacgacaacattcagctgtttacttttaagaagtacgacttcaaagactcattgataaacctaaacgaaataggatacagtgacactgtatgtagccagtccgatactggtacgtgttattggtccgatgcgatgattctagaagatgttactgtgtgtacgtctaggatacgaaaactctacgtaaaactgagtacgtcgttgggtaagggatacaacagtttcgttctaacatgtccatatgggtccactcctttctacatatctaacggaaccatcgtagatattcccatcaatacgcgaaggacgacggttaggtttgcggctcagtcggatacgacggccctggtatcgtgtattcataacacgaatgccgcgtacaaatcggacattattcagctgacatttgtcacggaagacactcaatccaattatctggactttagatacttcaagtacagacgaaggttgttcgagacattcagtgacccgatgccgttgagatctaagaaatgtaaacgttacgaggaaaacagaagatgtagaaactattaccatgtgaaacatataccaaaaatagactacaaagtagtaatgcagcgactgcccatggtcaaactgtccacgagttacacgggtccattgaacgataaaactatcacgaagatatcgtcatattacgcatctcccatcagtctatcaatcgacgtgagttctctgtcgaatgtgtacgacgtaccacaccacttctggaaatacgctaaggagggagtaagaacgttcagtgccatcgccgtaacgatgttcggatgttctgtcgtcgcgggaaacgtcaacgtgaatccgggtatcggtaccaactccgacgtttacggtaggaacgccaaatatatctttttgggaaccaaacagtctccgtccaacaaccgtatagcgttcgattttgtctatgacagttattaccagacgaccaactatccatacgagaaatgcgacgtctacttagacttacttacgcgtcgattggagatacggtgtccggaactcacgattcctcagaaacccttcaactcccctctagtgaacagtttatgtgtattggtggcaacatccagagaccattgcgcattggtggcagaaaactgggatagaacctacggttacagttacagtgaggcgtatacagaatttgattcctgtagaaacgaatattaccccactcgacccatcgataacttctgttattattggcacctgagcacctactggcctcccgattacgacccgtgtatatccgccatggttctggcacatagttacatcttcccggataataagatcgtgaatcctccttacatcaaggaattcggatacgatcccgataaaaacgaatacgtcgatggaacattgtatgcgaaactccagactctctacgaacagtacaataaactcgtggaatactccatgaatcccatggtcggtatttcgaataatctggcggccgcgatgactccggaggcccgtgagatcttccgactggagtacagcggttctgaaatggaaatggagattactctcaataaacgcaaggcggagaaagtaaaaggagaaatagaagacctcttgagcgatatatatgccaatacactaacatattcggaggccacggctatgttacgatccgctatctctaccaggtgctgcgtattaaacggaactggtgtgtacaaatacttcaagttggaacattatctttgcggtgcgtacgacgattacctgatccgtatagacaataaaacttatgtacgtataaacgagactattataccggagaacgaatatctgaccacgaagattcctcgagtgacttgttttcacacggacttgatccctattacggacgaagagacacaacgacgctttgagaaaatgattatacagacggcgttagaggatgccctaacgagcatcttcgaggaacatgacaataacgcaacggattacttcgtggaatacgtacggtcccttcaaatatctaataactcatatatacataatattattgctggtggtttaacggtagtatgtatgattatagcgacttacacgtttagtaaattacgcactaagcaaaaaaaaggaaattataacgttcgtaacaagatagttgatccaatac---aagagattcagttggacggtatacaatactattgaataacgtttttataatcatgttaattttata------------tgtatgtgtttgatgaaagtactt-----------gttaga-----------------------aaaaacaataccacgaactgagtcaaacagattaaatgcaatatgcgtaagtactctgtaaatttagaggagttactatgatca--cttacagaagaatctccttatccaagt---------gtagttcactattatgtgttactgacactgtattaacgaagggaagttagttatatggta-gttgggaagacgaa--------------------------------------------------------------------------------------gtacgtgtgtactcggtacacattaatctaactatg-------------------------------------------aaaggatcatatgtacagttacta----------------------------------------------------------------------------------actccgaacaaataaatgacattttacgg---acacactgtcacttactga--------tcgacgtaactccgaa-----aaggaaca--ttttaaaataatttcgt----ttaaattattgaacgagtcatcagttttaccagttcacgataaacatttttctatcgtcgtgt--gttgaataatactatgtgacatacgat---------------------------------gatatttctaaaaa--aatcaaagatatacctttt------------------------gtgtatatgcagggtattgatcatatcaaa--acatgggtaaactctacattagacttat-aagttggactccatggcaaataa-aaactaggcaactcagac----------------tgttacacaacaaagacgaaagatgcaacgataaactgtttcatttcatacagtcactg-acccacccaagactataaagag-actttaacgttatagaagattactagcataagcttgtaacttttggggcagttacaaaacaaacaattccttcgcttcgat-------------------------------------cttccctacctgtgcactattttaaactataataagtcgtattaaatggaggaacacgacatagacttgttggaatcgttgagagatgctcttacgtcgaacctcgggtacgataagtattactgtaccaagtacgacagaattacgtctaattgtcccaacgccgttaccttattcgattatcctaatgaggacac---ctacggccacacaaacatgattaaattgtctagattttgcaaagtatttttattaaacgacacaaaggattacgtatatcttccgtacgcggatagaatcatctacatgctattgatcgtaggtaaacacaacaacaacgacgagtatacgtgttattccaacacgggagacggatatatactgggtcattactacatgttaaagtcacagaaggacgaactcgttaaaggaaccaatgtgattgtgtcggtggctttattcgaagaaacatacaccccccgtatcccgttactccgaacgatctccagcggcggtgtgattatatccaggtataagcgactgcataaggaactccccagccaagattggttttctttttacgtggaattatttcattgctacacatccgtgttatacgccgtaatagacggagtcgtactatacgcaaacgccgattacaaaacgcattgtgttataagcgatggacgtcgatacaaggaagacgttaaggacgattgtatatgttgttatacgtctcctcaaattcgtacttttggtccccatgtggcggaaaacatagagtgtcatgtgatacgagacgggttatgtatagatataaaacacgtaggaaaattcggagcgtcgtacacgggaacgtataatgagcggtatataaaaatagcgatagggtcagtgtatgatattattctaaaacaggacaggatgtccggaaagaagcgacatagttgctacgtgtatggaatagccagacgttagtc-------aatgggtgttgtatcatacgcgagttaatgtatacagaggatagtgttattttggatcaggtgttcgatgattgttttctccgtgtgtacgtcgtggatggagtttcgcatgtcgttcatggtatatccgttgtaataatggataaattgattagggtttccgttaggatatccaaatccagtaatcgtaacgcctttacatacatgtaacgcggttactagagtaatcattcccatcgtaggaacgtgccatgttccagacaccgtttgtatatgtaacgccgcctcatacgtatattttggatgtaggattctcacggacgacggatgtacggaccaaacacgaggaggtttcttccagaatctggataaattcatacgcgtgttgtttacgattacgttatataaccagtataagtcgtcggacttaaacggaaccattacgaatagtgtcgtattattattatctttcacgggattcgtctgggcagactccgggtaaaacatacgtatcgttgtttttgtcccaacatctcgctcgaaagtacggataggtgcgtcgtttaatcgaaacaccacgtcgtatgagtcgatgacgtgtcccaaagatctgttatgaagattataactatttcctacaacgatacatcgtttgtcgtataagagaaaactgggaagatgtcccgaaatcttttctaacagacgacgtatatttacctcttctccttttagtccgtatggtaaatatctttcgaacgtattattgtgggttacaaatacgtttgttgtatcaacattactcgtcacgtaattcactacggacattttcaacgacatcactaataatgtaacagcaacacatacatacatcatcgtgcgccgtttaaataaatacataacgtagaggcgagatattttttatgttttatttt-------------taaatatcacgatgaac----ctgtaaagttcaacgtatcgattgaacacgactgtattaatatataactgttagtaacactaattt--cagttcatgtaaagaccgttcctaaacacattcatagagaccaattacgtattaaaaacacttatagacgcgtccgagaatat-gtcgctattcta--------------gtacagagg--ttataggtctaccgaacaaatacggtagagt----taagaactaaaactgttcgatgtcaacgcaaaaaacaaatcgatgatatataaatactttatttttcatgttaaatttaca------------cgataggaacttttccaatttcgtaagtcgtctacaaaaacatatac----------------------aaactgtatctagatgataggattat-----tatgtggcggaacaatggaaaaataataacaaatgtttaaattggagtattgt-ttagatgaaatgttcctattcactgacacctggacatgttagagaagattagaacagtacttcaagaacaatt-gtgtacgaagacctatcgtaacgatggtgagtcgtcgatatgctgctcggttattggaatccgttagggatttacgggataaggacacattgtgtgacgttacattagttacggacgatgacgtatctatacgggtacacaaacttatcctatctgcggcttctaagtatttcgaatatatgttttcacatgactttatagaaaaagaccggaacgtaataaacgtatgtgttgaatatcgtagtttactccccctaatcaattttatatactccggaaccttacatttaaccgacgacaccgtggactcgattctcgttgcctcagattacttacagatactagaagcaagtgacttagtggaaaacttcatactctcccgtttaagagcgcagaattgcatacattactacgagttttccaaacgttacaaccgacgaaacatatacaacgcagtaataacgacgattatacacaacatcgttggtgtattaaaacaacccaattttaagtccatcgagctatgtgatttacaaaatatcttatccagtgacgaattaaacgtgatagacgaggatgtttgtgctgtcatcctaatcacgtggttaaagcaaaacaacataaaagattgtccgtccgttttactggagcaggtacgtatgtcattgctctcgacgtccgtaagaaaccttctactaaaaacctcttgtatacgtaataaacgatacgtacattatcttacaaaaatagaacattctcctagacctcccacccaagggtgtatcctatccataggtggtcgta---tttacgacaatatcacttccagccccatagaattgtattctcctgttgacgacgtgtggactaccgtgtcctacttgccgacacataggcagttcttcagcgtggctgtattggattttatcgtatacgtcgtaggaggattgcagggtagtgtatccattgcatccgttaccagttacaatgtaaaaacgaacgaatggagggaatgtactcctcttaaaagtccacgacacggatgcgggttggtggtcctaagagacaaactaatagcgataggaggaaaaggaagaaactattatctgaaagatgtcgactactggaaacccccccaaaccacatggaggaaactgtgttctctccacgaggcgagaacaaacatgggtgctgtggtagcccataacaaagtctatataataggtggaatacgtagcgtcgatgagccgagtagattggaatgtattgacacggtagagtgtttacagaataacaaatgggtggcgaagaagtctctacccgaaccaaaggcctgtttggccgtggcgtcttacaaacatttcatttacactgcgggtgggtacgccatcaacggcagaaataccgtcgttacaaaaacaaacacggtatacttatacaacacggaattggacgattggtttcatctacccacgatggagatacctagaaacgatgcgtccttgtgcgtcttaggtcgagacctgtacgtagttgggggcttcataggaaccggatatacaaattcagtggaaaaatataatcacaaaaccaataattgggaaagaattataccctgtaaatcacccaagtgtggacattgttctgtcgtgttaaaccatgaatgtccttggaaatatctgcgttagaaaaactaaaatataacgcggaaaaagaaagatgatgaatattttaagtattcttgcgttattgtcgacggtcgcttatgcttacgccatttattgtactaatacgacgacggtatatgagcatgtaaacgttactattagttgcaataatactggaagtagagacaatgatagtagtaataggcttacgttccatcttataacgtggaaaaaagataataaaactactgtagcgggatatggtccaagtgggccagctattggtaataaaaacaaaatagagtatttatccactggatacaacacgtccactatcttgataaaaaatgtaaccgtgaaggatagtggactctactactgtatattcgagacaattatgccattatctagcgaggaaggagtagtgtgggtaaatgtaactacacctagtgcgacgactacttcattacaacaaccccaaccattggctttgcggacgactagtgg------------acgatcgacgtccacatacgtaacgcgtacttctacaggacaaataggtgatgggttcttaatggtggaaacgagacgtcgtgaatgttcctcgtcgtcctct---tcatcctctagattgacgagtagtctaggatctcgaaacttatcgagattatttaaagtaattctcataataaaaatgattttttatatcccaaatttaatca---taataccatgttaaagcgaaacgggatagagccaggggacgcgttaaccgattcgtcgaaacgggaatggatactcggagacgttttgggaaagggagggttcggatacatttacacggcccgtttgtgttcggaagaggaacgtgacaaatacgttataaaaatagaaccgaaaagcaatggccccttgttcgtagaacaggtgttttatcaacgtgtgggtaaagtcgacatgatcgcggattggtgtaagaaacacaacttgacgtatttggggatcccttcttttcacggatttggattttgtacaaaaaacaagaaagactatcgatttattattatcgatcgtctaggatgtgatctgtataatatattgcagcacaacaattacactcttcctttgagaaccgtgtgtctcatagccgttaggattattattatattaaagtacttacatgaacatggatacactcatagtgacataaaagcgtccaatatagctatcgacgtacgtgataaaaacaaaatttacctgttggattacggtttgtcgtatagatttatggtggatggtcggcacgttttgtacaaacgagatcctaagaaaatgcacaatgggacaatagagtttaccagtacggatatgcataacggagcatgcccgtcgcgtagaggcgatttggaaatactggggtattgtcttattaagtggttaggagggactctcccgtgggaagataatctaaaaaattgtaaatacgtaatggaatcgaaaataaagtttttaaacgatataaaacaaggaatagaagcgtctttatccgcatgcgtagaacccttgcggcgatactttctatacgtaaagtcgctctcttacgaacagtgtccagattacgatttactcatacagttgttaaaaaaaacataaagc--gtatataaatggatcacaacgttaaaatattagataacgcttacggtataaatatagtgtttctaagatctaatcattatattaacataactcgattatgtaaccctatgaagaagtcgtttaccaactggaaatctttaaaaaacagtaagtatattatgaacagtatttccatcgaggaaaacatagacatagacgatttaacatttcgaatatacaaaaataaatattccgtgtattatcatggtatttttgtacatcccaagttgttaaagtacgtacttagctggatatcggaagaatactacgcaaaagtttacggcattataaacgaatacgacgaaaacatactaaagaacaccatgcttactctgcatgtaaattacatatattgccttaaacaagaggatatattatacaaagccatccaacacagaaacaagacatactatcgtctgttaaaaacgattcctaacgtagtgaatgaatacgaaatgttgcataacaggtataaaggcgaggaatgcgccatatgcatggaacccatatacaacaaatccattaagaatagcttttttggtgttttatctcactgtaatcacatattttgcatcgagtgtatagataggtggaaaaaacaaaataacaaatgtcccgtatgtaggacgattttcatatcggttacaaagagtagatttttttataaagggtaacaat--ctctctttattgtcctataaata-caagggttgccatgtacgatactttattgacggtatatgtagcgtctctattacaggcgtacgtggtcgccgattgtaagaacgattttaagtctaactttcaagctgtgaataggaaacatacgtacaaccacaacgaggtaactgagttacgatgtactcctgggtatcagaaaaaggtcaatgtaaccgtctacgctacatgcggaaagaataatacgtggagtatacacaacgaacacgtatgtgttcgtagagaatgccccgatccgcccacgatagaaaacggaagagtgagtaaccctagaattatatatcatcgtcgtgacacgatacgttacgtgtgtaatgagaaccataaaagcattccttattcgttggtgggagaagacaccattcgatgccttaacaacacgacgtggtatccttttcctcccgagtgtaggatgatcgtgtgtaagttccctgctcttcagaacggatacgtccacggagttcccttcattaaacgattctgttataaaaacagagtgcgttttacatgcaatcccgactttgtgttggtggggtcatcgtactcgatgtgtacactgaactccacatggatccccgaggttcctaagtgtgtccgtcgcgt---ccatggcgactcgcttaatatattcaccttcgtagaatatgatgacttcgaagatctagacaacgaagacgcagtaaacgagaaactggctgacacgaatactcaccctgacgacaccatcgtcgatcaccagacacacttctttatggtgatcgctattctatgtattatcttgtttatatttacattaagtgtgatattattgttttgttcgtgtactagttcaaatattttacattacaataaattgcattacaataagttgaatatataattt---------------acaatgtacgacgaagatacggtcaagcgttacattcgatggaggggaggcgatctagacataccctacgaggacgtcttcgagacgtacatggagttcgacatattggctaagaagaagtttggagagtgtgattacgactttataaaacctatgaaacttacgttgacagacggacccagactaggtaaactactaacgaacgaacacatgacacccgaggaagcgatcggattatgtggaatactcgccgagaaagtcacacattcccattacgacatcaattgggacgtcttattcaccgaattgtttagtgtgatgaaactataaactataaactataaactataaacaataaaacataaattaaatgatttaactacgaaccatgtcgtcg---tattctattaagcgagtgaaccctcacctaatagataaatatacgttcactttgatcaaggaatccgatcagtgtttcatacacaaaggggtgttcaacaacacccttgtcgtcattcgcacgtttaaaaagttccacaaaggatgtaaagcgatattagaattaacggagaatgagatccataacgtaaaaagcgtcgataggtttaatctgttgaaagtatatgggttcttcgtcgacgtcatagacgacttacccagagtgtccatcattctagaatactgtaccaaaggttacttgagagaggtattgtctaaagaacgagacctacagtttaaaacgagactagacatggcgctggactgttgcaccggtttagttaacgtgtataaatacacgaagaaaccatacgaacacctgtccagcgttaactttttagtggacgaggattatacgacgaagatactctgtcacggattagagaagacgttatcagttcccccgtttaaaaacattaacatgcttgcatatcgtcctcgccgtattttgttagatatctttagtaaatacactgagaaagacgatgtatatagtttaggtgtcgtattatgggaaatattcacaggatgtgttcctttcgatcacgcaacgtctacggacatttatgacgccgtagtgaataagaataacgaattaaaaatagacaccaaatgccccagatatatcaagaacatcgtcgaccggtgtacgtcgcatcaggaggatatacgtcctactgtacacgaggtattacacaagatatcaatatatagatgtatcatgcaggcggatgagttaatggaaacggacgtgtaaagaacaatttttatacatataacttcataaacttaaataaaagaactatacttgtaagtgtatcactatggatcatgtaagttcttacattatattaacaaagtcaaaacgcatcaatgtgttctctatacgttccgcgttaaaacaggggcatagtccctttctgatgaatttaccaaactataaacgtcaggtggtggaggattatctgcgtaaacggtacgtcaaagccgacgtgttaaaaacgatattggactcaggaattcggctatctaagaaagcggtaacggataccatgtccacgtatctattaaacgacgatgtaaagtataacgccaaaaacgttatgcgtgtattggatgtgttgtttgcacacggggcgaggatcaataaatcggggtataacaaccacccgttactgtgtcttattacgaataaaaaactggcacagttaaccatattagagtatttcgtacaacgtcgtatgaatcttgacgttaaagacgtatatggacacaatctgctacatctgtatctgaaatctccttatcccaagctgagtatcattaaactattattagaccacggagtagatattaacgcaaaaacgagaatgcatcggcatacgccccttcacatctacctgatgaattcgcacatggataaaaaggttgtggagtttctactacgtaacggtgcggatataaactatggtaattatgagaccccgctggggacgttgttctcccactgttcctcgtttaaactgatcaagagcataacgactaaattgttggagtatggagcggatataaattttccagc---ggcaagcggacacagtgccatgatgtcttatcttattaataatccggatgctacagtgcatcccgaatatgtatcgtatatggtagactgtggtgcgaacatcaaccaacttac---gtatagggggcatacccctttactcgtatacataacaatggggttatttatcgaatccgacgcgatcacatgcatgatagatcacggagcagatcctctcgttaccgtacacggaaatagcagtttacattactacatgagacggtacatgctatgtaaaagcgtactcgacatcttgttgtcgacgggtgtagacatcaatggaataaacgaaaagtttcatacacctctgcatacgtatgtagacaaaaactccaagggagtagcaccgtctattatacaatatatgatcgatcgaggtgcatctactgctagattatccactacgatttttaccgaatctatactggagacgtttttaagacggaatagacagtatctcaacacgactatagaagtagtcgattacctactaaccgtgtaccccctcaatgaaccagacgagtacggatttaccccacttctatccgcggtgtacgcagtcaatctcaacttctttaatcatttcgttaaactaggagcggacataaacgtcgtatccatgttcggagatacgtgtgttacactagccgtggcgacgaatcacgtatacttcgtaaccgccgtattacaacataaaccctcagagcaaacgatacgtcggactctagaatatttcgcggataaagaactcgttacgaacaaacaatataaactgataggaaaatgtattacgtatgcgtttactctcaatcccgtcatgtacaaagagttcagttacatatcagtcgattttaaacacatcgtcgagatgtgcgaagaagatatcctatccatgaaacgcgacgtgttggataaggttaccgtgtacgacttggtgtttaacaagacaggtacgatacccgttaaatacttacgagattacagggttacacgatacgtaaactccgctatttacggagaccgagttaaaacgatcatacacaattcagtagaacgaagtaaacagatacgtaacattttaatcgcgttagaagtatattgcagggatacattatggttaactcttcccgtggagatacgaacgatagtcgtagaaaaactaccattgtgtgatgtacatacgttggcggagaatttgaccgtattcaaacgtgaaaaactaatataatatggcaatcatggcctcgttacatagatacattagtttcaccgacagtgtatatataaactctattaactttctactacgatcgggattcgatgtgaatagcacgtataaggggaatagtatcattactctctatttgaaacgaccagatgtaaagataaaagtcgtgaaattcttaatagacaacggatgtgacgtcaatcacaaagggtatatagagaccccgttatgtgctattttgaagaacagagccattacgcccagtaagactaaaaaactagtaacactattgttgaaggcgggagccgacataaatctaaaatcggtcaatggatcctctcctatagtgtgttttatgcataattcgaatataaatacgttggacatgttacgattcatgttacgtaacggagcgaatgtaacagtaaagaatcatagaggatacaacctgttacatatctacttggaaggttgcatcgtgagaaaagacgttatcagagagttgttaagagcgggagttaatccgttcgaaacaactgctaacctgtatcaacttactcctatgaacatatatcttagaaacaccatggacgttgtaaacgtaaacgttatcaattacatgttaaaaaaaggaatacgactcgatgaaccaacacacgagtccgcattagaatccttcttagacaacaacaagatactattaactaaagagataaccgtgttaaattttatattatctcatgtgtcaacacataacgaatatactcctcttttactggcggcaaaggtagacaatcaagatgcatttatctatttacttcatttgggtgagagtatatacacctggtctagagaaaacgacacagtgcttacatacgcgttaaaacacggaaatgagtacatagtaaatagaatattacagagacgtccgggtaaaacattgatttgtaagactttcgctcacttttcggaacatgggtttaatgatatgttttttaacatgaagaagatggatattctagagggcattgtgtgctacgcgtttaccatatatcccgagttttacaaacagtgtttagaagtgcagttgatgtttcctaatatcgtgtatgaatacgaaaactccctgaaagcgatgcgtagcgaaactataggatcacacagtatatacgacctcgtgtttcgtagatcccacagtatcgttcctattaacgtaacgaaacatcctagttttacaaagttccaaacatccatcttatatggggcgaagatacgaagaattattctagactcattagaatttgacgcgtgtgtgaacgaagctgtcgatgtactcaacgtctactgtaaaaaacgtaactattggggtagtctacccatcgagatacaaaagaatatactacaacacttaacgacatatcaaataaagtacattctctgcttcaagaaaaagaaacgtaagttttttatatagaatagaatagaatagaatagaatagaatagaatagaatagaatagaatagaatagaatagaatagaatagaatagaatagaatagaatagaatagaatagaatagaatagaatagaatagaatagaatagaatagaatagaatagaatagtggtctctattggatacgaacggatatatatgagtgctgtttcgaggacaacacgttac--gtagatacactg-------------------atagtacaaacaccgtacattacagaatatccacacattttaggtgttattaac--------------------------------------------------------gtatacgtcgtttcggtggctgat----------------------------------------------------------------------------------------------tcaacta-----------gagaatccc----tttttgtttactgaaaaattctaaaattaagcacggag------ttaaatacctcat--aaaaatactcagtggatatttacgtac-agataacttacgtttaaacgcgtattatacagtgttgtctgttt---------------------------------------------------------------------------------aagatagtaatatggtgtata-agtataacgtgta-----------ccaagattatccaactatatatc-----------aacgattacgtaacctacgaat----aacattacttgtattacgcgattagtgcgtgtataaaaacaaagact----tcgagtttaacaaaacgacattt-----------------tatggactta------------------cataaacagacgttgttattaatgtacattcaacaatgataga--------------------------------------------------------------------------------------------------atcttccacgacaacatgatcatatatc-------------------------------------------------------------------------------------ctaagtattacg---------------------------------------------------------------accgtactgacacaatgaacatgtaccatagaggcgtttttaacatattca----------aaacaaacgatcaacgggactttcagtgtatg------------------------------------gtggtatgattcgcgaatttacacagtgtaaaa--aagcaccgata-------------attaataaggtcattaagaaaatatcgaatccgttttatattatacaaaagtctt--aggtcattgactgtgtaga-----------aaggaaacaataatcacgtttatta---tccctcggagattaaatttaaaattacagat-acctaaccaaacaagatttagtttttttaaaatgaaaataaagtagattata--taagaagtgcgattatggagcttttcaaatatttccttaaatcgtccgatcagaatgtgtttatctctccggtatccatttcggcggctcttgccgtgttattggagggagcaaaggaacacacggccttacaattacgtatggcgctggaacctcgatactcccatttggataaagtcaccatcgcctccagagtgtatggcgactggagactggatataaaacccaagtttatgcaagccgtacgcgacaaattcgagttggtaaactttagtcacagtccggaaaagattaaaaaggacatcaaccgatgggtggcgtgtaaaacaaacaacaagataataaacgcggtagattacattagtcatgatactaaactccttatcgttgtggccatctacttcgaggtcgcgtggagaaaccaatttatagctgatttcacggtagatgacgagttttggattaccaaaaacgtatcgaagatagtaagaatgatgactttaagcgacgacttgagatacgtggacgtgcggaacgagggtataaaaatggtagaactcccgtacgagtacggatactccatgttggttatcgtccccgacgatattgaacacgtagaaaaacacctgtcgcttatgaaagttataacgtggttgaaaatgtccaaactacggtacgtacatctttcgtttcccaagttcaaaatggaaacatcttacacattaaacgatgcattgatggcgtcgggtgttaccgatatctttacaaatcctgactttggcgacatgaccgacgacaaagatgtaacagtgtcggacattttccataagtcctacatagaagcgacagaatatggtacgatcgcggcatcttgcacgtacagctgcgttacggattttggaggatcgatggattccgtggtattaaaagtaaacaagccgttcctattcatcattaaacacgacgatacgttttcgttactgtttgtgggcagagtaacttctcctaattactaaatacggatatcttttaataatttaaatagtatttacaaata---acgcgcttgtttttctc-------------------------------------------------------------------------------------------gtaaaaaaacacgtttacacatc-------------------------------------------------------aatactaag-------------------------------------------------------gtttctgtcgataaacgtagcacgt--------------caagataccctt---cgaatataatcctcatcggacgaccgac----------------------tcagttataacgaataagatttttctcatataaaacaagaacgtgtaaagattatagtaactaccgatgacggtacata------ggtgtaaattatacacggtagatgtctcgctattaagacggataaagttatcgatt-----------------------------------------------ggttacatggaaataggata--------------taacttcgacatacattaatctatgtcatcggtgtcgtataatgatcactacta---------------------------------------agacatgtagagagaggagcaacacgtactacaacctgtacgattattat--aaacaacgag-ctagacttt---gttatggagaaactctaaaaaaaattgttaattaaagtaaatagttggtgtaaacatgtctactattgtagaca------------------tggttgatgtgagcctggtggataaatgctgctggatatgcaaggaatcatgtgacgtcgtgcgcaattactgcaaatgcagaggagataataagatcgttcacaaggaatgtttggaagagtggattaacacggatacagtaaaaaacaaatcatgtgccatatgtgagactccatacaacgtaaaacagcagtataaaaaacttaccaagtggcggtgttatagacgcgattgtcacgatagtttattggtaaacctaccgctttgtttaatcgtaggtggaatatccacctacacacttgtctccgtagaaattataaaacttatggagtctgaggaaaccagtgaattgactaaagtgtttcttgttacttcattcctgggtccgtttatcgtaaccgtcttatccgcactacgcacctgtatagattgtcgtacttacttcctaactactcgaaaacgtaacacgatccatacgcttcaagaattagaggacgatgacgatgacgatgacgatgacgatgacgatgacgatgaagaatatgccgatgcggtggaggaaattatcattgggccatccaattagaagactaatggaataaaaaacccgtgtctacacggacgttaa-ttttttttgtggtaggtaagaacatggccacatttacgctttatctaa-----ttatataacatatctagtctgtctataacagagatcgtaaccaaccttttttatatcgagaaaacatacgttgagttcgtcctcaaaagttactccgtaactgcctctagtatccgccgtgttgtcgtgcacaaacatactaatcggatgtgtgaaatgaggattcactttaagaggattcgtctccaaattaacgcacgttatacaggacccgaagattgttatgtctacttcattattacgatgtagcgagtctggaagttggttatcgtatgtacccacgtcgtcctctggttccagacacgtaatggttaggtatattttcgaatatttcgtcaatggatgcgttgtaaataacatgatggatagtttattcccgtctcctgcccctgcactagccgctacgaatcgctgcgttacgtttgtaatcgtaatgtttatcatgagtccgtatccggtcaatataagcgtggatgttttattgtcatatcgttccttcatgtgacattcaccctcaatagtttcaacgtaccggtttaatccaattgttagttcgacggccaagtaccagtattttttcgtagacgttgtacatatcgataccgttacgagacacgcgagtaggataataatatagcgcgacatatttatgtattgacattacatatcattttttactgacacggttacattggactcggagtacgatgttgttaaagcggtacttatgtacatgtacacgggatttagcgacttaaaagatcgtactatagacgatatacaatccgttatcattctagcggactacttgggtatagataaactggtggacgaatgtatacattgcatcatatccaaagtagatacatcaaactgtgtaggggtttataggttcgcggatacctatcacatagagaacttaagacaagcaaccaaaacgtttttaaccgagatcctactaagtcctacagacgcattcgaaaacctatcacaggacgacgcagttatcgtactgaaggaaacatacaatgtcgtagataggcgaactattattagtgtgatactattatgggttcggaaatgtcccaatcgtatcaaacaaataaaggcgttaactacagctatacatgacgacaacgatgaagacgatgtgtatacaatctatgagagatacgtggaagaactgaaggatatgtcaacaaacccattatccaataattgcatcgctacgatcgataaagagagatacatttgtgtcgttaatccggacacttcatggagtaaacgtgtaacttacatgagtagacgcgtcgtaggtgatagatttaccgtcgtttgtatggacaacgtcctatacattatagggggtacgttagaaggagcacctacgtccgatgtgctagcgtacgatttgataacacgcacgtataacttaataccggagatgggtaaatatagacgtaattcgtccgcttgtgtcgtaaatggatatatctacgtcgtaggaggtatagaccaagaagataggttaattggttccgtagagtattggaaacctggaatggatgaatggcacaacgctccttatctacaagcgaatgtagaaacggctacagtgtgttacaggaatgagctgtgggtcgcgggaggtaccgtggatttgtattatcctacgtttataaactctgttaatagattaacgggcgatcggtggacgatagtggaacctcttcctgaaccgcgatcaggagctgcggctgtagtatataatgatcgattatactgtataggcggaagggtccacggaggcatttacacgagtcacgtctacagatatttagatgagtcgcatacgtgggaacggttaagtgatatggtcgaagtacgcagaaatcccatctgttgtgtttacaacaacgcgatttatgtattgggaggaaatacaaacgctgtagagaaatacaacgggtgtaagtggcgacgtaccgatgacatacccgtgtatccctcgtgcaataacaccgcatatccatttttttacaccaactacgacaaataacgcgcgtacggagtgatcaaggtacataacatgtctctacgaaaaacgagtacgatactaatgaatcatgtgctagttaaaatccatcgtacataatacagtaggaattttgtcatgaacctctcttgtcgaggaaaacataaattaaaacaagtgtatatagaacgagcgctatgggtctattattgcccgggagcgttcacgagggtgtcgtatattttagagacggtgtattccgagtcagtctacacggatacgaagatcacgactgtgttctcttggattatctgaactacaggcatgatacactggatcagttgaagcgacgtctagtcggtcgtacgatcaagacgcaagttgttagagtgaacggattgtacgtggatttacgacgtttttttacgggttaaaatgaaatatttggtcctcgtcttatgtttaacgtcgtatgtctgtcgagatatctgactctgaacgttccgatacgtgtacgacgaaaacaa-aacgtcgtgttctcaccgtatggttaga-ctccgtactgtcaatactacagaccgcggtgggtggtaacacgaaacgagaaatggac---------------------gacttcttcgcatttcttgtaacacggtagctattccgtagatcgatccgtcagtcccactgtgtcccgatttcatggtggcgtttgcct----------------gattcaacgggtggtgtttaattaatttggatgaagccaaagac-------------------------------------acgtcac------attggtcttcgccgtagacatacaga-------------------------------------------------------------------------gcggcaacctttttattccaaaa----------------------------------------------------------------------------------cgtaa------------------------------ccatgttgttcgtcgtcccgggctacctgggga-------------------------------------ctggata---------aagagagacgtgtatcgattgacgatgaataagttccccgt------------------------------------------------------------------------------------------------gaactatctgt-----------gtgttccaaacgaac----------------------gaatgacgacaatgacacaaagtgaaatgacccgcaacctccg------ccacacatcgatagttgtaaacaaaaccggtcatgtttctcatctatcacaaaatcacaactaccgtgttattattgagactgtt---aaagggtgaaaaaataatatcttataatcgggg----aacgatgtcgtatcctttgtataaactctttttgaagggtaaactatgcgacgtcgaaatcgtcgcggaaggcaaaagcatccgagcgcatcggttggtgctctccgcgtattccaaatacttctacagtctgtttaatggggacttcgtagaaaaaaacatagacgtgattgtcttagaggcggattacaaaaccgtatttgatgtgatttattacatgtacacggaatcgatagaattacacaaaaggaataacgaatccattttctcattggcacactatctacagattaaccccctgattaaaaaatgtgcccatgagtttaacaaaatagtaaacgaagaaagttgtatacatctgtttaaattctccgagctctacgatctgaccgagttgaaacgcaggacccgatggcttatgcccagtatggtgatgaattcgagagatcaactacgggcgttggacttagaagatctgttactggtattagatcagatacgggataatgtcgatcgaagtatcaccctaacggccgtcacacaatggatacaggcaaacacgcgtcgtcgtatacgctacgcagtacaactggcgaaacgtattggggacagtcccaggactgtgtcatccagaaccgtgtacaaacaatatgtgatggaactacagaatcaccctgaggaattccgacccgcgtatcataactgtatcgtgttcctgggagggtcgatgaaaggctatgtaaaggccctgaatccggagacgggtaaatcggtcgtcttatccaagtggtggactatcgaacactgggagtattttaccgcagtatgtatggacgatgtaatgtatttcgtaggggggaaaatagacaccatatccacgacgaatgcattagcctacgacgtcaaggcgaatgtctggttcaggatacccaacctgccggaacaccgtaacgaagcgactgcgtgcgccctacacggatgcatctatctcgtaggaggatatgatgcagacgatagaccgttggatacgaccaggtactggaaacctggatatgatcggtggtacaagggacccaccctcgtggaacccgttgccgaaacgagtgccgtcctctacaagagcgaattatggatattgggtggcagggtcctccgtaatggtgtcctagataccacggacgtagtacaaaaactatccggaaacgaatgggtgagggtaaacgaactatccgtacccaaggcgagcgttacagcgatcgtctatcgagagaggttgtactgcatagggggtctggtggatcggtacacctcgacgaacgaagtactccgttacagggacgatacaaacgagtgggaatacgtagggtcgacaaaacacaaacgagggggtgcagtgggatgcgtgtttaacgacgaactgtacgtcttcggaggaacgaacacgtatacgtccgaacgctacaacggaatcgcctggaaacggtcgaacgacgtatcctgttatgtagcctccatgaacgcagcgtatgccacgtacctcgagttgta-aactgtttttattactgaaagagtaatagagtagagtagagtgataatgattaagatgaaagagcgac---tgtttttcatttggttcctcacagtcacatctacagataccgtgcgtctcacatcatacgacctaaacatattcgttaattggcgagatgatggatacgcctacaacgtcagtattaaaccgtacacgacgggtacgtggattaacgtgtgtgaatgggcctcgtcgagttgtaacgtgtcggcagctttgcaaaacgatttggacatcatgacctgggttaggttgacccgactcggtgaatccatcgagtacagtctagaaccgacgtgtaacgtggcccgtttctcacctccggaggtacgcctctcgcggctaggacccagtgtagaagttgtcattcaacattccgttgtgaatctacggggagataatgtccccgtctacggatatcccttttgtgacgattacttcggatataaaatgttcttcctattctcgaatgataagcacgcggaatacgacgtagatgatcgatactgcgactacgtacagtgtcgtttcactatcgagtctcaagaacgtgtgtgtgtgacagcggttctcgtctacggtaactcctatcgctccgaggcgggggaagacgtctgcgtttccgaactagtcaagtatgtggtcgatccttacatagtgaagaaaccctccgacctggaagacgtcaaacgtattataagtaacgaataccgtttcgacaagacagaggagagaagccgattggaggacctgtatctgatgatcgcttccatgtttcaacgtctcgtggaggatattttttaataatgaaaatataaacaatataagtttttgtattagacaacatgaatcgctccttgttaagttttttggagaatggtaccatgagcgatgtgaccatcatcgccggaacctcgaagttcacggcccatcgattgattttatccgtacactctgactacttttatcgtctgtttaacggagggtttgaggttcccgacacggtaacattggacaccgacgatgtcgtccttcgtgaagtacttacctacatgtacacgggatgtagtaacgtacgaggaagtaccgtggaaaacatacaatccgttatcattctagcggactacttgggtatacataaactggtgaaagagtgcatcgattacatcgtaactcaagtagaaccgtcaaactgcatcgcgatattccagttcgcggacacctatcacatagaggacttaaaacgaatcctccacatgttctttcccgagatcttgctgagttcccgagaggcgtttgcgaaactagacacccacgaggcactcatcgttctacgcgagtcccataagatcgtcggtcgacgattcgttatcaagtccatcctagattgggtgagaaaagaacccaagcatattaaacagataaaggcgttgtctgaggccatcggggacgacgtggaaaaggacacaatatacgaagtgtactcgagatacatggaagaaataaaggatacaccccataccccaccgctctcccataattgtatcattacgatagacaggaggagatatatccgcgcctacagtccggacatgatgtggaacactcgtatcgcacatgttggtcgcgtcgacataggtgatagatttaccgttgtttgtatggacaacgtcttgtattgtttggggggcacgttaaatggagtacccacgtccgatgtcttgggatacgatctcctgacaggtgattgtacatacatgcccgacatgagacaacacagacggaacgcctctgcctgcagcgtaaatggatgcatctacgccataggaggcattgacgaagaaggcagattgattcccaacgtggagtattggaccccc---agtaacgacgactggtattacagccgatatctctaccctaatgtggaagctgcgactgtgtgttacaagaacgagctatgggtcgcgggagggacgatcgacctgtatcctactacgtttacaaacgcggtgaatagattaacagacgatggatgggttaagatggcgcctcttcctatgcctaggtccggagcctcgatggttgtgtacaagggacgattatattgcttgggaggacgcacgaacgaacactccgacacgaatcacgtctaccgatacgacgacgtgtgttgcgtatgggaacgcatcgaggacatgacggaggcgcgtagaaatcccatctgttgtgtctacaacaacacgttgtacgtattaggaggacggactaactccgcggagtcgtataatgggtggaaatggcatcgtgttaacgacgtttctctatacactggatgtacgaatacggcgtacccattttttatacaacggtgaaaaaataagtgtacttgatgatataacccaaacggtatggatctatacgggtatgtagcgtgcgcgctccgtcttcgatacggtgtactcgacgcgttcttgaacgtatacaacccggacgaactatctgcgatggatgatacaccctttagcctttatctaacgcgatatgactgtaccctggagacattacgtttgtttttgaaacgaggcgtcgacgtcaacggtgttcgtggaacccgtacctctcctctatgtacggtcctatccaacaaggaattgggaaaagaggcggagacgttggcaatgtgtcttatcgatgcgggagccgatgttaatgcgaggggcgcagatggaagatatcctttactctgtctgttggaaaacgatcgtattaatacgacgagttttgtaaagtacatgatcgatcgaggcacgttagtatgcgttcgggggatagacggatgcgggcccatacagacctatttacgttccaagaacgtggtattggaaacgttgcacgtgttagttcgtgcgggggcctccatacatgacatggacaagaagtacgggttcaacatccttcaatgttacatgatcagtcacgtacgttcatcggacgtgcggatactacgctttctcgcaggtcaaggagtcaattcctctcaagggttcaatgcaactttcatgtttgatatgttggaacgtaagatcagttatggtgtctttaatagaaaggtattggactttatctttactcagatcagcgtaaaccaacaagattctctcgactttacacctatcaactattgcgtgatacacaacgaccgacggaccttcgactatctgttggagaaaggcgcaaatcccaacgtggttaacttcctggggaactcctgtttggatttagccgtgttaaacggaaacaagtacatgacccttcgtttgttacgaaagacgatcactccggacgcttatgcgagagcattaaaagtgataaattataacatttattcgatcaattcgttcggaatgagggagttcgtaacgagacacaggaccatgtataaagccctcattcgaagtttcataaaagactcggacatggagatctacacatacaatcacatttacgacttctttaaagagttcgtggatgagtgtatacgggaacgagacgccatgaaagcggacgttcttgattctgtcagcatgtttgacgtgatattcggtagagtatccaggatccgttggaagcatgttcgtgttatatcgaagtacgtacgaggtgcttacggagataaagtaaaaaaaatcctcagatccttatatactcgccgtttcaaaacgaaccgcctcgtccactacatcaccgacctatgtggaacctcctgtctgtggacccatcttcccgtagaagttcgatatactatcgtggactatttgaacgacggtgaaatccactatctttttatgaagttacatgcgtaggaactttctcgtattataaatgctatcctatttaataggtcctatcctatcgatttgctacttcgttataggacgattgtccggactgatccaatacctgatcgtaaaaatgatatggttcgtcgtaggaagtccgtactcgtatctaccttctctcaatccgttt------------------------------aaaaaagagaagaaagacgacggattcatctcttcctttaatccgttcaaaaaggaagaacccaagaagggttcatggttcggttggatgggttaattaatgaaaatgtacacgcgattatcgagggtaggaaccatggagtccgttgtactacttctcgcgttcatatcccttgtctgtggttatgtcatcgatccgtgtacgccacaagaacgatctacgtggcacgtatcaatcaaactatgtatacgagtacaagaatacaaaatatcttctagaggttgtcgtctcacacagggtccgggtgggttaatcgctacgggaaacgggtttaaaatcttcgcatatgacgaatgtggacacgatgaacacagttttctactaacgaacatacgagagtccgtgtacgcgtcgggtcatggtatgtacgcggagatctcgaataacgttacttatctagatttagtatcgccatgtgccagaaacataaccatcatagtatcctgcgacgatatcactatcaacgcctacggtaagaatatagacgaactacatccagacgtcacaatcactacattaattgatacgtcgtgtgtacgaggacatagtttcgcatactccataaacacgttgtgtacggaacgactctccggagagtcgtgtgaacaattagcctgtcaggcgattaaaggatcccaacacgaaaactacctaaaagcgtgcgaactaaacgcccccgaacaatatatgtttaaggagtataaacctcaccaacgaccccatgtcgcgaaggtattacgagatgaattataacaat-tcaggcattttcacgact----aataaattatgacgatgagccaacaacccgagtgtcccatttttttttaagctggtggattttttgcttaatacataaattcgtcttcggtatatggagatgttttagggggacgatcgtactcgttctaaaagtaatagggttcgtcttttacgcgatacgaggattctgtcaactgttggtaaatagcgtcgcgcgactatgtatgttgtgtgtgttttacctggcgagactatgcaatctattcgtctacagcgtctatacgttactgatgtatcccatcaaccgactcgtgtctttcatgtttggggaactcaaccctgtctgcgaacccaatcccaagaaagacgacgagtgttccgtcatcacccctgctgattgttcctccgttcccaaggaaccattaaacgcgaacgaattaaatggtatgttcgatttcatgaagatacctaacccgtttaaacgttacgactgcaataacaataacaataacaataacaataacaataacaataacaataggcagcccgtgtcctatccgtcgaagaagggattcttcgacatgatagagacgttagaat-aatgaaaaaataa-acactacttaatggtgttcgagccattctcgaacgtttccttttcttcctgcgatcatggcgttctatgttcgtaggaacaacttcgacgcggaagatagtgtacttctggcggttcaagactatctcagatggtcgtctaccccattcagggatagagaacctgccggttgtgtgtttgccgtgtttgagtctttcaagagggacgcgtctatcgtgtttcgcgacaacgtacgttggctcgttcgatgttcgtataaatacgtcgacagttccgaatccctcattcgcgccatgttacgacacgacaattacatcaccgaggcctgtgccgtgattggcttattggcacaggtcgccgagtactggggatacgacaatcctatccccatttctgcgagagtgattgagttgttcatgaggttgatcgcggattatgagatttcacatatcaggtccgtgatcaatattcgtttacaatgcttcgctcctcgaaaaagtcgtaacatctaaattgg---------------------------------------------------------------------ctctctcattcggt----------------------tataattgattccttc--------tttttcttgtacaaaaatataaaaataattacaacattatatattatgcttcgtttaattgcactactagtatgtgtcgtgtacgtatacggagatgatgtaccgtattcttccaatcaaggaaaatgtggaggacacgactacgaaaaagacggactgtgttgtgcatcctgtcatccagggttttatgcctctagattgtgcggacccgggtccaatacggtgtgttctccgtgtgaagacggaacctttacggcgagtactaaccatgcccctgcgtgcgtaagttgtcgaggtccgtgtacggggcatctatccgagtctcaaccgtgcgatagaacccacgatagagtctgcaattgttctacggggaactattgtctgttgaaaggacagaacggatgtaggatatgtgccccccagacaaagtgtcccgcgggatatggcgtctctggacacacgcgagcgggagatactctctgtgagaaatgtcctccgcatacgtattccgattctctgtctccaacagagagatgcggtacatcgtttaattacatcagtgtgggattcaatctatatcccgtaaacgaaacgtcttgtacgacgaccgctggacacaacgaagtgatcaaaacgaaggagtttacagttacgttaaattacacggattgtgatcctgtctttcacacggaatactacgcaacgagtggaaaagaaggagctggtggattcttcacgggaacagatatataccagaacaccaccaaggtgtgtacactcaacgtggagatccagtgttctgagggagacgatatacatacattgcagaagacgaacggggggtctaccatgc---ctcattcggagacgattaccgtcgtaggaagttgtctgtccgacgttaatgtagatatcatgtacagcgacaccaaccaccccggggaggtcgatgacttcgtggaatatcattgggggacgcgtctccgtttctttcccttacccaaacgatgtaccccagtctcgtagg----gtttttctttctcgttaatttcttaaaaaaaagtcaaattatagtaaaacataggcgtattggaaataactacggatttcttacatactggcgtcatgaggcgcctgtgtataatattgttggtgtatgtatatgcgacatttgcaacgaaaggcatctgtaaacaagatgaagatgtccgatacatgggaatcgatgttgtggttaaagttacaaagaagactagcggaagtgataccgtttgtcaggctctacgtacgacgtttgaagcggcccacaagggcgacggagccaacgacagc------ctgagtacggagtacgtcgatgattatagcgaggaggaagagt---acgagtacgacgaatcgtttttagaggggttcgtgataggaagtacatactacacaatcgtcggaggagggctctctgtaaccttcggatttacgggatgtcccactgttaagtcggtgtccgaatacgccaaaggacgtatcgtcttcatccgattgtccagtgacgctccctggagagataccaatccaatgtctattaaccgtacagaagctctcgcgttactcgagaaatgcgagacatcgatagatattaaatgtagtaacgaaacagtaagtgaaactacgtacggtttagcctccctcgctcctcatataactcaagcgacggaacgtggtaatataatcggatcgaccctggtagacacggactgtgtcgagaacctagatgtcacggttcacttgggagagatgtgtaggaagacctccgatctctcaaaaagagacagtctcaaggtaaagaacggcgaactactcgatgatgacaccttttctatacatacgcctaaactcaaggcatgtaattaagcaatcgtgtcatcacagacgcgatattccccgtgtttttctacg----tttacacctatataaatagttaaaagaccatataggg-atactgttcgc--ttttttctttcgtgtctgtttatc----ttatagatcgtgccgaggaagtagcagtatt------tcatc---------tcctcgagaataggtaaaccaacg-----------------------------------------------------------------------------------------------------------ggatagacgg------------tctacttcaccgggagaggatgattggtataagtag-----------------------------------taacctcgtttcta----------ttttctacttcta-----------------------------------------------------------------------ccggagataagtagacgcgattct--------------------agtaggtctgcttctaatgaacgggtacgtgtttctac----------acctctaacatggtagaagtaaacatattctc-----------------------------------------------tacagctaatgtgaaac-----------cctcacgctttcgtcctaacgtggaagaaaggtctctaaaactcctccatattacctcctttcaggacgtaggtttatactttttttctagggttataaattacttacataat
>MYXV_Lu_AF170726
-----------aatttatagctcttaaaaaaaagtataaccctacctacc--ctggacgtacgatagagg-gatttagagacctttcttccacgttagaacgacgacgtaaggacgaaagggaggtttctttttcgccttacgccgaggcgtaaagggtggggtattttcacgcgttcgtggtacggtagaaatagggtcacatcttccacgtt------agaagtagwagtagaagtaggtcgtctacacgcggaagtctgcctatttattcctcttacctagacgtagacccgcgtctacttgttctcgggtgtagatgtactatcccgcgaacggtcgtaggcctaactagacggtacctatcctatcgcttcggagaactagacgtggaaaacgagcggcggtagaaacgtaggaataggtgtaccgtcgtaccctctggacgacctaggtctgtctatgtattctatctcctccggtagacgtagaaaaacgaatactcggtctatcctcgggcagacatagacgcgtccacctccgaatctaaacagacgggtatacgataaatctacgtcgtcggagacccgacgaacgaccatggaggtccgcgtagaatcgcgtcgatgtacccgtcgcggaggatccccgccggaggagtggtcacggttggtacttcctcgacgcgatctatcgagcgggtaaacaactacgaaggaaaaaaaagcgagcggtattccctatatgg-gttttaactatttatataggtataaaaacgtgacgcgtaacggtcagaaaaatacgacatcgatcgtagataggattagttacacgccttgagggtaggcgtacgaaggacaaggatatcgtcctcgagtagtttgccgttctttaccttaagactgtctctcgccgagagatcagacgttctcttacacatttcacccacttggacggttatgtctagactcttcacacattccgtgtcgaccagggtagatccgataatatgactgcgtctcgtcgcttgagttatacgcgggacaagcgccgcggttccgtacgtcgtttcggttacgttgacgcgactgcatttgatatctacggacacttcacacgtgtcgagtagggcgagcgcctctgtacggttcatagacacgggattcgtatctctccaaggagcgtcgctggacagtcggacgtagacgtggcgtcctttgacgtgttcggatatcgccttaacggtaggacatcccgtaaatccgaacgtgacggagagtcctcctccgacgatcgtgtggtaagtacttccgatcacgaaaccggttagaaacgattcgtcgttttcgtcgtactcgtattcctcgctaagatcgtcgggctgctccgtacccgtcgcgccatcgtcttcgttttcgtcttctgtatacgcggattcaatagtcgtacgcagaccctgacacggcgtgtcgcttccggtagtcctctttgtaattttggccacgacgtctattcccatgtatcggacatcttcgccttgtctgcagatgcccttcgtcgcgagggtcgcggccaggcacgcgaataa---tacacacaggcgtttcatga---------------------tagagttcttctatacgcccacgttttattataattcgacttttttttaagaatttaactagaagaaaatccgtaatctatgaaacgagtctacatcgtttgggtgagggaaagagacggaggcgtgtaccccaatggtattccacgaagtcgtcgacctcctcgggatgattactgtcgctgtactcgatatctacgttcacgtcggacaggcaccctcctatcacggtaatcgtttccgaatgagataggacgccgaccccgtcgctcgtcctcggtatagtacgcacggcgtctccctcgacgcaccgtatctctatattaagcgtacacattttggtcgtattctggtacctatccatcccggtgaagaatcctcccgcgccctcgctgccgctcgttccgtagtattccgtgtggaagacgggatcacaatccgtgtgatttagcgtaaccgagaactccgacgttttaaccacttcgttgggtccggcggtcgtcgtacaagacgtgtcgtttacgggatataggttgaattccacgctgatgtagttaaacgacgaggtacacgtctccgtggaggatacggcgtcggaatacgtgtaccgaggacattttgtgcagagcacgtcgcccgtacgcgtatgtccggagacgccataccccgcgggacacttcgttttgggagcgcatatcctacacccctcctgtcctttcaacagacaatagttccccgcagaacagtcgcagactctatcgcgggttttatcacacgattgagactcggataggtggcctgtgcaccgccctcgacaacttacgcacgcgggagcgtggttcgtactcgccgtaaaggtttcgttcttgcacggagaacataccgtgtcggacccgggtccgcataacctagaggcgtacgacccgggaggacaggaggtacaacacagtccgtccttttcgtagtcgttccctctacattttcctcgatccgcgccatacggggcaccgcccccgtatacgcacgcgacgtacgcgagtagtagcgttaaacgaaacatgatacat-ataccgtagttatttttatattttacacgaagagaaaaagacgtagaaggtgccaattagagatgccaattagagagataaaaaccgaattagagaggagccaattaggagccgaattaggagccgaattagagaggagccgaattaggagccgaattagagaggagccaattagtcgtcacgacgttcctgagagcaaaggcgttgtaaacgaatattaatcacggacctgagatgcgggacctcgtagtcggtgatcaatctcatgaacaactcgatcactctcaccgaggtggggataggatcgtcgtacccccagtactcggcgacccgcgccaataagccaatgatggcgcaggcctcggtgatgtaactgtcgtgacgcaacatagctcgaatgagagattcggaactgtcgacgtgttcgtacgagcatcggacgagccaacgcacgttgtcacgaaacacgatctccgcgtcccttttgaaagactcgaacacggcaaacaagcgacccgccgattccctatccctgaacggggtagccgaccatctgagatagtcctgaaccgccagaatcacgctgtcgtccgcgccgaattcgttcctacgcacatagaaagtcatggtcgcaggaatgaaaggaaacgttcgagaatggctcgaacaccgttaagtagtgtgttattttttcatttattctaaagtctccatcatgtcgaagaatcccttcttcaacggataggacgagggttgtttagtg---------------------------------ttgttattacactcgtagcgtttaaacgggttcggtatcttcatgaaatcgaacatgccgtttaattcgttcgcgtttaagggttccttgggaatggggggacaatcggccgggacaacgac---ccggtcgtcgtccttcttgggatcgggttcgcacacgggattgagttccccgaacatgaaagacacgagtcggttgatgggatacatcagcagcgtatagacgctgtacacgaacagattgcatagtctcgccaggtaaaatacgcacaacatacatagtcgcgcgatgctatttaccaacagttgacagaatccgcgtatcgcgtaaaagacgaatcctataacttttagaacgaggacgaccgttcccctaaagcatctccatatgccgaagacaagcttatgtattaagcaaaaaatccaccagcttaaaaaaaaacgggacactcggactgttggttcgccatcataatttatttattagtcgtgaaaatgcctgatattgttataattcatctcgtaatacttttgcgacgtagggccgttgatgaggtttatacgccttaaacgtacgccgatcgggaacgtttcggtcgcacgtttgtaagtagtgttcgtgttgggatcctttgaccatgtgacagtctaattgttcgcacgactctccggagagtcgttccgtacacaacgtgtttacggagtatgcgaaactgtgacttcgtacgcacgacgtgtcgattaacgtggcgatcgcgacgcccggacgtagtttgtccgtgttcttgccgtaggcgttagggacggggttgtcgcacgataccgcgacggtcatatttctggcacactgatgtacggaatctagataaggaacattgcccgatatttccacgtacatgccgtgccccgacgcgtacacggcttctcggacgtccgttagtagaaaactgtgttcgttgtgagagcattcgtcgtgtgcgaaaatcttaaacccgttccccgtggcgataaacccacccggaccctgttcgagacgacaaccgttagcggatactttgtgttcttggacgtatatacatagtttgatcgatacgtgccacgtagatcgttcttgcgacgtacacggatcgatgacgtagccaccaacgagggataggaacgcgagaagtagcacgaaggactccatggttcctaccctcgataatcgcgagtacattttcattaattaacccgtccacccaaaccaggaactcttcttaggctcttcctttttaaacggattaaaggaagcgatgaatccgtcgtccttcttctcctctttcttaaacgggttgaaagagggcagataagagtacgggttgagagaaggcagataagagtacggacttcccacgacgaaccatatcattttcacgaccaggtattggactaatccggtcaatcgtcctataacgaagtagcaaatcgataggataggacctaccaaataggatagcatttataatacgagaaagttcctacgcgtgtatctttacaaaaagatcgtgtatttcgtcatccgtcagataatccacgacgctgtatcggacttctacgggaagacgggtccatagaccgtcgggtccgcacaggtcggcgatacggcgaacgagacgatccgttttgaaccgtcgcttgtgtagggatcggagaatcttctttactcgatctccgtagacgcctcgtacgtacttcgagagaatccgaacgtgtttccaacgaggcctggcgactagaccgaacgctgtatcgaacacgctgaccgcgtccagaacgtccgccttcatggcgtctcgttcccttatacattcgtccacaaactctctaaagtagtcgtagatgtgaacgtatgtaaagatctccctatccgagtcttttacgaagcttcgaatgagggctttgtacaaggttccgtgtcgctttacgaactccgacatgccgtacgacttgatcgagtaaatgttagagtttaccacgttcaacgccctcgtgtaggcgtccggcgtgatcgtctttcgtagcagacgatggaccatgtacttgtttccgtttaacacggccaggtctagacaagagttccccagaaagttcaccacgttgggatcggctcctctctccagcagatagtcgaacgttcgccggtcgttgtgtatcacgcaatagttaatgggtgtaaagtcgagagagttttgttcgtttatgcttatttgtgtaaagataaaatccaacacctttcgattaaagacgccgtggctgatcttacgttccaacgtgttaaacatgacggtcgcgtgtaatcctcgggaggaatcgaccccgtgacgcagaaggaatcgtagaatctgcacgttcgacgaacgcacgtgggcgatcatgtaacattgaaggacgttaaacccgtacgtcttgtctgggtcgtgtacggtggctcccgcgcggaccaactctcgtaacgtatccaataccacgttcttggaatgtatgtaggtttgtacgggcccgtatccgtccgttccccgaacgtacacggacgtgcctcggtcgatcatgtagcgtacaaacctcgccgtattaatacggtcgttttccagcagacagagcaagggatatcgtccatctggcgccatcgcgttgacgtcggctcccgcatcgatgagctgtttcgccaacgcctccgcctcatttcccaaatctttattggataggaccgtacacagaggagacgtacgagaaccacgaactccgttgacgtccgcgcctcgtgttaaaaacaaacgtaaaccctccggggtacagtcgtatctcgttaggtaaaggcgaaagggggt---atcccgcgaacatagttcgtccgggtcgtatacgttcaagagaccatcgagtacatcgtgtcggatacgaggcgtacacgacacatacccgtatagatccatcctcgtccggggttat-atcaactacacttattttttcaccgttgtataaaaaatggacacgccgtgttcgtacaccccgtgtatagagagacgtcgttgatgcggtgccatttccacccgttatacgtctccgccgagttcgtccgtcctccgaatacgtacagcgcgttgttgtagacgcagcagatgggattcctgcgcgactccgtcatattctcgacacgttcccacgcgccccggtcatcgtcgtatcggtagacgtggttcgtgtcggtgtgttcgttcgtacgtcctccgacgcagtacagacgccccttgtacacgaccatagaggcgccggacctgggcgtcggaagaggagccatttcaacccatccgtcttccgttaatctattcaccgcgtttgtaaacgttgtaggatatagcccgcacgttcctccagcgacccacagttcgttcttgtaacacgctaccgccgcttccacgttagggtagagatatctgccgaaataccactcctcgtcttcctcgggggtccaatattccacgtccggaatcaatctgtcttcttcgtcgattcctcctatggcgtacacgcatccgtttacgccgcaggcggacgcgttacgtctacactgtctcatggagggcatcggtgtacagtcccccgtcaggagatcgtatcccaagacgtcggacgtgggaatatgttttaacgtaccccctagacagtataggacgttgtctatacagacggcggtgaatcgatcatccacttcgatacggtccacgtgggcgatacgtgtattccacgacgtctcgggattgaacgcgcggatgtatctccttctatctatcgtaacgatacagttatgggagagagacgggttacggggtatgtcctttacctcttccacgtaacgcgcgtagacgtcgtagacgtcgtcctgttccacgtcgtctccgatggccgcggacagcgtctttatccgctcgatgcgtttgggtccttttcgcacccaatctagaatagccttaagcacaaaccgtctgtcgacgatctcgtaggacgctcgtagaaccacgaccgcttcgtccgtatccaatttcgtaaacgcccctcgggagttcagcaagagttcgggtaagaacgtattgaggtttcgttttaaatcctctatgtgatacgtctctgcaaactggaaagcggatacgcagttcgtcgggtccactcgacttaccatgtaatccgcacactctttcaccagtttcgttatacccaggtagtccgccaatacgataatggattgtagatcctctacggtacggtctcgtatgttgctgtatcccgtgtacatgtagcggagcacggtgcgaaggacgccatcgtccgtatccaacgtgatcgtatccggtacctcaaaactcccgttaaacagacgatagaagtaatccgaatggacggataaaatcagtcgatgcgccgtgaacgacgtctcccccgcgacgagggtgatgtcgctcatggtaccgctgtccaagaaacttaccagggtacgttccatgat-tccgatacaaaaac-tacattatttatatttcgattattcgaagacatcttccacgagacgttcaaacatggaggcgaccgttagatacagttcctccaatctgcgtccctcggaggaggtgtcgagtcggtattcgttgtgtatggcacgtttgacgtattccaggtcggacgactttttcacgatgtagggactgacttctctcttcgcgagttcgggaacgcagacctccacacccgcctcggaacgataactgtcaccgtacgtaagaaccgccgtagcacatacactttcttgggaatcgatggagaaacgacactctacgttgtcgcaatatcggccgggtacgacgtactccgctcgtttattcttcgagaacaggaagatcgttttatacccgaagtcgtagtcgcagaatgaatgtccgtagacggacacttcctgcccccgtagatacacgacggggtgtctaactaagacttctacgctggtacctgttcttacgagttgtacctccggtggagagaaccgagccacggcacacgtcggttccagactgtattctgtgtatttaccaacccgggtcagtctggcccaagacacgacgtccaaatcgtattgtagggcgagagatacgttgcagctagaagacgcccattcacacacattgatccacgtagccgtcgtatacggtttaatactgacgttgtaggtgtatccatcgtcttgccacgtaacgaatgtgtttaagtcgtaggacgtaaggcgtacggcgtc---ggagacgatagcgagcgacgcgaggagaaacaccagtctcccgtccatcttg---agtattactctatttt--taggatactttttcagttataaaaacgtttctacagctcgaggtaggtggcgtacgccgcgttcatggtggcgaagtgacaggagacgtcgttcgctcgtttccaaatgactccgttgtatcgctcggacgtaaacgtatccgttcctccgaagacgtagagctcgtcgttgtacacacaccccacggcaccgcctcgttcgatcttcgtagatcccacgtattcccactcgttcgtgtcgtccctgtaacggataacttcgttcgttggagcgtatcgatccaccagcccccctacgcagtacaacctctctttatagacgatcgccgtaacgctcgccttggggacggacagttcgttcaccttcgtccatgtacctccggatagtttctgaacgacgtccgtgacgtccgggacgccgtctcgatggatccgtccccccagtacccatatctcgttcttgtaacagacggcgctcgtctccgccacggcttccacgagggtaggtcctcggtaccatcggtcgtatccgggcctccaatacagggtcgtgttcgtcggtcgatcgtttgcgtcgtatccgccgatgatgtagatacatcctcctatcgcgtacgcggccgcgtcactacggaattctgacaagttcggttgcctggaccaggtattcgcctttacgtcgtacgacaagacctgtctcgtgggaaccgcgtctagctttcctccagcgaagtacagaacgtcgttcatacacaccgccgtaaagcactcccagcgctcttcgggccaccacgtagataaaacgacggatttccccgtttccggatccagggcggtgacgcgacctttcatcgatcctcccaggtacacgacgcagttgtgatacgccggttgaaattccgtaacccgaatacgtagttccgacatgtagtgtttgtatacggctctggaggatgcggttcctgggacatcccctaaacacgtcgccagatggacggcgtgtctcctacgttcgcgaacgtttgtctgtatccattccgtgatcgccgacaaagcgatacttcgatcgaccgtgttccgtatctggactaacatcagggataggtcgtccaaggacatctcccgcaggcgatctttctcattcataacgagactgggcataagccatcgcgccctgcgtttcaactcggacaggtcgtataattcggcgaacttaaacagacgtatacagttttcttcgttcacgatgctgttaaactcgtagatacattttttaatcaggggtttaatctgtaggtaatgaaccaatgagaaaatggattcggtattccctttgtgtaattctatcgattctgtatacatgtaataaatcacgtcaaatacggttttataatccgcttctaagtcgattacgtctacgtttttttctaagaaattcccattaaacaagttgtaaaagtatttagaatacgcggaaagcaccaaccgatgcgctcggatgcttttgccttccgcgacgatttcgacgtcgcatagtttacccttcaaaaagagtttatacagaggatacgacatcatctcgaccctccgtatcgtatattactttttcaccctttgttatcgttcccataaacaacacggtcgttgtaggcttgtgatagatgagaaacataaacgg-tttgttcgccacgatcgccgtgagggcgttcctggggatgagggtgatggctgtgtcgctcgacgccgtcgttccccgttcgtccgcctctatcttggacgtctgtaacaccttcgtgacgtatagatcgttcgacggggacgcctgaccgaagtccgcccgggatggatcgaacgcgtctcgcacccccagtctctggagggcgtccctcagatccaggaccgattcgacggagaacttgggcattaccacctgacacacgtctttcctcatgttgcgtatccagaagcgtactagagaaagatcgagggcccgcacgatctctcccaagtcgtccggaacgacgagcaacatggccgtttgacgccgtttatacggcagttccgttacggagtatcccacgtttctaagcgtaaacgtctccgttttcaacgtatctattttattcatcatacgtaccttgtatgtgacgtttccggaataaaaaggttgatccgtcgtgaacgaagggtcgaatacgtgtctccagctcgtcttcatacgaacggagctcaatagcagcattttagtatctcggtctagggaggcgtccaatacgcgtgggacgtctcctcccgtcttatccttaacgtacgagttaatgacgtctttgacgttctccg----agttaaacgtcacgcgttgcacggaggtattgaatcgcgaggagaactccgccgtaaactcgggacgtaacggaacggatgcgtctac-----gaacaactcccgtaacgcgagaaaggcgtcggagtcctccacgacggattcggggacgtctatttctcgtttcgtgttaccgcccgccgcgatccgtaacacggacaacgcggaggtcaagccgtacggtgagaacacgacgttgtcgctttcgttgtagacgtatcggaacgtccatagtccgatatctcgacacgcgcacgacgttaaacataagacgaggaccagatacttcatttaaccctcaaaaaaaacgtcgcaggtccacgtataaaccgtccgcgcgaacgactcgcgttttaatcacgcgtcccacgagtcgttccttcaaccgatccaacgtgtcttgcctgacg-----------------------------------------------------------------------------------------------------------------------------------------acttgt-------------------------------------------------------------------------------------------atatcatactcgtt--------------------------------------------ttatatctcgtcgttggtataaaaaaatggatacgcggtattattacacgcgggatacgtggatatattacctacctcttgccacttccacccgttgtatttctctacggcgtttgtattccctcccaatacgtaaatcgccttattgtacacacaacaactgggatttctgcgtacgttcgccatatcccctacccgttcccacgtacgtgactcgtctaaatagttgtagacgtgatttgtgtacgcgccaccgtgtatccttccgcctatgcagtataatcgattattatacacgacggtcgtagcacccgatcgtggttcgggaagaggttccatcgacatccatcgattgtctgttaatttcttaactgcgcttataaacgtgggatgatataagtccacggtgcctcctacgatccacaactcgttcctgtaacacaccgtagccgtttctacgttcgcctgtagataaggagcgtcgtgccattcctccattccgggttgccagtactctacggaaccgattaatctgttttcttcgtctacgcctcctacgacgtatatatatccatttacgatacacgccgacgcattacgtctatagtgtcccatctccggcattaaactgtattc-------------------------------------------------------------------------------------------------------------------------------------------------------------------------------------------------------------------------------------------------------------------------------------------------------------------------------------------------------------------------------------------------------------------------------------------------------------------------------------------------------------------------------------------------------------------------------------------------------------------------------------------------------------------------------------------------------------------------------------------------------------------------------------------------------------------------------------------------------------------------------------------------------------------------------------------------------------------------------------------------------------------------------------------------------------------------------------------------------------------------------------------------------------------------------------------------------------------------------------------------------------------------------------------------------------------------------------------------------------------------------------------------------------------------------------------------------------------------------------------------------------------------------------------------------------------------------------------------------------------------------------------------------------------------------------------------------------------------------------------------------------------------------------------------------------------------------------------------------------------------------------------------------------------------------------------------------------------------------------------------------------------------------------------------------------------------------------------------------------------------------------------------------------------------------------------------------------------------------------------------------------------------------------------------------------------------------------------------------------------------------------------------------------------------------------------------------------------------------------------------------------------------------------------------------------------------------------------------------------------------------------------------------------------------------------------------------------------------------------------------------------------------------------------------------------------------------------------------------------------------------------------------------------------------------------------------------------------------------gttcgtcagtagatcgtaggccaacacgtcacacgtgggtgccccgtctaacgtaccccctaaacagtatagaacgttgttcatacaaacgacggtgaatcgatcgcctatggcgcgtttacgtatgtacgtcacgcgtttactccatagggtgtctgggttaatgaggcgaacgtatctatctctgtcgaccacaacgacgcaattataggataatggacacgcgatcatatcctttagttcttcagcgtatctctcgtagatcgtatatacgttgtcatcgtcgtctacgtcgtctacggcggcgactaacacctttagttgttcgatacgatctggacattttcgaacccataacaggatcgctctaagaatggatcgtctatcgacaatgttacgcgtttcccttaacgcgataaccgcatcgtcttgggatagttcttcgaacgcttctttagaccccagtag---ttctgttaaaaacgttttggccgcccgctgcaagtccgttatatgatacgtctccgcaaacg----tatatacccctacgcagtttaatacgtccactttagatacgatacgacgtacgcattcgtccaccagtttcgttatacccaggtagtccgccaatacgataatggattgtaaatcgtctatcgtacgatcgtttaacccgtcacatcccgcgtacatatacgtaaacaccgtacgaacggcatcgtccgtcgcgtccagcgtaaccgtatcgggcgaggtaaagtctccattaaacagacgatagaagtaatccgagtgaagagataaaataactttatgcccgagaaacgtcgagtccccggcgacgactgttacgtcgctcattgcaccatcttccagaaatctcaataaagtgcgcgacatcgtgaatcgttgtaaaaaattattatttatgttttcgcgatgtgaatatatcgtgtacgtagttcccaaaacccctcctagatggagtcattgtctaatgatacgttcgtgattaagttttttccaaacctatgtatatataaaaacatgtagtgttattcgttatgtgtaccgtatatgataagtaagtttatacaatgttatttattaaagttatctaaaaatacgtatgtattattatacatgtaaaacgggttacttaat-ggtaattagattaataaactgacatcggcttcccacgtagttaatatgacacgcacaaaacgggttaagtgaaacattgtttaatgctacggtgaaacaggttccgttatttagacaatagtttttatagtcgtcgttacatagtttaatacgtttaataatatacagataattatccaacgaaggcatcgttgcctgtacaatacacatcgcacataagagagttgcgactaggtccctcggtaccattttagtattccgtatgcgacaaag---ccaacaactgccgcggttagatagacggatattttacacccgccgctacgtacattgtagtatgtcgtgttatatttacattttttctgaataaatccaatcacctgctgttcttccgcgacaataccgtctatgacttccgagaacatagccgcgtccgtatgttgtatcttgtttaactttttaatcacgctcgccaacagagttaatgtggctagtttgacggacggtgacgcgtctcgtaacgcgaacgtcaacgtatttttaatgttcacgatattatacgacaaaatgtcccgttccatgatatcatacaacgtgtcgtagttttttgcgtacgtttcgttgataaaatcgcaacaattactcaactgacacagtagatccatttccgtacactccgttatatccacgtcgttcagataatcgtatacggccgtctttaaacgagacatcatcgacgataaaaattaataaccacttgaaccgaatccgttatggccgcgtgcggtcgtgttcaacgtgcccacgctttctatatttacacttgt---tactttttcaaaaattatttgtgctaccttatctcctttttttacatagtacgtatcatttccattgttgatgaggatgattcctatattgcccctgtaatctctgtcgataactccaccgcccacgtcgatggagaatttcaacgacataccggatcgtggcgcgatcctgccgtaacacccttccggaatacccaaccctatatccgttttaaccaaacaccgtttgtgtggaggaatgatatacgcataggcgctgtataggtcgtatcctgccgcatcggccgtggcctttgtaggaagactagcgtgttcggagaacttgacgcacttgaccgtgtccatgacttctttgtagaaaaacatactttctttttaacttttgttaaaataacaatt------tgcgacatacacctcgttgcttcttcggcgtttttagtacaccaatggccattttttctttcgtgactgcttttgtaaccgcttctgtcaccgcttccatggtggcttccgcgtctgcttccgcgcgcgccaatagggaatccacgtacactttattaggaatgaagtcggtaacgcgtttcataaactcaatatagtcggttcccagatattgttcagatatcttatgggccaggtctattctgtcgatcttttctttttccgcccgttcgatgtataggtcctccatcgctagatagatgaacatcttaaactggtaatcggatagattttccaacacggttataatgacgcctcggtgctccattttgat----aaaaagacgtcgttt---ttcactttaaaaaatatcacattcgtgtatatttcctacgatatcccacgtttttgatatatcgttatatacctctatctcgtcgatgtatctgtacatgaaacctcccagaacgacaagagactcctcaaggaggcacgccgatgcattgacccgggggagattcaacgaagattccatatgccaggtgcaggtcactgtattatacccctctaccatggtatacacctttatatcgtctatgtacgagactcctcccaagacgtaaatgacgtctccgcgtgatacacaacatccccccgcatgagagtatttcatgggattacacggtctccattgtttggagaacggagagtagacttccaccgttttatcaaactcgtcaatgcctcccatgatgtacaacaggtcgtttaacgtgacggaacatgcgccgtatctgggctgtagcagagtcgattcgagtgtccaggcgtcgtcccccggggcccaactctctacggagatgaggcttccgttcgtccctattcctcctattgcgtaaattctatcacgtaaggcggatacagtgggtaactttcttgccacgtttaactcgggcacgagtacgcgctgcgacgtacgagtgtttatacccaccgcgtacggcacgggttcgtccaattcgttcatgccccctatcagatacaccacgtcgtttaacgtgacgcatccacacccgctataatggtcgtctataagtctattaattcgctccacgtcctccttgggagatgttggcggatcgtcgaggggttttggaggaggaacgtctttcgccgtgtaatatttacgacgacgtgttgtagaccgtctgtcttgtttgatgaacttgaacacc---ccgtgcgatctccaccgtcttaacactttacttccacgctccgtcaaatacgtgtctcgtaacacgtcgttcataagacctaacgttttcattttattttgttttttatacctggcccatttgataatgaactctaataccacgtcttccttggaaacgtttacctcgtcgcctttgagtatactactcagttcgaaatatgacaagggcatcaacgttttatccgccgctaagacttcgaaccggctccgtatgtactccatggcggcgctgtacactttgtaacatttgttgctcaatccggtttttagaacccccacacacacgtcgtcggtcatgtggtttattatatattctgtacacgaggtctgtacgaattccaaaaacgttttacaagcgatggtaaatagttttatactcgttcgaggagttacgtcgaatgatcctgtgttgatgtacttgataatttgacatacgacgtcatggtcgtactgtatcatgacctttacgttattcctgataaacatcttaaaatacacggatgccgaaagaagtaaatcctttcgtaccgtaacagcccccatggtggtaacgacggagaccacttcgggcgtacacggaggtagcatatcaagtcgtttcttgtactcatgatcgacgtacgttaccgtctccgcca-ttttgtgtatttttatatacttatttgctcaacttttttgttaaaaaaaaaacttaaaaatcttcatccaatgaaaatgtgttatcttgtttatgaacaacacccattctttggtaatcgctaacgcgtttttcgaaaaagttagttttgccctctagagatatattctccatgaaatcaaaaggattagtagctgaaaatattttagagtaccccagttcggcgattaatctatccgctacaaattctatatattggcacattaattcgcagttcattcctataagacgtaccggaagagcttccgtcaaaaatcgttgctctataacaaccgcttccttaataatactagcaactcgttcctcggacggtgtatgtttaagatgtttaaacatcagacatgcgaaatcgcaatgtaatccctcgtctctgctgataagttcgttagaaaatgtcaacccgggcatctttcctcgtttctttaaccaaaatatcgcggcgaacgacccagaaaagaatataccctcgacggatgcaaacgcgattaatcgttcggcgtacgtcgcgtctttgttacgaatccatttctgcacccactcggctttttgctttatgcaatccatcgtttctatggccttaaataatttctctttttcctgtaggtcgattatatacgtatcgatgagtaggctgtacatttcggagtgtatgttctccatggctatctgaaatccgtaaaagcatcgggcttccgctatttgaacttccacgtagaatcgttccgctagattttcgttcacgatgccgtcgctcgcggcgaaaaacgccaatatatgcttaatgaaatatttttcgtccggtgtaagaacgcgccagtcctttaaatctttggatatatccacttcttcgggggtccaaaaactagccactgcctttttatacatattccaaatatcattgtattgtatggggaatacaacatatctatctaaggattcctttaacacgggctcgtcttccattttttgatagacgtatattatgtttcacttattccacgtttacacctacctgagtatcgtccgtataatagacagtgtccagctgtcgaaacgaccgacgagtggttgcgttaattattttgagctttaggctactgcacgcgctttctacagcgttgcatttattaaagtataggattataaaagctatgaagaataggatgacgcacatggcggcgatagctgcggcaacttcctgctcgagggtcaagtgtgtgg--------gcataatggatgattaatttagtaaaggaacttcggattccgactcgtacgccgagtcaggagactcg---tattcagaatcacctggttcgtagtagtcagaatcgtcggatacagtcgatatattatcatctagtaagttatttacacttctatttcttttttttaccaaataatctataagcgtatcgaatcgaagtttgcattttgtcatcttttctctaatggccgcgactacagacgccatcgtcttgtgtgaaggatcctattac-ctgtgataaattttctattattccaccaaagataattataataatttacccca---tcattaatttacaaaaagtgtttacagctagcttaagtggtaggtaggtatgtaggtatgtagg----------------tatgtaggtatgtagcttagtagtttagtgtaaagagagaagtagttgtcgcacatgaggactaaatgaatgtaaatcacagctaggtattataaaacatattattggttatgatttccggatagttattttgtaaacatgttttacttttttcgccggactgtgtctttttgatacttagacaacatccgtatttttgtatttcttcattcgttggcgtagatggcttgtacgtttttccttcaacgaccgctttgttgatcttcttcacatagctactcatctttaatttaagtgctatttatttatgttattagctaggatttatgtttcattttttacacgtaaagaaacgacccgtatctatattttaggtttatttttcgtttaatggagcatacgcatataacgaacacgattaagacgaatacggcaaaaacaataaaccacgggcgattcgatacacgcagtctattgttgacgaactcgtcgggtaacgctcttttattcgtagcgcgcacgatagaactaatcacacagttggcctccgcggaaccggagtttacgatctgtaacaggatgtgcttattctctggagcgacacaataccccgcatcgaacttctgtatgtctatcacgttgtttatgtccgaagacgcgttacagttgcgtaccacgtcttgattggggtcatcgtcggccttcgttaaatcgattcctatttctttagccaacgcgtctcgttctttatccggtaatatctccgatatttccctaaacgtttttactaataatttgaaactcagttccttattactggaacaaaagttaagaacttgtaacttacatcgttcgaacactcctcgtatttcaccgatatgtatggcgcacgtagtattcacaggagtcgtgtacagcgataggttgtgtaagtatcgtttgacgaacagggtgtacagcgtattaagctgcgccgtgggttccatttatccagtttgagaaaatgttttttgttataaacttttctaaaaacgaaataggatgtaggatggatgtttttaatctaaacttatcgcacgtcgtcttcgtacaacacataatgaattcacttaacgcctttgtaaattctttgtctgtttctatttccggatacgtgcggaataacgtgtgtgtaaagaagtggaaatcgtaataccagttgtgttctaccttcaaactattctttatcttcttattcattatactcgctacctgagagaaatcaaaatcgtttaaacacaccttgatgggctcgttaaatacgtacgtgttatgtttaaacgtaatacggaggggtgtgggggaatcgaatatgagaaggttatcgggtttcaggtctacgtgtacgaagttattacaacacggtaattcatatatttttacgtacaataacgcgatttgtaaaaataaaaactttacgtactccgtcaatgacttaaacccgaaccgttcagcgacttttcccgtaatcttatccgccgaacatttggccagtggaaacacgatgatgttacccttatcgtaagaataattggaacgtttctcgtgttcgaaaaaataaaacatgtgcgtaaagtagttgattacgtttatgttactttgtacaacgatgggataaaagtacgataataacttaacgaatttaacgtcgcctttcttttcgttaaacgactttaaaaagtacttgtgtgaaaaatgtgtgaggtttaacggttgttcgtcgagtatttgtacaattaacaacagcatgtataatacccgtttgtataaattgtacaaaaaggacaggttataatttacccccatagcccaagcgcatacgattaatttcttctcatctcccttcaagttattgtataagaacttgggaatagtgtattcagccgtcgcatctataggcgtatagtttttattgggttcgtatacaaactttacgacgtatttgtctattttaaacacgataccgtatcctcccgtggagatatgataaaagtcgtcgttcgtcgggtaaaacctatcatccttctgttgaaagaacgacgggttaatgtattcctcgttcgctattttatcgaacgccgatttgttaaagtttttaaaataacgaac---tttaacactaggggaccaactcttatgcgtatccaattgagatatgacgtagtcgaaataaatatcgtcgcctaacacggtcgtgtcgtcctctgtttccccgcgttcccattgtccctctaacgagttctccacgtcttccataattcccatttattttaataaaaacagtataatcgaaccatatctggtttattaatttatttcaagaaagttttg--tttatatacacgtagtgactatacttattataatagaaggtgtgatttgtattatcgtagtttgacgacgttcgacagaaactcgtcggaaagtttaacgacgtcgcgtgtccatatttccttataattatgcttgattacgtattctcccaagtaatgactatcgatcgtgcgtattaagttgtgtagtttacgtctacaataactagcacaaaaggcgtaaaatattaacatcgtatcgtccgtacacggaaacagtcgatcgcagtaatcgacgtaatc---cgttttcttatcgttcagtcgatgtattccgttaaatcgatgaatcgccacatctcgtaaagaatacgactcgttccatactaaggcgcctatctgttttattttatatccacctagtcgattcgccgaacgtatatccacggacgtaagtgccgtgtaaaacgtgtgcgtgtcctcgttggtccatagaacggggatctttacatccggtttgactgtaacctcacataacgctatatacggtttgtcctcgtcgaagtatcccgatacgtacgtaggagcccccgccggatacactccctcacataccacatcgaacaccgattttaacgcatatacggaatagtgcttgggtacgtcgatgtataacgtgtctacgtacgaggaacggatcgcctgtcgtataaaactcatcgcttcgtgtcccgaaggataatacacgttcgacttagacgcctcgtagatggacgccgtccacacggcgtcgtccaaccgggtaaagtacaacgcgttccacggagataatacgtcgtttagcgtaattagttgtgtacacgtcgcgttatataaactctccgcgacacgcgaggaattcttttctaacacttttagtttcgtacgcgcctcctcgtttgtaatcatatcgccttgaatagatacggcgcggcttttccaatgctgaagatagtccattgtggacatgtcacgtacgaattttgccgcgtcgattaagacaagcttcataccgtccgatgagacgatgtgattgtttcctacgaagaaccaaccggagtctttgggccaggacgattttagtaatggaaaatcaaaaacactgcttaagtaccctattattactacggtggatgtgtttaccatactctctcgtatccatcttaagaagtccatgactaacttttttggatcgaacgatgtaaaacacctacccggatgcgtcgtgatcatgtacacggacgctccgttcggagtaattgtagcgtttactaaaatcgtaataaactttaaatactgcttattgggacgtaattccgtccaattagacggagaggaaagacgttctaaatcatacgggtatacgtctatttccggacgttggtaggcttcttttttctttacccatatgtaatggtttcctatgtaggatataatcatatcgtcgattaacgtatattgagagtcgttcgccttttcatctttgtaattcacgaacctatacgcctctaacccgttacaatacaaccagtaatttatttcggataccgtgtaatcccgttcctgtaacgttcgaatcaacgggtcgtgtttaaatcgtttctttagtatatccagcagaggagacttacacgtttttggaaaataatacacgtccgtgtccgtttcatgaatacatagactgttgatggggctcgcgggcaaggacacgggttccgcgtgaggggtaacgcccaccacgtctaattcggacacggataccatcgattttacatcttctaagttaccggcgtataccacgactccttttccgtgtcttgtttttgttaatacaacggctcttggatgttcctttaaggtgtgaacgacgacttctttttttgtgtcgtgtaatag---tcctaatagtttaatca-ttttagtaattgcactgcgtgtat---ttttatgttcagttttttaccaccgtattgcggggattttcccaatctctcgtgaatatggcatttaacatgtgtacgagttccggatggaccgtattaaaactaacgaaggcgtgacggagataatgcgtaccgtcgaagttcgcgggggtaatgtgtgcgaactcgtcgtccacgatcatgagttttgtattgttcttatcgtaaaacactttaacgattagatcgttgttcgaacacatcgcctgtagactcttcacggacgacatcacgtagatgtcgttgttgctccacgatcctatcaacaatctcactttgacgcctcgattgatggccgcacatattaactcgttgtaaatattgggccaatagacagtcttctcatcttctcggatcacgggcacgagagataacaattccagacagatgcttttcttagccttcgatattttacccagtacgacgtccgcgtcgagggtccttgaacacccgagcatgtaatcgggggaatctgataaaaacactccgcctatgggattattgatgttatattgcgtagacgtcgtcaaacaacaggccgtgtgtaggatggataggatagacttgtttccgttgaaggccttaaacgtgctaaaacgacgttctagatccgcggctaagggagcgtatgtggagtagacacccagtgtctttatgttcgatatagaccctcccgtaagcgacgcgtttcctatgtaacaccgtgtaccgtcgacgatccagaaactacccaacagtacccccgggttgtaccgttttcctatctttaccttaatgtattcgacgttgctttcgagtaattcttcttcgtccttgtttccgctttgataatccactaagatagtaactctgacgccggattttgcagcttctttaagttttttcataatcagtcttccttgatcggttgtgcgcaaattgcaacaaaacgacgcgatgtggatgtatcgtttggcctgagtgatgagttcgtcgaaacattcgtgggtgtgcatatgctgtgtggtaatgcctaagttctctgggaccgtttctacgatccgacatcccgcaccagggggtggcttagaaaaaagtgatagcatttaatacatgaaaaagagcgagtgatttattaaagagcaacgtacccgtttttctttcttctggttctggtaaagtagtaaatgacggactctacgacgatggctcctatacctagtatggtggcacatgttgcgaacgcgacggcgacgtccgcatccatcgtctcactccactcgaaatgtaacggaccaataactttttatacgtatgcctatgataatatatgtcgattccgtttttgtcggaatgaaaatgtttgcgtttaaaccctgtgggtcgctcgatttagttactgtacaatatttacagaccatcctattttttttagcctcgtctatacattttaatacaaaatgaggcatgatacattgtccacgcgcctgctgaaaatacaacggggaatacaacagttctgataacgtaaagtcctgtcctcgcacgtgtatagatttcgaaacgtttacggcgttaccgggaatgtgtttaaccttatctatcttaataaaagaagtgctacctagtaaacatttttcctccctgtttatctttattcgattcatgtgcttgaacggattcagttttaggatatcgtctaacgtggagacgttcatgacggaataca-------gacgatccaatcctaatcagcaaatgttttttcattttaaaaaaattaaagctgcatagacgacaccgcgcaacagacgttatcgacgtcgttattccccaaaatcttcatcgttttaacctcgtgtatgagtttcttgtaacttatcctgtgccccgagtgaggtagttgccgttttaaccataatgaatctaaacgaatcgcggttaataattccgatacggaaccgaatgtttcacgtacgtaatttgcgatgacttgtttaggtcgtctacgttggatcaatgaaactacttttcttatcttctttctattatacaacgtaactagattaactttgtaaaacgacggaggtattccgtcaaaggccaaattgtctttcacaaaatataatttcatatacgcgttctcacgtacgaactcgttgtacagtttttccgccgagatggataactgttttacctgataaaatatcaatacggtaacgtcgttgtcttgtatagccttccatgtacgtttcttcaacgtcgcatcgtgtatgtatccgaactcctgtatatacacaacgggctgtacttgcaagataccacaatattcttcacattttgttacctgatgctgcagagacgtgtcaaacagcgacataacgctagatataatcgccgcagactccattataactaattattttttcttaatagtttttcacttataaatggcg---caccattccgtgtatcacgcacatacaccattttacatcgatacgaaagaaggaaagtatttggttcttaaagcggtaaaggtctgtgatattaggacgatagaatgtagcggggaaaaggcgtcctgcgtactaaaggtagagaagacgagtcctacgtgtgaccgaaagcctatgacgccttgtgagagagccgccagatcctcctcgcctcagaataggggtgtaccgtttatgcgaactaatatgctagaagatttacaagcgagcaatcgtaacgtcgtatccaggatcctgggctaatgcgttatgatatctttctctatatcgatgataccgtgtttgccggttttcttatctcgaggtataacttcgtggattaatactttttcattatacattaacgaattcactaggtccgacagaggttgacgtatatcgtttcctgtaagaatttgataaatcagaatatgagcactcatcgctttattactaatctcgtgaatggtatcgggatcgcttaacaaaatggtgtttgaaaaataggtgtacaacacgtcaccttttaccagatacgccgagttcgatacgttttcaaaatccaccgcgtcgtccgcgttcaggtccagtatatcgctagacagagacgactcgtccatgtacacaaaacactttttaaacgagaaattgtacccgctcgtgtccataacgatgatacgtttatctttatctaagacgcctttcataggcatgtgattagattccccgttaagaatgaccccgtatttgacacgtacatactccatcaaggtggctaaacgaacggtcaatttttccggatttcttgccagatcctccaatctatctatttgcgagaacattttaaacatggacatgagttgtagcgcggggtcgactatgtaaatgttatctatgagtactttgggtatgacctgcattgtctcctgtcggatgttaaaactgtcgatgatgtgattgtcgtctttatccttcaggaccatgtagtttttcaaatacggtacctttaacaggatgacgttggatcccgttatgaacttaatcagaaacgcgagatcgatcagaaacgttctcgaattcgtctgcaatatatcgatgtctccgtatttcacttctgggttcaggagatgtaacgagtacgacccgtaacagatgcagtttttgttatgccgacgcaaatactcctccattaacgcgtttacgttacttaccagaggggacacgttgtgtctgcccatgactttgtcgctgagaaccgccacgttcatggcgtgtaacgcggacgtcgcgatttgtttgatcgactttatatcgtaccgtgtactagacgggaacatgtccggtcctttgagcgtcaagacacccaaaacgtctgtatacgtggatacgaggatcgtttgcagttctatgatggtatacaacttgcctatagaatacgtgtctcgttgtttcgagaaatacgacaacacagatgtttttatttcggaagacgtcaaatcaatatcggagaaaaattttttcttattctttttgatcaacgatataaatatgtctttgttaaacgctattattttttgtatgttcctgtgttgtaatttcaacatatgatattcggacaacgacgggggcctacccaagtaattgtgtaacagctcggcgatgcgcgcattcattttatatcaaaatggctacaattgtctatgatgatcgccgcacaaatgtgttcgcacagggaaatggtttctttaaggtaatttttttttataataacaaagccctcgtcctggacataggactttactctatttacttccgaacatactagtgttatgttttctgtaagtatttcatttattttcattcctgtaaaaaagctattcaccagagcttgtataaactcatcggtgttttttatagagtactttgaccctattactatataaagtagaagagtttgaataaacgaattaatcaccgcgtggaaattagacacgggttcggacaacgcgtacacattcgacacgtatcttcctaaagacttatattcgacaaaatctgtcggatacgttttatacacgacgccgtgttctatttttgaaggcgcggtataaggcgttccgcgtacgaggtccgtgacgggtatccacgaggggaaatacgtatgtgggacgtagatcaatccgtacagggccaaccttcctatcgtgcccagttgggtaattatatcgtccccggacgttagatagggttctttatatttgttaaattgtatacgtatacccgtacgcgtcgtctcgtatc---ctatatcgtccaacggtatacggacgttgggtacgttactgtatagaataacggaccgtatggagtcttcgtcgtctacgcgaaaggactccgtatcgtttttaaccagctttttacaaggaatgaccattttgtttcccgtaatctttttcgtcttaagtttgtaggtgctacaggctaaataaaacaacgaagagacgatcgtcggataaaacaacgtcgccttcttattagtgtccatttttacgaatacgtagtgtatagattcgggggttaagggatattcgaacataagcttattcatcttgtacgaacaaaatccgtacgatgtaatgtattcgtctaggagctcccgacgatcgttgtaccagttggtggttaacgagtacgccgtcaagacgttggcctgtttatccaacagagtagcgacgtctatctcgtctagtagatcgaccaaatcgtcgtatcccatctgtatacacacggccataatcaatgaggaatgtacgggcaattgtttaatccgcacctttgtgggcgattcacacaccaacctgatacatatctcctccgtaagtaattccgcgggtacgtagtctagaatactcgccaataagtcgatataaccatctttcattaacagatcgactatatacgacgtaaaatactcgtacttatgaatgtagctacatatcgtttttaattccgtttttgtcaacgcatacaacgttaagtccacgacggcgttttcaaacacgatattcgcgtacacgccaacgtcttcctgcgttaggtattctttcgcgtacggaacgtatggctgaacgactcccgactgtattttttgtaagacgtacgctttaagatccgcgtgatgtaacaactccttgggtagcctgtctaaaaaacaaaagatgtccttatctacgcgaatagactgcaatatttctaacacaccttcgatcgatacgtgttctaaaataccgtcgttgttggggacaataccgtatctatataacatatccgttaaaaaatcgtacgtaaaaaactgatgctcgtacatgtaatcgtacatcgtatagtcctgtacgagtatacgttccgttaactcgtcgctaaacacgtaactgagacgacggatgctgtccgcgtttacatccaccaacatggtatctacgttgtaaaatctgtttcgtaggtaacggatgtcgtcgtcgtataacgtcataaaccgcacgcatttggtaacgacgtctttcgtacacgtctgtagaatactgttcttgtaaaaatgtatatggtccgcgtaaagttctacgtttgtatgccgtacaatattcgttaccaaatcgacgaacgacacgtggttgggttcaaacaggtacagtttatgaggcaaggtttcgacgacctccgggtaccattctttaggtaacgagggagggtgaatattttttgcgagtaaacgcaatccatcgtgtacgtttaacgacttgtaggcggccgctaac------gactcgtgtgtattagaacaataggtggccttgagcgcggatacgggaatcatttacatgttggtaatttcatttcgtaccagataaaaatttaaaactttataacgacgtgttttagtataacgtccatggcttctttggcagcgtttttcctcgcttcctttttgttagatcccgtagccgatttaaaactgtacccgctcaccgtaacaaccgccgtaaatgtggggctgtggctctgccccgcccgagtaacgtttatagaccattctctaaacgtaatctgacaatattcgttgagtaccgtacacggatttttggtttgccaacttacgattttctcgtacttgatcgtgtctccaaaaatgggtttggtttcggacaccgcggcgttgcccgaagacaacgcgtt---gtgccatagcgtgttaatgggatccatcgtgttttacaacggattaattgtttaccgttcagtttttttagatacgtaaaaaccttgtttagtcatcgtctgagttatccggggacgggtcgtcgtctcgcacgtcttctttttgtgcgtacctctcctgtttagtcacgacgtctctgaacctgggtggtttgaaatgcttcttacaatccctacaggcgtgtcggaccaatggaggttcgtccgccgctctcgtctgaatcataacgggaatcgtgttcttgctcttacaattgggacatggagtgttgtgcttctgatctaacacgttaaagtacatatctacataatccacgtcgggtaacttgtctatgtcgtactctacgcctttgtggatacattttatggcgaatagcgcgtggcgtaatatttccttttccgcgccattcgtcgtcttgatcatgttgcagatgtcctcgtatcgcgtatttgtaacgatcgacggcttattcctatacgatagcttatttttaacgtccttggaatactctatgcctatgttgttttttggttcgaacttggtctcttctatgtttgacttggtgttgatgatgttctttatttgaaacttaaaagctttatcgctcgcccattgcaacagactaggtacgacgtcgtccggtacgtatcgctttaccatctcctctatatcctgaaacgtcgtttttgtgtactcgttctgggagacggtctccatgtccttacaccctttacatctaacgattgtatttcagtatttac-aaaagtgaactttaagtagtatttttgtgtaccttccgccgttgtacaatccaaacatggaaggggactatctcatccgcccgggcgagaaacaagcgtcttacgcgtgtcgattgctgggtatcttgactaaacattccacgtatcctcccgaggagtatttccccctcgtgcgtagcatcatgtctatgtacaatacactgataaaagatgacgtcatatggttcagagagatcgctccttatctgtacgagtatacgatgtacaaacaaaacgcgcgcaaccccagtttctacatttcgaccaacgtagtgaacctaaccacgtgtcgcgtgtccaagtcctccgcaaagtccgccaaatatcgggccaagtctaaacaaatgaaaatgagaagggttgcggacggtgtaccgttcgaagaaaaattgaaacgcgatgaggcgattcgacagaaaaacaaaaaagattatttcgagataaaaaaactgtacatgcgactgaagaaattcgtacgtggaaagaagtcggcggacgacaacatgctctgtaacaaggtcagaatgatatacggacacatcaacgagatagaacgcgtcgccgttaacgagtactccatggccaagtcattgctacattacgtgtttccgaacctgttcaacgacgacaaacatcacctgttctacagatgcaccaaaatggacggattaggcgtgttgccttctaagaaactcaatctgatcagagtcatattggagaacaaattcaaaataagcaaacgaaaatggacgatgttgaaaaagtacatcgatacggtgtgtgctactggaaagctccgcgtgagactaggaacgtatccgtattataaactgaaatctttgaacgccctcgtggccagctatcaaggcgattccgtggacgaactaaagaccctcgtgctttctagtttctcgctggtggatctgaccgaaaaactgatcaagacaacgtttcctgaggttgtcaaaagcggcgagggacacaactaccgatgctatccggacggaacacatcagggacttgacccggaacgtgtaatagacatgtgctacaaagcgagggtggctacggatagtgaaagtgtcgtagatgtccacaacgcgattgtggaaacggttaacagatttctgatcagatcggagaaaaaagtaggagataacatcgacgagtgcatcgtcatggcaaaaaccataaattaacttagttaaatggattttattagacgcaagtacttaatttataccatagataataggattgattttttacgtgatgaaatgatatctaaagtgtctaattttaacctcaataacgtgttagctattaagtatttagttattaacttttgtaaggacgtagttagtaaggatgtattaacaaaccccaacttttttgtttttcttcatatcgttaagtgcaaggatgtatataacgagctgctttgttgcgtattcgacgcacccacgctgtatataaaagcgctagtcaaacactacgcgttatttagtgacgtaatagaaacgtataagaaaacggtacaggaactcatgttcgacgataggtttacggaggtggcccgtcacgctacgcggtttggcgacatcatcggtgtaaattacgaccttgcccttaacccgttgtttcattacggagaacccatcaagaacatggatatcgtctacggtaaactgtttaaaaagtcagactttaaacgcgtaaagaagatggaagtgtttcggttaatgatatgggcctatttaagcaaacaagacacgggaatagagttctcggacaacgattcgcaggatatctacacgttatttcaaacgtccgataacgtcatccacagtgatatgacagagaagtttaaagagtatatattcggaggaaatcgatcgagtcgttggatatggttgaacgaacccatcgcgaacgacgcagacatctacttggacggattcgccgtatcgatgtacgacaaagtgctcagttacgtgtactcggaactcaagcagggtagggtaaataaaaatatgctgaaactggtctatatattcgaaaccgacgagtacatacaatccgtgttgttgcaaattatatacgatgtacccggggacattctatccatcatagaagccaaagacgatgcgtggaaaaagtatttcataggcctgtataaagaacacttcatagacggtaaaacgtttaacagtaccagaacgtttaactcggacttgttcaacgtcgtcgctaaaatatctccttcgtacttcgacccagagaaggtcatatccgcattcgatcaccctcccgataaagtaaagtttttcgataaaatggacattaacgatacgtatatttccaacatcgtatacgaaactaaagagttaaatatttcgaccatcgaggagtctcaaaaatgtcaaatatataaccaagaaactagttattatatcaaggaatataacacctatatgtatttgcacgaggaagacccgtacgtgttacacaaaggcatgttcgttaaactctcgaccgttccccaggataaaaagttttcgttatttagcgaccatatactgaaatattacatcgacgggaaattggcccgtataggcctcgtcgtaaccgattataaagacgtactcgttgatattctatctcacttgaaatgcgtagaagacgttacaaccttcgttaggttttctgtgtgtaagaactctagtgtgatatcctccgtcgtacgtaccatactgggaaatttcaacacgtccgtgatcgtattatttcaaaagtttttaagggataatatgtattacgtggagttatttttagataacacaaaccatttaacggagaacgataaaaagtatttattaaacgtaataaaacacggtagaacataaccatggcaggtcctcccgcgccc------ctcgatatatacgaagaatctcaacgtcgtaacgacgaccaaaaaacgttttttacgagggcgttaagccctttgttaaaaaacacgtacctgtatcataactacgcgtacggatggattccggaaacggttatctggagtagccgattcgcgaacctagacgttacggattatcatcccattaccttgaacttgttaaagaagtttgagtttatgttatccttatacacgggtcccgttctgccgtacgaagagaaaataaacacggaatttatatccagagggtcgttctcaggacggtatatcaactttttacggaacttttccatcttacccacggacgagttcatctcgtttttattattgacgtctatgcccatctacaacatattgttttggtttacgaatacgcagttcgacattaccaaacacaccctctttagtaaagtatacaccaacaacgccaaccacgttgccttggccaggtacttcagacattcgggggattataaacccttgttcagtcgagtggacgacaacgccatttacacggcgccttttcccatcaaccagagtagaatcatccatcgacgtacgcctcctggaacggccgtatcggattacgagacgttgtccaatctaagcgccatcctttacctaacgaactacgatcccgtgttgatgtttctggcgttttacgtaccgaatatatccgtaacgacaaaaataacaccgggtgtcgagtatctgctacaaaaactaaacatgacaccgacggacgtcacgttattgggttaattataaaagatgggccgtgttccaaacattttctcaaagaacgacgtagacagtaccttattgtccaataagttaaccacttccgtagctagtcgtttgaaatacacttcgtaaaagatgcgatcggtcgaccccagagtaaaccctttgtctataatccgttcgtacgtttttatgttaacgagtttcttttgccaggcgtccttcgcgtcgcatagatacgcgaaataataccgctcgcctatttctatacgctccggattgtttttgttgtactcgttaaccagatacatgttggggttatcgatcgatttataattgcaatgatgcgtccgactcaatagaaacagatccaacggagccttcctcgtttcaaactcgattaatagatcgctctccaacgacttgagtatgttaatacacacctgcagagaagacgacgtcccgtccgacaacatttctagtattctagttttatatatttttatcatgtacttatgaaatttggaaacgtctcgtctcgtttcgctggttcctttattaatacgaacgggaatactattctgcgtagacgacggcacgtatttcaacgtggtatacttctttttagactgcatgataagattcttatacacggcttcgaactctattttaaaattatcgaacaacaccttcgtgttaatgacccgttccagctctttcgctatcttaatagacgttaggacgtcgtttgtgtttatttctagaaacacggagtcggtgtctccgtacacgcccttgaaatcgtagttgtattccgtcggtaaatttgtagaagcgtataaatccacagatcgatcgtcctggaaaaacggattgatgggatacgcggccagttgaaacttacccgacgatagcttacatccgttgagaacggaattcagataatggatcatctgccgacctatcgccgtacaacttttcgcggacgcgtacgaatacagagcgctgttcttaaatcccattaacccgtacacggagttcgctataatcttatacgtatactgcatagaatcgtagatggccttttccaccacgtcgttggtttcttttatcatcttcttgtacttgaggcgttccgttagaaacgttttc-aacaacttgggaataattccttcgaccgatctatcgaatacggcgatctccgacaccaaatcctccgaacgaggttcgcattgtacggatatataccgaggtcccggatacatcttttgtatttcttgtttgttgatttccgcttccagtttattattcgccacgaatacacagactaacgtttccggggacaggttgccaaacagacatacgttcgggtacaaactgttgtaatcgaatataaggacgttattgatgaacattttctgtttcggcgcgaatactttccccccttcgtacggatatttgtttttcttctccgatcgggtcatgattattttcttttccaataatagttttaacagcggccctttgatcaacgtactggcccggtattcgaataccatagattgagggagaatatacgtaaatgctccagcgtcagccttcgtttctataccgtaatagttccagagatatttacacagacacgcgtcgtgaagacagtaattacccatttctacggctacgtctagattatagtttttgtacatgtccgacagattaacgtcgtcttttccgaaggataacgtgtacgtattatgtacggtataggagggattcgctttaacggtcaacgtaaaggagtccttcgtaatggttttgttgaatactttgaagatatcatctcctatatttatataattgcccgtactcaacacctgagagaatacgttcaccgtggccttcgcgtccgtggtgtggtctcccacgaacgtcatcgtgtcgttttgtatctccgttaatacacaatcgcaattgaagacgtttttagagatagagtctagcttatacgaatccagtttctcggatttttgtatgtacgtatacaagtcgaagaatgtcgtgccgttgttgttgtttacgtgatacgtggtgttcgataccccgccgactcctttgtgactggagagattccgttcgtatatacacagatgtacgacctcctgcctgtcgggagatttgaagatgattcgttcgtccgttaacaactcgagtcgattggatacgtatcgcaaatcaaaattatttccgttaaacgtgacgatgaagtcgaacgacaattctaatagttttttagcgatcctcagcatggtaatttcggtacatagaataaactcctttttatagtcgacgtcgttatacgactcggctctgtgatatcctctggatacggcttcatgtatttcgtcttccgttaacatgtcttcgtttaacagcgtaaatctatactcatcgttcgatagatctatgtagcagcagcttatatgcgatacgggattgataaacacagagggaaactttttattaaagtgacattcgatatctaggaataggtacgacctagggacctcgaatctggaaatgggattcgaaaacagatctttaggatcgttgcagtgatagcatttgttgttgagtttctctagtttggacacgtcgatgcgataacatccttccggagatacgtcgttggatataaagaaccacgtaatgttaaggaactcgtccatgacgactttgggtatgtttcgttttttattttcttttatcaaccagatattggccatcgtctttttccttgttacgtcggatacataattgttggtgtattcgcttatatccacgatactcatggagtccaaaaaaatggacgccgtaggtatcggaaccaacgttttatatacatcttccgttacgacgtaataaaagtagtaatggaacctaacgaatatggtttctaggttcttgttcctcgcttttaaaaatagaaatctcttatcgcctttactttcgaaccaattaatgcattttatttccatggtttaaataatataattaattttcatttaacaatgaacccgaagtactgggggagagctatatggaccgttatttttataattctatcgaaggcgaaagcgtccggtaatatagaactatgtaaacgacaactgtatacgatcgtggagactttaccatgtccctcgtgtagattgcatgcgaaaaaggctatacaggagaacgatataatgtctagcgacgatttaaactatatttactttttctttattagtttatttaacaatctagcgtcagatcccgcgtataaaatagatttaaacagagttagtccacttatttaatcgttgaaaaaaatgccacgtcacttgattaactcgtcgaatatgatcagaacgacctttaatatcaagtgtgttacatgaaccggcatagtgccctgtgtaatcaattcatctagttccgtttcgatattatcgtgtatctttagatggcaaaagtatacacccgccgcttctaacgcagagtttgtgattttatgcaagaacgttctcatgttggtgagtctttgtacgatcactaacctgtagaggataaacgccataatgtactccgtgatgatgtttaacacgcttatcacttttacgtagtattcgttgagtgggaaacaacagaacggcaacaatttatgtaacggggttgctgagacggacaccaatttctgacccagacgggttcccgtcaatgtcacgtcgcacgtgttaaggttttctaaatccatcatggaatatagatttgttttaatggtgcgggtgcccaaacataacccggacaacaacccccagtccgacatgtctaaaatggtaggatttaccataccgtgtacggcgtatcggactaaatcgaatacgcaggccgccaggtcgtcgtcagaggcccgttcgtgaatggtcacgttcttacttttaaacataccttcgataaacacgaaggaacagttcttacaacgacatctcgccaacggcatctttgcacgagacgcgagtacatcgtaggcgcgtttatagtacctgagcagtttaaccatgatatgatccatcgtatccatgatgataacgcctttaacctttctaaacgaacaggcgttactgcacgtgtacgttttccaagactttataatcttcaacgcgacaagttttgtttttatatctacaccggagcgtataacgtgtctgatgatacgcggatccagtttaaacggcgaaatcaacgagttaatacaatcgtaatcgagtttgcgtttatccagcataagattatcgatatgcatgagaacctcttccacgtcgttttcctcacgttttgttcgtttcttcatagaacatctcaacttacacgattgctttcggctcaccgattcccccagtttgggg---ggtatgattctattatgtttatgtttgatcgcgtctctgaactcattggcgaacacgcgacagcgtgaatcgtacagagagatgttcgtttcgacgaacgcggaatcctcgtcgttctttacacgtaaggcgtccgcttgcggacgtattggaaacatggcgaaacacttaacgccgtattctttgattaattccttttcgggcgttacggtgtaaataaagttattcaccgccgtaagtatgttaggaaaatgaaagaccacgagttcgtgcatactctgtatgaatatgcccgtgtgctttaccgagtccgacacgtaatggatgacgtcgttattcggatatttctttacgagttctatcgctttctccgtatccgtaagagtgaataacccgtcgttcgtaggcgcgacatcgaaggtgtccgacatatacaacaacgtctctagatcgatagttaggttatggtacagaccggacacggcatgactgggtatatgcgttacgattttaactaaatcgtctttacagacggacatgcgcttcgtagccagagacggatccatcttcaacaactgcgtggcggttaagatattgttttcgatgatgtattctacgtcttcgttcgtcaatagcccgtgcgtgatcatgagtttaatgggattgatgccgtccgccatcaactctttacggtacagtaacacggcgttgtacagccgcgtgtctataaaattggatctcgctatcaactcccgcaaatcgttgagtttaatgcattcgctgggtaaaaactttaaattgttgatatcgaacgcggtggcctcgtcgtaaaaacacgcgggtaggttctcatgaaacccgaattctaaaatggcgcttacatg----tttttttgagactttttctatgttgagtttctttgaaatgatttccgcgagcgcttttctggcgcgtcgcgggtacatataagacgccatgatggtaaaaatacttgattataggcgatatcttttcaatgtttccggtttaaaaacatatacggttttaaaaaaccgtacgagatccatccgcagaaaacgaacgcaataataaatatcacaaatacgatcatttataaccgcttattcttgaactaattccatagtgatactaggaactattaaacactcaaccactttcgatacgtttattttttcattatccttgacgaactccgaaatactctcgtagaacttttcctgaaatcgtttggaatacctatctacgttggaggcgattgtgttaaccaacatactgtacttcgtatagataaacgaccccaactctatcgtatctattgacaagatgtcggcgatacgtttgtctttcaaaatgacgtagattttagactcctcgtgtttcgtgacacgtgtaaaataatcgtataaccgcgttttagatatcatattgtccttgacctgaggacatctgaacagtctagattttagaacgtccagtaactcgtcggataccgtgtagacgctgtcttttatagagaatttttcctctaacacgatatcgctgtttcgtaccagttggttgatcaattcttctattttatcgttctctaacatgtactcgtgtccgttgtacgtaaacgacttagcaaccgtctttaatctagacgataacgtttttacatctcctatgtctatatacagaggggattccttgggtatcctcgataggattttcttttccacgtcgttaagaattaaatcttcttgcgcgtcgtcgtttagtttcccgtctttagaaaaataattgttctctaccaaactgttgataagtacggataagataccgtttgtgtaggtatctagtttaaacttcttaacaaactcgtgtttaatgaggtcgatgggtattctcgtatcgaggcgtctaacgggggtctttttcttttgaggatactttttagcgaccaactcatccaccatattatttatctttgacgtaaagtagttttttaacgccctggcgctaatactatttaaaatgagttgatcttcggtatccgccatttaatttcttcgtatagcctttaaatacatcatgaggaaaaaaactaaacacatcaccaccgcaacygctataataaccaaccaccacgtagttcccttacttatcccgggcatataactcggtttatcggttaatacggattttacaacttctataaaattgttaaaatcatcgtccgtggacgtcataaatacaccgaacaacgcggtgtatagcttatccatttatacgttaaataatgacgattcaacctcttcttcttcttctacgatacagtcatcgagttccataacccctagtcctctggatagatcctcttcggtcgattccaccatcgaaatcttctcgttttttccatccacgtccactacattggcgctaaaatctctttctatgatcagttttttaagcgcgaacgtgatcttcgacgtggatgagtttctataaaatacgatcggtacgagaatcgtcttagatatctgtttatcgcgttttgctagactttccaattcttcgtctatgaggcgtaccttggatttgcctccgttaatcttatattctacaacggcgccgcttaatttatttacgaatatgcagcccttgtttaaggttttttcctccagttccgcgacgttgatcccacacaaggaaggagggacgcgttttccgtctctgatattcccgtacacacattctagcaactgatacatcataggactcgccgcggttggttttatcattaagaaataggcattatccccgcgacagtcgcttttcttatttttatatatcttggcttcgccctccaacaagatataggtggaggtcatacgcgacgccagggattcgactagttttatattgatcaacgaacacgccggatattgcgacggtaacagagttacgctgtctatacatttttctgtacttttgcttaatgtttttaagaattcaaccgtcccaccgcacgtggcgtgcgcgggttcctccccatcctgttgtttcttaaccacgtgttttacaaccgccttacgcatgatgcctttgtaaaaaccattaatattgtttcatttttttagaaggaaaacatatatatttacgcgtgtgtttttattagaatcgtaacgattttacatacgaccaatagagagacaaggtcccaggaataaacacgaggatagcgacgaactcgaaaaagttcaccacgcgcataaacgccgcagaccgggcaaccaccaccttatgcggcgcgtacgttttaaataccaacgcgcttccggccaataccataaacacgaataacagagtcgttcctataaacgaaataacctctttcaccgttagagccatatttatataacgtgattcttctatacgatatacgaatcaatgcgcgtcgtgaatgtgaaattatcaaacgcgtgtttcttacacgttttctttttacacgacgttgttactttcaacgtgggtacgtcgaaagtagcctccgtgatacgatacgtataacaccctttccatataatattttctttcttaaacgttcctaggaacgtaacgtgtttcataaagtcgtctttcgcgataacgagtacggaagttaaacgttcgtcgtttatatgcgtaatgtaatcgactccgttttttgaaaatgcctttataggaacgttcgagggtaagtcgatcaacgatattattttctttggaacgaaacaggttacgtgtaaacgttgtaccacggcgggcgtgtcaaatacggaagcgttgaacgcgtgcacgatttcgctaatggggtagatctttttttcggggaaacttctcttgggtctatcgtcgactaatttcacagacacgaatcgcgttgcctcgtccgaccagatgttgatctcgctcgacagcggttttaatagttccacgatcgtgtaaaggtgttctttatgcgctacgtacgttagcccgtagtaagactcttcgtacgctccgaaaaacaacacgacgaggatgtactctacacagaaaggaaaaaacgaaataaccacggacggtaattgatcgggtacggcgaacgtccgcacgtggacgtccttatccgtctgatgtacggagacgttccgtacatcgtgataggacaagtaatcctttaccttattctttataacggtgaacgcgcttagaaaaatgactttaacgataacgtgatgcgtttcgttggtatgaacggtggacgctcccgcgatccatcccacggggacgaaaaagatgtcggatatgtacgctagttttttcaatatctttactaaccccacgatgacgtatttctcgtatttgaaacgttccataacggcccacgtttttgatacgtcttctaggacgttacacggtttattgaacacgccctcattgttgtagtaaaagtgatcgaaattaaacgacacgatgcattcttttaactttaattcgttgacgggttccgtaaccttatacacgggtttcgccatctttgaagcgatgtgtttaataaagttattcatttttagtattgattattttatttgccttacctacgattttgttgcacagtgtcgtgatggccttttttgtccacgtttccattttttgatattcctttaattcgggggaatccaatcgttccgtgtatataccgacgtccgccgtgttaaagaggaggcccttaaacaacgtaattttcttatccgctaagaacttaaagaaggtatacagtttacgtatggatttaaaccctttgggaggagtctgcgtacagacgatcataaacacgctgataaacataccgcattctgattccaataattgattcacttccacgttgatgcatccggcccgtacaccgaacgaatactcgaagaagcgaaacagtacatctacgtcgcagttggcgttgcttaattcggcggcgtctttgtcgtttttattgaacccgtcggaaaacgagtagaaataaaaattactgtagtgatgaaattcgttgggtatgttccctccggagtcgtaaaaacacacgatctgtttttctttgtcgaatattacacatttccaatgagacatgtaacagaatccgaacatcacgtatcgtcggtccgatttctttatcttatcccggaggatgtacgacaacacgtgtttgtgtagaaatacgtccgctttctcgtacatggggatcgtgtttagaaaccgcatgtcgtactgacccagatagtccacttccgaaccatacgcgaactgcgacaccaatttgtggatgctcttgttactcatccatgcctttctgtcgggctctatctttatctttataatcttatcgttttctccggccaagatgccccgtttggataagtcatctacgcgtaagtccatttgggaaaaatccacagctttagagatcttttcgttaagttttggcttaaaaaaatactccatggggacggatgtacgtagttcgaatattttctgaggcgtcttatacgtatccactaattgacgtaccagatacgtttttagacgtagctcgtccgatttttcgtcttcggatgcgggcatgtacaaattgccagagtccaccagttccagtaatgcgaataagggtatacaggacaccttacccgccgtggcggacgaatcgtatttattgaccacatacccgttacagttcgttaaaaaatttgaaatatcaagattaaaacacaatcccgactcggaatatatatacgataataaattggtaaatcccagttcgggaattttgtttattactaaatccgtgtatcggtccatttattatggagaatcatctacctaatatattttattttccaaattgtgtaaccgctttcccttacagatatacacaaaaggagctagacgatatgaaaccggtcgaccgagaacgatttaagtacgccgtatttcccctaattaaacacagatggtgtcgcgcctacgtcgttagagacaatcacacgtttaaactaaacgtggaaacgtctaaacgtcttagacgagtcgcgtatcctacgttggttcccctcgtcggggtgaacgcggcgctacgcgaatacgtgatggaagatggtacgaagattagttttgaatgttacagttacttgatctgtaagaggacgacgtctttacacgacgttgacgatagcacgatacggggtctcgtcgaaggaggtaatcaactcaatatatttacaaactccgtgggctccgttacgaacacggtcggtatattcggtaaccccaacccatttgcgaaggtgccgctgaagtcgctacacccgtccatgcaatgtaaaatattcacatcctgggcgcgtcgcgtgcccgtcgtattaacgggagacactggcgtgggtaaaacgtcccaggtgcctaagttgctgttatggttcaattacttgttcggagggtttaccgacctgtcgacgcttacgttcgaggtacaggagaaacccatcgtgttgtccttgcctcgggtagcgttggtaaaactacacagcgagacgttattaacatcgttggggtttgaggagattcacgggtctccggtaagcttaaagtttggaaacatgcaggaacggttcgtgaatactcggtttagcaggtacggtatcgtattctccacacataagatcaccctaaatacgttgtttaagtactccaccgttatcttagacgaggttcacgaacacgaccaaaccggggacattattatagcggtgtgtagaaagtacatacgtaaactagattcgttgtttttaatgacggctacgttagaggacgacagacgacggatcgaagagttctttgcggaaagcgtgtttgtacacatcccgggtggtacattgttttctatttcagaggcgtacgtaaaaaactcgaacgatccattgaacagatttatgtacatagaggaagaaaagaggaacctggcaaacgccataaagacgtatacgcctcctaagcaatcgtcgggtatagtgtttgtatctaccgtatctcaatgcgaagcgtataaacagtatttatcggaacggttaccgtataagttttacatcattcacggcaaagttcaaaacatcaacgacgtgttatctgatatatacgacaacgacggcgtgtctattatcatttccacaccttacctggagtcgagcgttactgtacggaacgcgacgcatgtgtacgacacgggtagggtgtacattcccagtccttacggcgggtgtgagtcattcatttcaaaatctatgcgcgatcaacgaaagggtagagtcggcagagtgaacccgggaatgtacgtttacttctacaacgtgtccgaattacgtcccataaaacgtatagacttcgagtttttacacaactacgtactgtacgctaaagtgtttgacttacaacttcccgaggatttatttgtaaaacccacaaacgtgacaaggttacacgacgtgatcgagtacattcggtcgttcgacataagcgatgatgtatggacccgtttattatcgtcgtattatattcatattttggaatacgctaaggtatacgcacgaggagggtcgggcgcgctcgcgttagactcgtttgaacgcacgggtaatttgacggacgacgcccttgacgcgattaagtcgttaaacatgagagcaaaaatattatcccacaaaaaggcgtcggcgcatacatacgcattgaggtgtaaactgttgttcggtgtatacgcgggaaaagtctttaccgtataccataaacgacccctaaccgggtatattacgatgatcgcggaacattcgtttattcccgattattaacgcagtttaataataatgtcctttttcatggacgaaaagtcttcggtgttgccctttttagagacaaccacgcacctcgacgtaaacagtttccgagaagatagatacgtcgtaacgtcttccggataaatagtaaacataaacaggtaaaacatattcttttgtaactcgacaaactctagcgagtagatgagaccttttcgttttagtttccacataatgtcggttagatactcgctcgtaacggagggacctttgaagataccgcatacgaaactagacaacgtttgtatatcgtaccgcgtttgtttacccaatacgattttgtttttatacgttctacatagttttacgacggattctctgtgttgtagaatgtcctctatcgtgttaccgctgacgaagaacgaaagaatcagatattgatacatcgcggcaggtttagacttgctgtacttcataaacgtgtccgattctaggatggtttttatatcgtccgcggaaaactgatggcgaatatgtataccatgtacgtgtttgtgtatcttacgacgtaatcccaacgcgagttgtacgtaatctataaatcccgcgtcgctgtattttatatacatttcgttatgggtctgtttcttcatcaagtcgatggacgtcgtcggttgagaggcgtatacgatgtttgggttgatcacaacggtcttatgcagctgtcgatctgccgtgttagacatggtattgctaaagttgggatatacgacgatgtaatctcccgttctaacggattggtaaatgtctcgttccaacgacgatatcatggaggacgtatccgtgttaacgatcgttagataatcgaatatatcgtggcgtatacacggaaacgacagatacacgttcattaagaaatcatctccgtaacacaaccgtatcttcttgtatatcgtaagatttaatctaccggatccttgcaagaaccgttcgtagtcgtgttcgtgtataaacgaaaacgtgacgtataatttgttatctacggtttcgtaatccaccaagtgatatatctcgtacaggcacaggatcgataggatgttgtggagggacggttccacacgcaccataaccgtgtagaacggagacggcatcatgatagtcttcccacctatgatcgtacgcaccgtacacggaatggttaaaggacacgcgggtaacctaccgaatgtgttcgccaacagggacaacacgacgtcgtttaactctcttacaaaaataacgacgttgggtccgatgatcgtgcgcatcctatcccgtaagatcaagggtatatcttccagtctatccaacatagataaccgtccgccgttatacaggtcgccgttcgctaaaaacgttaacgcgtccatacagtggaatacttcgttacggaaatagtattcgttttctaactcctttatgtgatacttgatcttagatacaggaaagtcatctttgagaccgtctttgtcaaagaaccaagaaatgagggtgcgtacggcgtctacggacgtcgctcttcctcgtataggcgtacaccaaaaactcatataacttctggccgtggaggcatttgcgacgaaccgggacgcgtcgaacgagatgagtatatgctctaatagatgcgctatgcccagtatacctcctatgtctttttcgaatccaaacccggaaaaccctacgtagatatctttgttcgtggaagaattaataaacacgcgtgtcccgttatcgaagacgatcatttactaaggagtaaaataggtaacaaagttcgtacgtcgtcgtcaaagtctaatctaaaaatacgttttttattattggatagcatcgtgacaacccccgtggccgagtcgtagtacgtgtgtaccttcgtgggaacgggcgtctcgggtcgggtaaacacggtcgtgttaagcaccacgggaaatgcatcgtcgcgttgttttattattttattttctctgtttaacttgtctacggatagctccaacttattcgtaggatgcttgttgaaataataagtaagtaccaaaaatattatgaaaaataacaagtatattaaaggagatgccatttagagatcttattttgttccatctttctaaatttttactcacggaaaatgaagattctattaaaatgttcgtgtcgttatgtagggggttcgatattaacccggaacatctcattcttagcgttctgaacaaacaatatctaaaaaaattaacgaaggtcatacggcacgagatgttgctcccggatataaccgtctgttttcaagacgacatcgtaaacgagttgttacgtctgcgtctttgtaagttttctaaacagatcaaggcctcgtataaactcaccgcgtctatgaaaggtatcgtatacgttaaggatcaaaagatttacctatcggccgtgaacgacgagttgttagattttctacttaaggaatacaccccgcatatatataaatattatccgggtaaaccggatacgattatcgggtcaaagattatactgtgcggatacgataaaattacgttctttacgtattataccacacacgtcgtaacgaaccaacgtgtacacgtcgtcgttacagacaagtgtatcgattcattattacagccccaacatcatcctctgttaaagaagatatttgacggaagcaacgacgttgtaaataaggtactaaaacacatattttattcagttttttgtgaagaaggcggaggccaaagtccgtagacggctttttctatctcctcttctatgagctcctttttaacgaacgatttgtcgataatggccaggttaaagaactgggatatgtttacataagccatttgttttgactcgggatcgtatttaaacaacgacgccgcgtcggtcgcgagatacttgaagaagttatttataaacgccactccgtgatccgtgtcaaactctttgatctgtccgttttttgaaaaaaatgatataatattaattcttagtatatcgtaatcattttctaacatttgcaacgcctcgcttatcgcttcacataccccgcacaaaggtttaccgaagaggatcaacgttttcttcatttatgggtatcaaaaacttaaaaacgttgctgttaaaaacgggaaccttaacacaaattgacgagatagaaaaagatgatgttcgggagatattcgtcgatacgatgagtttctttgtgtcgatcgcgtatagcgtaaacaatttaaccgagttatacaacaactttctacaccacgtacaggcatggaagacgatgggaaaggtgaccctgttcgtagacagaggcgatatattcatcaaagacgtggtgcgtgaaaaacgtaaacgagccacccagcagacgattaaacgaaagcagatggagatagagcaactgcgtgattttgaatcgtttctgggtatggaggacgcgttgtacgaagaaaagaaaacggacatcgaactgagaattaacaaactcatgttccatatctttttggcgaataacaaccagttaaaaacgacattggaacacgcgttaacgatgttagacgatgttacgatattatactgtgacggtatggacgcggaattcgtgttatgtcttaacgcgaagaaattagccgacgaacaggggacgtggccgttgatgatcagtacggatcaggacctgttacttttctcctcgtgcgacgaatcgaagaagatcatacgtacgatcaacgggttatattcctttataccgtgcgcgacgacgagatatctgtctagactggttacgttagtgaacgggtgcgactactttccggggctgtacggatactgtgttacggaaaaaacgttggagtctatcgagttgtttgaggagtttacggtcgaacacgtcgtacagagtctcgtgattaagaactttacgaataaaacgaacaaga---tggtcgacgtggacggcatgataagattcgtggacagatacgcggaattagacgactccgtatacgacgagcggttcgattgcgtcgttacggcgcaagagtttatattcgcggcgctggcggataggtgtatgcgtttagacgacgttaggcactgtagcgttatatcggcgctggtgtgtgtattggaccccagacaagagataacggaaaccggactacgcgtcgtacacgccctggcgctaaaacctgcaaagaaggtcacggaagaggatatagcgaccgtggtatcgatcttcggataccgtactcgggtcacgacgaacgcgttgtatggcgtactaaacctaaaaacgttgttgctggcgtacaatgacgcgttttattttaatagtgaaatcataattaaaaacatcgcgaaaaacgacattataaatataggataaacgatggtgtttcaattagtctgttctacgtgcggtagagacatttccgaggaacgctacgctctactcattaagaaaatagatttaaaaaccgtattacggggcgttaaaaataactgttgtcgccttaagctatccacgcagatagaaccacaacggaatctaaccgtagaacctctattagacatcaactaataatggaccccgttacgtttatatccaactacgcccccaaggggtcagttatttttgtaaattacaagttttcactcaccgagttctttaatccctcggaagataaacacgccgcgatttatataggtgggtctacaaaaacgacgtatgatcttttacacgacacgtgcgagcgatgggtcgtcgaggcgacctataaaaacggagtaaataaaatatccgttcaagaattggtacgagacgcaacgagtgtaaaagtgtacatactcgacgattacgattttgaaacaaaaatgtcgctcgccgccgatatagcgaccgagtttataggaacaccttacggattcggatcaaaccacttgtattgttttaaactggtagccgattgctataaaacgttaggcgtcgtattacccacgtataatattttaggaaaacgtgtatatctcagtcaaagctttacatgtagtaaacaatggagacggatatacgactttactttaccaaatttaccccgggtaccgtaatagatttaaagggtgaattgatgttgagtacaatacccgtgtttttagattccgttgtcttcttttttatcgcgttggtcatgaccctcatcaggtacaagtactccaatatggtaaatttttctatatccgatacggtaaggggtatttggtcccccaacgtttcgttcttcgtaatggggctcgataccttaccatccaacacgtgtcccttagaatagttacgcgccgcgtgtaacgtggttaacgccttttgtacgttttcgtcgttttgtagttcctctatttttaatccggcgatgtattcggccacgttattcgtcgtccttaaccccttttccgataaaaacgtatacacgttatctataatcgacgtctttacgggcaattccattaatttggtgacttccaccgaataggagggggacatagcacccgcggaaaagttgggaggatgttgtatgggcagataacatttacccagaataatgggaaagatcttgtattgtaccaggttaatcaggccgtacttcatctccagtagatccgacagttcttgagcgggcggtttttgtgccgcgaacagatagctttcgatcgattcgatcatgtccgccgcgtgtaataacttatttgacagaaccaacgtaacaagcgtagacagtgtcgcgatgatcgtatacatacacgccgtgaaaaatgacttacagtgtgtaaatcgagacaggctgttgtacaatctccagaactcgttcgaattacacacgtatacggaattgtgtttcaggttatttaatatctccacgagatgggggatgtctctcacaacgatattgttttcacaaaaactgtatataccattgatgacattttccttgatcgttggcgcggagctgtataattgcttagctttattatatagataatcgacgttgctcgcgttaaacaacccctttgtcacagaggaggttaccgcctttgcgatgatcccgtacacggtagactgtttaggttcaatcatttaactttaaataatttacaaaaaataaaatgagtcttcgtataaaaatcgataagttgcgtcaaattaccgcgtacttttccgaatttagcgaagaagtttcgatcaatgtagactccggcagtcatttgatgtacatattcgccgcgttaggcggctccgtaaacatatgggccatcgtgccgttaagcgcttccgtcttttacgacggagacacgaatatggtattcaatctccccgtgacgaaggttaagtcgtgtctgtgtagtttccacaacgattccgtaatagaaatacaacccgacttggtgaataacacggtaacgctgtccagttatcacatcgtaagcgtcgactgcaataaagaactggttcctatacggacggatacctccattctgttaaagatcaatcagtcgaagtcgtacatttttaatttccacaaatacgaggagaaatgttgtgcccgtacagtgattcatttagaattgcttctggggtttatcaaatgcatcagtcaataccaatatctaacgatcctgtttaaggacgataatcttgtgtttaaaacgccgggaaatctggatacgttctcgagggagtattctacgacggaatgttcccaggaactccaaaggttttcctttaagatggctatcgcgtcgttaaacaaattgcgggggttcaagaaacgggtaaacgttttcgagacccgaattatcatggataaggacgacaacgtgctgggcatgttattcagcgaccgcatacaatcgttcaaaataaatatatttatggcctttcaagattaatccattttataaaagtataaatgggggcgtcctttgtagtacccgaaaatgttaaacgcgctccaccgaaacataatacgtcggaaatggcgttaaacgtcgaccacatgtacgaattgataagcatactcaacaaaggggaagagttatatttgggaaagttaacgaaggagaaaaaagcggtgctagaacaacgatttccggagtttaagttcgtggagtccggacccgggtcgttgtttaaagcggttcgtgtaagttacaaaaacgatataaattactgttgtaaggatttacagatacacgggtactggatcgataaaaacggagacatatcgttgttttacagacccaatactgtgttaaatagttgcgagcccaatatgcagagcagcggcgtgtgcgatacgtttatgtttaaacggtgcgaggaccgtctggatacgaacgcgtgtcatgattggatctcgtccatgttgaatagagaggatgacataggcgcgcggttcgttaacaatttcgttgaaaagtgttcacgtgacgcgtcaactcccttatgtgaaacgtttttacacaacttgcgtgccaagaacacacaaccatacgacaacttaatcgattatttattaatggcgcagaaggacgactttaaaagcaaatacatgaggtgtagttttcctacgaaagagaaaaaagaagaatccttgaagtattccgaaacgagggagtgttgggacccggaatgcgcaaacgccaacgtcaacttcttacttacggagaattacagaaacctgggactgtgtaccattaatcgatgtaacgtagacatcaaccacttaaacataactcccaggtctaaactacgaatgacttgcggaacggaggcgttgtatagtccgcttcccgttaataaagagaaagtaataaagcacaacgtagataattcctttcagttacacgtttacgaaataacgatattattcgtattggttatatggatattaattgtagctatttaaatgggtgccgccgcgagtgtccagacgacggtcaacacattaactcaaaagattagcagcagtttagaacaaacaagttccgcgtccgcacaaacaaactgcgaagttgaaataggaaatatttcgtttaaaaaaaacacaggatgcaacgttacggtgaagaacctttgttcggcaaatgccaactcgcaactggactccgtactgagtgcggcgacggaaacgtacgattcacttacgccggagcagaaggcgtacgtgcccagtttgatgaccgcggcgttaaacattcaaacgagtgtgaataccgtagttaaagattttgaaaattacgtgcgacaaaaatgtacggcggactccgtcgttaacaacaaattaaaagtacaaaatatcgtcatagacgaatgcgcggcggctgatggatcgtcgactaatttcgagtttattaacacgggatctagtcagggcatatgcgccgttaaaacgttgctggacgtgacgacgaaggcgagcacggacatctctcccagacagagttccggatacggatatcagttttatgttattgccgcggtcgtccttatcctgtctatgatattcatgtattacgccaagaaaatgttgtttacgtccacgaaggacaagataaaaatcatattggcaaataaacccgacgtgcactggacgtcttatttggatacgttttttagtacggtacacagtgtttaaaaactgaaaaggtaaaaataacatcgtacaaaggtgata---gtgcattattgcaacatggcgagtggaagtatcatgttggataagatacaggacatacatacacaaaacaatataaacgagaaattcctagattatattatcgatcacgtgatcagcaaacgacgcccgttcattcgacccttcgtgcggttattattcgacgtattaatcggatttatggtcttttctctattcgttcaccgaatggctgtacgaaactggcatctcatgttaacggggttagtgatctattccattatggagctaaataagtatagacgtcaactgggatcggatgaagaactcaccgtgtgaatatacgtcgtaaatactaaaatcgtctatttccaatatacttcccccgtccaatgaaaacaatatcctaacgttgtcacttatcgatacgttcgtcaacgtgatacccgccacgaacatatcgtccctcgcgactaatacaatcgttccggggtcgacgaatcgatttattcgaggacccgacacggtacgtttacgtatcttaaacagatctactccgtccttatgtaggtaacgtaaatgattttttattaaccattcaaaaaaataattagacgtttcgtaactctttttagccgtcgtattaaaccaatggatgtagttcagataacacgattgtggaagtttcgccttatacggacgcgtgcatagggacaacaccactaacttatccgtacatacgtcaaacactaattggtttattgaaatgtgaaacgtcgacctgggaatcgttaccagttcaaatacgaattcatcggcgtatatttctttcttatacatagagtagagtattacgacgatttgaaatagaatcgcctcggtaacgttcagggtctgaggagttaatttttctacggtggcgtgtttaaactgctcaaagtataacatctttccgtaagaaaattgtttatatcctctcaataacggaaaccctaacgcctttctataacgaaccagggacgagagttctatccagcattccgtttcttctttacccgcctgctttaacatacagttaacgacggcggcgttacattccaaatccctcgactctcgctcgtgtaggtttaatcgctgcgttatgaaatcatcgtatccgcacgttttaaccggttcgttatgttctttcctgggtttatccgtggcatttttttcataatgtttgtcttggtatctattattggctttcatttatcacaaaaaaaacttctctaaatgagtcttattctagaaaacttgatagacgatgatgcgttattttgcgcgggttctatttccgactattcggagttggaattgatcatcgccggcgcgaagctaaaatatcccagatcctttttatccatctttaacatagtacccaggaatatgacccgctacgaactcgacctggtacagacggaaaatataaccggtgccgtatttaccaccgtgtttaatatcaaaaagaacctgggtatattggaagaaaaactaaccatagaagctatagagaattactatctggatcccaacaatgacgtattaacgttgatgatagataacacgtcgttgaaggagataagccccagaaagaaatcgagacgtactaagaaccccgtactctttcggcaagggtctattcctttgttttttattttcgaatcgcgtaagaaggtagatatctacaaggaaaacgtaaacaaggcagttgacggatcgtatataaaaatagacgacaacgtcgccttgatgggtaagtacgcgaatatgtctctattggacgtacattctccatccgcgtttatgaagttaaacgccgtatacggatttactcataaaaacgaactacgaaagttggtatccgataaggagatcgaggaatatagcgggcagccgctacaagaaccggttcggttaaacgattttatcgggttattcgacggggtaaagaagagtatacccctaacgagtattccttcgatagagtaatatttttattttcgttaaatggacaaaaaacccatctattttacgcctgtgttcgtcgaacccaccatcaaacattctctgttgaacgtgtacaagtatacctacatcatactgtttgagctcgcagtgatcgctttgttgattttcctctttttcaaaaccgagtttaacatgttactgcggaacaccgtcgatctggcgaacgatcctataaaacagtttacctcaacgagtttgacgtgtaagggaaacgcgctatttatcaaacacatgcctaattcgacggagttaaaaccggcgctcgcgattaatagaaaacaaatagtccacgagaactgcgcggctcttttacaatcaataaatggatcacggaaagtatctcttaacgatattcttgaacgacgatgattcgttcttcaagtatttggcggcacaggaggacgacgtcgcgatgtcggacgttcacacgatcgtagactatttaaactttttactagccctattaattaaatcgaaagataaactagaagccgtaggatattattacgctcctctgtcggaggaatacaaagccgtgtttgatttcaccgacacaaagtcgttgaaacaattgtttaacaaacaacccgtgtacgttgagagcgactctcccatttgcgtggataagggatatttggcagattttgttctcgcaacgactagattaaagaaacaattacctttggtgttggataaggaagttacgtacgtagatccgtataaggataaacgattcgcaaatatcctgtctatattgcataaaaactgaagcattaaaaactattattacaagtttaaatcatggccatgtacgggggacagattcacctcattataggacccatgtttgccggtaaaagcacggaactaatccgtctagttaaacgttatcagatagcgagatacaaatgtctcgttgtaaaatacgaaaaagacgcccgttacggaaacggcgtacgcactcacgataacacatgcatctccgccgtaccaaccgcgtccctagacgacgtagaatcgatatccgaacacgtcgaagtgatcgggatagacgagggacagtttttccccaacatcgtatcgttttgcgaacgtatggcgaatgccggaaaggtgttgatcgtggccgcgttggacggaacgtttcaacgtaaaccgtttaccaacatttgtgaactgataccgttggccgaaaacgtaacaaaactgaacgcggtatgtatgtactgttacaaggacgcatctttctctaaacggttgggaaacgagacagagatcgaaataataggaggtagcgacaagtacaaatcggtgtgtagaaaatgtta-ttttttttaaaatactgaaaaaataaatcggatatttacgattaggttg----atcgtctccgacagcgacctctaggacgtcgg----tatgggcgtgcaacacaaattggacatattcctcgtgagcgaagggatcgccatcaaagaggcaaatctactcaagggggacagttacgggtgcaccatcaaaataaaattggataaggaaaagacgttcaaattcgtcatcgtattggaaccggagtggatagatgagataaaacctatatacatgaaagttaacgacgagtcggtggagttagaattagactataaagacgccatcaaacgcatctattcggcggaggtggtattatgttcagattccgtgatcaacctgttcagtgacgtcgacgtgtcttatacgtgcgaataccctacgattaaggtgaatacgataaaaaaatactacagcgtacagaacagagggatgacctacgtacatatagaatcgcccattaatacgaaagataaatgctggttcgtggaaaagaacggatggtacgaggatagaacacattcgtaatttttttatatagtgaaaaataatgtgagcattacgagcgtgggtttatctacacgatgacggtcgaactgattgacatggaggtctacatggtggacgaggacctgtctattaaaaacgcgggcccgtgtcacgggcacagttgcggatgcaccatcgaattggacgtaacctctcccaaaaagatcgagatattggtaattactaaaatttcgtcgttccacatgatatacgacctatcccctttacgggccaagttaaacgacgaccccctcgatatggaactgataaaatctttacacacgtccacggacttaacggtctacagaacatcaatgctccatcaccgtaatatgcccgagaaggagtactgcttcacgcagatatactcggctacgttaaacatagacaccaagtcgaccgtcagttttcgtagtacgatacacgacgggtttctttcgacgtatccgacgatctacattaatccggaggaaaaatattacaaagtccagaacaaaggacgtctgcggatgcgggtggttacacctatcttaaacagcgacaaactacagttcatggataagggcgagatgtatgcgggtgtcggcgacgacccatcgatcgtagacagtagcgatagcgacgattataccagcagtgaggaagacacggaggaggaagacacggaggaggaagaagattgattttttttattgaaa---aataatagtaagaaaacgttgccgtaaacatggaggagggtatcgtgcataaattagacgtgtttctcatcgacgaaaacgtgtctataaaacacgttaatttgttcgacggggatagttacgggtgcaacatccatttaaagaccgccacgtgtaagtacatcacctttatattagtcttagaacccgattgggagaacatagtcgaggcaaaacccattcacatgagattgaacggcaaaaagatacgcgtaccactcgtagcaaaaacccacacgtcacttatttataaagtcgttatctacgtggaggaagacgccctcgcacgattctacagcgacgtggaaaggtcgtacacggacgtgtatcccacgtttctagtcaatacggatacgcgacgttattacattttggatagcggacggacgtatacgtacatagatccgtttatatcggacggggataaacgacgatggctaaccagggaaat---cgaagaagcctacgacgccagtacggaagaagaagaagaagacgacacagaagaagacatggacacggttcatttatactgtctggag---------gaggaagatgaagaaaaaattgcagacacaggaaacgataa------------------------------------------------ccaaaaagatgcagaagattaggtttttattataatgatttttaaatttaaacgttattaaaaatggaaccggtatctatggacaaaccctttatgtacttcgatgaaatagacgatgaattagagtatgaacccgaaagcgttaacgaaacacctaaaaaactcccccaccaggggcagttgaaattattgctaggcgagttgttttttctaagtaaattacaacgccacggcattttagacggatccacgatcgtgtatataggatccgctcccggcacccacatcaaatacttacgcgatcattttatgtctatgggattggttattaaatggatgttgatcgacggacgcacgcacgatcccatccttgaaggattacgcgacgtaattctcattaccaagttcgtcgacgaggcgtacattcgacagttgaagaaacaactgtatccgtctagggttattctcatttcggacgtgcgctcgaaacggggacagaaagaacccacgactcaggatctattaagcaattactctcttcaaaatattatggttagtgtgttaaaacccgcggcgtctagtttaaaatggcgctgcccctttcccgatcaatggatcaaggacttttacgtccctcacggaaacgagatgttgcaacccttcgctccgtcctattcggccgagatgagactcttgagtatttacagcgggacgcctatacgtcttaaatgtattactcaacaggattcgtctaaatatgaaaaaaagatgtactatcttaataagattatccgaaatagaatcattataaactttgattattcaaatcaggagtatgatttctttcacatgtaccacatgttgaaaacggtctattctaataaatcgttcacgtcgaacaagtcgaaggtgttacatttccaccagtctatatttagattcttaaagatacccattacgaacacggaaaagatacatcatgaacccacacaacgtaaagtacctagcaaaaatactatgcttaaaagcagaaatacaaaaaaatccgtacgcggtaataagcaaggacgtcgtacatagatactccacggatatccgttacggagacctaacgacgatcatctccgtgcgtcataaaacgagtacgtccaacaccgtatttcaagtatttaacgaatcatctgtaaactatacccccgtcgataacgattacgggtaccctattatcatcacgtcgtttttacaaacgggtcataataagtttcctattagttttctatacatcgacgtcgtcgcgtctgatgtgtttcccaagttcgccaggttgtcaccgaccgatgtagcgacagtgtatagcgtcttgcaaataggcgacacaaaagacgcgttaaaactccctagaatgttagaaacggaaatatccgcgaagatattatttcacaaagacttcccgctgaagatagtgagatttttcaaaaataacatggtaacgggggaagagatttcggatagatcgttagtcgccgtattggagtgattctaacatactaatagaagcgtcgtaaccgccatcaacgataacgggatccacaacgggtcaaatatcggttcttctatatcctgatttaggtaagttacgttgagtttttcatccatcgatacgtaatttgttccgcatacatttcgtatatctaaatatccgtcttttatttttacgttacccagagaaacgacgcaatccgatacgttacatctggatatattttttttcaaagaacgcaccaataaggcgtccgatcgtttacacggctcgtaccagcagtagtaaggcaaacgagtctctttgcctatttttataatgctcgagtctgggtgtatacacttacaccgaatatcgtttttattatggtcacaatatgcgtagatttcctcgtccgacatttttttatataaaaaaaaagtaaaatatataccaaagactttacctaactaaataaaaaataggggttataaaatggctgtaatttctaaagttacatacagtttatacaatcaagaagagattaacgcaaccgatgtatttatcaaccatgtaaaaaacgacgacgacgtgggtaccgtgaaagatggccgtctcggtgccatggacggagccttatgcaaaacgtgtgagaaaacggagcttcaatgtttcggtcactggggtaaggtacgattgtacgaaacacatatcgttaaaccggaatatataagcgaagttatccgaatcatgaaccacctatgtatacgctgcggttttttacgatcgagggaaccttatttagaagacgtcacgaaaatgtcgtcgcacgcgcttaagaagctaaaagacaaaatactgtccaagaaaaagtcttgttggaacagtaagtgtatgcaaccgtatcagaagattacgttttccaaaaagaaagtgtgttttgtaaacaagtcggacgaggtcatcgttccaaacgcgttaatttatcagaagattacgtctatatacagacggttttggccgttgctagaaatacatcaaaaaccggaaaatctgttttataaaaatttttttccggtgcctccgttaatcatccgcccggccattagtttctggatcgatagtatacccaaagagacgaacgaactaacgtatttgttaggaatgatcgtcaaatactgtaatatgaacgcggacgaacaagtcattcaaaaggcggttatagagtacgacgacattaaaatcatttctaataatacaacgagtatcaatctgtcgtatattacgtcgggtaaaaacaacatgattcggagctatatcgtggccagacgaaaggatcaaaccgctagatccgttataggaccggacacgtttatcacgattaacgaagtgggtgttcccgcgtacatacgaaacactctaacggaaaagatcttcgtaaatcccttcacgttaaaaaccgtacaaaaactattcacggataaccacatcaagttctatttcaacaagcgtttgaatcaacttacccggataaaacagggaaagttcattaaaaacaaaatccatatgctctcgggggattgggtggaagtcgcattaaaagagaacacaagtattatattcggacgacagccgtctttacatcgatacaacgtaattgcgtctaccgtaaaatacacagagggggacacgataaaaatacctccggggatcgccaattctcaaaacgccgattttgacggggacgaggaatggatgatcttggaacaaaaccccaaggccgtcatagaacagagtatcctgatgtatcccacgacgttgctcaaacacgacattcacggagctccggtgtacggatccatccaggacgaaatcgtcgcggcgtactcgttgttcagaatggaagaccttaccctggacgaagtgatgaatctattggggaagtacgggatagagttcgacgcgcgagggaaaaccaagttttccggcaaagacatctacacgtttttgataggtgagaaagtgaattatcctggtatattgaaggatggtacggtgatagcccccaatgtaagcagcgatttcgtcgtcgccatgcgacatatgtcgttagccggtctcattgcggattacacgtcgaacgtggaaggtgtaaactttattataaaatcgtcgtacgtgtttaaacgctacttggaaatctacggatttggagtaacgtttaaagaactcagacccagttcggatttcacgaataaattggaagcggtaaacacggaaaaaatagaacttattaaagccgcgtacgagcgatatctctgcgatgtacgggagggtaaaatattacccctttcgaaatccatggaggctgacgcgatagagtcgtcgttgtccaatttgacgaatctcaacatcaaagaaatcgaagagtacatgaagaaaacgttacaggataatcccgacaacaatctactgaaaatggcaaaggccggatacaaagtaaatcccacggaactgatgtatattctgggaacgtacggacaacagcgtatcgacggtgaacccgcggagacgaaggttatgggtcgcgtgttaccttattacttacccgattccaaggatccggaaggtagaggatacattttgaactcgttaactcaaggactgacggggtctcagtactacttttccatgttggttgcgcgatctcaatccacggacatcgtctgtgagacgtctagaacgggaactctagctagaaaaatcataaagaagatggaggatatggtcgtcgacggatacggacaggttacatacgggaacgtgttgatcaagtacgcggcgaattatacaaaaatatcggcgtccgtgtgtaaacccatcgaattgttatatcctcacgagtctatggtatggtacttagaaataagcgccctatgggaccgtctaaaacacgggtttatttattcacagaaacagaaaataacgaaaaagattttatcaccgtttaactttttggtgtttatcgaagaaactgacgaggataacgccataggggataaggacctgtttaacatgatacaggaagtcatagaacacgttagggagaattacttctttaacgtatctaatatagactttatagaatacgtgtttctgacgcacctaaacccatctagaataaaaatatcaaaattaacggcgacgaatattttcaaaaagttttacgataaattaaactactcgctgggaggaggcacgcccataggtatcatttccgcacaagtaytgtccgagaagtttacccaacaggcgttgtctagttttcataccaccgagaagagtggtgctattaagcacaaactcggatttaacgagtttaataatctaaccaacctgagtaaaaacaaaacggagatcattacccttatttcggaggatatcgaaaaactacagagtgtaaaaattaatttcgaattcgtatgtttgggtgaattaaatccatgcattacgttaacacgtaacgaggacggtatacacaccatcgacatagtcatacatagattgtatataaaacgagcggaacttaccgaacttgtcgtggagtatatcatagaacgttttgtagcatttaacgtactggtgaaggaatggggaatggaaacaaccatcctagacgaacaccgtatacagtttaccattcgtgcccgattcgtagaacccgaagaattgtcgttaaacaagttcatgatggtgttacccggagctgcgaacaaggggaagatcagtaagtttaaaatacccattaacgagtacgattattacgaggacttcaacaagaccaaaaagatgtataaaatgaccgttgaacttatgaatttaaaagaactggggacgttcgatctggaaggtgtgaacatctatccaggaatatggaacacgtacgatatcttcggtatagaggcggcaaaaggatacctgtgcgaggctctcctaaacacgtacggagaggggttcgattacctgtatcagccgtgtgatctactgtctagtttattatgtattagttacgaaccggaatcggttaacaagtttaagtttggttccgtaagcgctcttaaaaaggccacgttcggggataataaggcgttgttaaacgccgcccttcataaaaagtctgagtttgtaaacgataatagtagttgtcacttttttagcaaggttccacgaataggaacgggatactacaagtactttatgaacttagagttgctcatgcgtttagaaaagaaattaacttcgaagatttctaaacaaaaagtggaagagttgtcggagttatccgaagagtttta----gtttatg-ttcgttgatgatatatttttctataatctgtcgtctgaacgacggattttccaaaaacgctcctcgttgttcccgtatggagtgatagatatacaaaaagtacataaacgcgggtatgtctttgctttttctagacataagatacgccataattatagccccgcttcgatttacaccggccatacagtggaccaatacgggataatgtttgtcctcgcaattggatagaaacgtagtggcataatcaaaatacttagttaaatccgtatattcgtcatctaccaacggcatatgaatgatcgtgatagacgagtttttgatcgtgtatttt---tcagtcgtaagattcagtatatacttgaaaccgattcccgatgtaggagccgcttttgcgtcgttgtaatttcccaaatacacgtagtcggtgacgcgcatcatttttgtcggcactcgggccttcggtagagctccggtagactttaacaatacgttctcgtaaagactttttttatccatttataatggatacaaatggataaaacaacattgacggtcaacggcgtagaattagaatatattagagaaaaagagacggaaggtatccgcggggcgaaagtgtccacggtctgtttcttcgtgttaatattagccgttagtgccctgttgttgtggtttcaggcatccgataattctatattttcggaactactcaagtactctagaataaaaaacgccgtaaaaggttggcgtcccctggtagaatcaaagactaaactggaggcggacaaggggaggttacgggccgccggaaacgataagtatttttcgtttagttgcgtcgattttggatcttatcttatgccgattaagttagatacggttacgtttttgccccaggccatacgtagaggaacgggagacggatggatggtaaaaaaggccgataaagtggacccgtcggctcagcagttttgtgaatacttaatacgaaataactcggataacgtaattacgtgcggtactaaaatgatggaccaactgggatacagcggatactttatacgagatcactggtgctccaactatcacaatctaacgaattaacgttacacgatgtacgtgattaacgtacccgccaagaaccacagtagtttagagtttatcccaaataccaacagtaggatgataaacaatacgatcgatacacccaaaatggttatgtcgaacagtccaaaaaacgacaccacgggatgcgacaggaagtacgctatgttggggaacttgccggacatccattgactaactctgttccatagtccgtgtttcatttcattaactcgcttattcgatacgtacaatgtattatgctgtacgtacgcgctggcttcgtttaatacctgtctattgatttgtaacgccctttccatcttgtacatttcataactcaacgtggtagatattccttttgttctgatgatctcctccacgattctcgtagcggccgatatcttaatgatgtacgcggatagactaaagtcgtacccgcccgtgtacgaatgcatcgactcggacgcgccctggtacaggatattcctcgcgttactattatgtaacgtctcacgaagttgtagaatgtctatgtttttttcaaccatcgacgtaatcgttttatgaatggttgttagatcaagcaacgtcgtatcgtcctctaacacgactatgtacgcactgttcggatctttgacgggcgtttttacatactcttcccataggctaaaatgtctagccatactgtttctggattccgaggtacataataaattacatagtcctgaaaaataatccttgaaattgtccacgcccccagaacgttcgactttccgccaaacatagtagttgtagtaaaaggatacttttgtaggatcattgatacctcccgccttagcgtccttttttacgtcgctaacctcggcaaatcgtttgccctcttcttttacatcgggaataacctcgaacggatcacgttcagttacgggaataacgtagacggacacaccaacggttttgctaggagacgccatttagttattaaaattaaagaagtacaactctctaattctagttatgtttttgtctatccaagccggcacgtcgtgtacgtattttaacaaaaacctatagaacgtgtattctaaatcgcttcgttttaacgagtcgctaaaatatacgaacacgtcgctgtcgggaagtagataataccgtaataagttgtagcaattaacctttatctgtacatgcgtggggtcgatgaggtcatcgtcgaaaggaaacgggtcaccgaatcgaaacacgtataaagacgagatggaataataatactttaacacattgttgataaataacttattaaacgcgatgattatcttctttcgttctatttctatttttaaatgggtcggaaaaatcactaacttcgtcgcgttcgtgtcattgtaccgaatgagtacctttaactcgtcgtccgtcgttaggcgtctaaagctctcccacgtttctttcgtatctgcggccaattccttaggatgtgttgtaggaagcggtttacaatcacacgtaagcggtaccatgtgtttgacgatgattgtgtatgtatcaaaaaactttatcgcggccaagggtccgt---ctaacgtcttca---cttccacgtcgtagttgggtggcgatttcgaccgttgtatagagtttagtttttcaaactccacgataatccgttgtaaatgcaattgcaactcttccggcatgatagacgtatacacttccgtaaacaatataatcgtgtccagtgcacccttttcacaaattttagtcttcaccaagaaatcgtagatgattgtcgaaatggcgtattttatagacgcgtccgtaacgggtttcttttttgacgccatgtacgacaagataaagtccgcactgttattcaagataatcactagtacgacgatataattcagatttaacattttggaagagtaaaacaactccgtggaagacatgtgtatgtcgaatagattggctgacaatctcagaaagaacactcccttcttgatctcgtcggcgaacgttttctcgtatttctgtcgcttcgcgttaatgtccatgaggaagtttagtatgattctgtttatgttgtatttcatggaccacgtctgcgacttcataatgttatcgaacgacataataatgttaaagatgaaacgctgactgtggacgaagtaactgtacggttcgctcaagaaaatagacttattaaacgtcgccaataacacattgttcttaattacgtccgtcgcgtctagattaaacttgggaatgttcataccgcataacttacaatacgctacaccaacctcgtaataaatatattctttagcgaacgcgttcaccttgctaaaatactccgtgtccggcttcaacgcctcttccaacgcgatttggtgctcgcaaggtatatattttataatcacgtcttcccgccacccggcgggttccgcgatttctatttttttaacgtcgtctaactgattgaacacggcgtctttctccttaattaactcggggaataggtctcgaaggtagtaattggataggaagatataactgtacaagtgtttgttctttaacttaggtatgattaacttaccccattctaacaagctattgttttcggagaaagagtttttatacgttttacccgtctcttccaaatacacgtacttgacgtctaagaaatctcgtataacgataggaatggatacgccgtctacgttgtacaggtagatgtaccgcatgttgagtttccttttcgaaataggaatacctatatgtctacacaggtaggcgaaatccaaatatttcttagaaaacctaaactggtctatatttttcgatacgtagcttatcatatccttcatgttaaacggtatttctcgtacttccggttccttggaaggttcgaagttggacgctatatcgctcgttctataatttatagttatatcgccgtttaaatcatcgttcacgagtacattcacccgacgctgtcggagatacatatccaacgtgttgaagaccaaattatacgtattaaacgtcatctcgtccgtgttaacggactgttcttgtataaataaactggacgctatctcttcgttaatttgttgttcgaatttgtaccccacgtacgaaaatatagagatgagcgtttgatcgtccacgtccatgttctgttctatcgtggcgtataacaatttgatatcttcttccgtgacggtggatacattgtacaggtttacgatgaatatagttttattattcgatataaagtccgcgtacgatttcgaggctatgtttggatctaataaatacgccttaattttttgtataatttcgattaacacagattccttggagtccatttaatgtaagaaacaaccacactttttataaaaagtgaaatagtaaatacttgttttttaaaatatatcgatatataaa-acgcgactagtaaattgaaaaataaaagataaattataaattttaaaaatgtcttggtccataaacctaggaagtggatccggtgacaattttaaaacgctcgatgagattagagcacatgtgaaatctactacagagacggcgaccgcggacgatattttcccggaagatatcgagattccctcacctaagcagagtaaaacgaaacgcgctccggctcctcgtaagaagccgacacctaagacgtcgaagaagaaggaagaagagccccaacccccgcccaaggaggaagaagttaaggagtcggatgaagaggaagaa---------atcgtcgaggagtcccctaaatctccaccggagtctccacacaccacacaaaatacatcggcggcggtggacgcgtgcgataccatggatagctcggacttaaaactagtcactgaacaaattattaaagaaatgaaagcgttgaacgcgaaagtatccgcggtatctactatcttggagacgattcaagccgcctccgtcggaagacagtatactatgttgactaaaaacatagaagaattacgaatgcttgccatgggtggaaaggaacaggtggttaggaaaaaaactagacagaca---accaaaaaataactctctgtttttttatgaataaataaaatgagagcttttgtatacaaggatggaaagttatacgaggataaagaattgactatgcccgtaccttctagtaatcctacgtacgagattcttaaacatgtgaagattccgtcccatttaaccaacgttatcgtgtacgaacagacctacgaacaatcgttatcgcggttaatatttgtcggattggattcgaaaggacgtcgtcagtacttttacgggaagatgcacgtacaaagacgaaactccgcccgcgatactatatttatcaaagtacatcgtgttatagacaaaatacatacatttatagacgacgcgattaaacaaaaaaacgacgtcttgtttcaactaggcgtattcatgttgatggaaacgagtttttttatacgaatgggtaaggtaaagtaccttaaggaaaatgatacggtggggttgttgacgctgaaacataaaaatatcgtacgcgaacacagaaaaatattaatacactttgtgggaaaggataaggtcgttcacaacttcaccgttcatagttctaataagttatataaacctttactgcgcctaatagaccgtaaagaacccgatagttttttatttcataagctaagcgaaaagaaagtatacaaagcggtacaacagttcggtatacgtttaaaagatttacgcacatacggggtaaactacacgtttttgtacaatttctggacgaatgtcaagtcactcaaccccattccgcctattaagaagatgatctctacgtctattaaacagaccgccgatatcgtgggacatactccgtctatttcaaaaagagcgtatatagcaaatactgtactggagtatctcacccatgattcggagttaataaatacgataaaggatatatcgttcgacgagtttattcagttaattacggactatatcgcgaacgggcaaacggtgacataatggacgaacgattcaagacgctcgccttaacgtttttttctggagaattaacaacgaccgacgttatggcgctgaaactccatcttttagatacggctcccacggatacggtattttgtacggacgaaaacaacaagtttatgatagattataaatacgaaacgtgtttaacgtcgcactacttaaataaaaaaacaaaaagcatccagcccgatcaatatcagaaatattctcccgccatcgccacggaactgacgaattacgacattattttagaggacgtgtgtgcgtacatcaacgagtcgcgggtccttaagaggttcgtcaagctatacaaaacaaataacagaaaacaaaatataaaaataatagaagccagtaaacgcttgaagatcgcgttaaacaagggaatcgattacgactacattaaggaagtgttttaacatggacgaatc---gaagaaacgtggaacggattacatcgaggaactgatccgcgtctacgaggacgtccccaaccccgtacaaaccgatgatataaaccacgaagtggagctaacctttatccatcctcccattattgcgttgagtacgctgatccacgtggccacgtctcaagaatcgtatattttgtttaccgtaacgaacaaaggcgtaaaaattagaaacagaataaacttgtcgaagatacacggtctcgatttgaagaacattcagttggtggattccatcgacaacattatatgggaaaagaaaacgctggtaaaagaacacaaggtagacccggctgccgtcgtaaaatactcaaccgaagagaaatatatatttctcgattataaaaaatatctatcctccattaaactagaactggtaaacgtcgttcaggcgaaggtcaagcacgtaacggtggattttaagtttaagtactttctcggatcgggagcccaggcgaaaagttctctgttacacgtattgaatcatcccaagtccaaacctaatccttccctcgagttcgagatagtcacgacggacgagaaaatagattccgtctcattacgtaaagagctcgtggcgttgtttaaactcgtgtttatgacgtctcccgacaatatcatcttggacggtattctcaaaccccctgtacaaacagttatgttgaagaagaacgacttgcccgggatcgatttaacgaacctatatgtaacgacgaagacggacggcgtaggggttcttataaccgtgacgaacaagggaatctattgcttttttacgcatctacagtacacgattcgatacgacacgacgtttaagtccgacaacccggtgacgttgtacggggaagccattaaacagaataacgtatggcacgtatatcttattaagttgatgactcccaagttatccgatcggttcaaggagaaggactacgtcgaggaacatctcaaggacatatgcgatcgaatgatcttcaaagtaaagaaatacgaggggcccttcgaatcacattccgaaatcatagatttattgacgtcgtacttaccgtcccaacccgaaggagtcgtgttattttattcagatcaacgtaatcaacccgattacaaaataaaactagacaatacgacggatcatatggtaaacataatatacaggtacatgtccagcgagcccgttatattcggagagaattccacgttcttagagtataaaaaattcagcgacgataaaggcttccccaaagactacggtacggggaagctcgcattaacggacaacgtccgatacttaaacaacatttactgcatggagttcgcgaacgcgtacgaggacgtgggaataaagaacgtcgtagtgcctataaagttcatatcggagttttcggccaccggcgagtttataaagccacgaatcgacaaaacgtttcggtatctgtacatggagtattacggcaacccgtatcaggtcgttgtaacgcatataagagatcaaagcatcaaaataggagacgtgttcgacgaagacagactatccgacgtgggacaacattacgcaaacgacaaataccgattgaacccggacgtgtcgtactttacgaataagagaaccaggggacctctaggtatcctgtcgaattacgtaaagacgttattgatctctctgtattgttctaaaacgtttttggacaactcgaataaacgaaaggtgttggcgatagattttggaaacggggcggatttggaaaaatacttctacggagagatatcatctcttgtggctacggatcccgacaaagaagccattactcgttgcatagaacgatacaattcgttgaactcaggaataaagtcaaagtactacaagtttgactacatacaggaaacgattcggtccacgacgtacgtatctagcgtacgagaagtgttcttcttcggcaagtttgacctagtggattggcagttcgccattcattattcgtttcatcccaaacattacaccacggtgatgaataatctagccgagttaacggcgtcgggtgggaaggtgttgatcacgacgatggacggggacttattgagtcagttaacggataaaaagacgtttgtgatacataagaacttaccgagcagcgaaaactacatgtccgtagagaagatccacgaggatcagattttagtgtataatccttcgtctatgtctagacccatgcaagagtacatcatcaagagggcgaacttgaccaagatattttcggaatacgggttcgaattaatcgactgcgtacatttcgacacggtcgtggagcgcagtaaaaggtttataacaggcgtctcaaaaatggaagaacgtaaatccaccaagaacttcttcgaactaaacagagaagcgttaaagtacgaaggtacggatataggcgacctattacgctactacatcgtatacgtcttctccaagaggtaagtaataatacggtacgggcgcgtcacgtttcccgaacctaaacgagttaaaaatgtttaataacacggttaccgggttagacggttccgaatcgtctgtcgatatagccaccgtgtagtccggggcaatttcacgtatcgactcgtacacggttttgctgggaaacaacatgtctataatcgcctcgttgtgtttgtacagatacttgaccaccccaaacatggttttgttatcaaatctagccgcggaagaatacacgtggatgttacgtatcttgtagcgccctttttctaacacaataaatcgttcgttgtatatcttttttatatcgttaggacatactattctattgttttgtagcaggtccgttagtttcttgatatcgaactccatcgagtatgaatacgacta---cgatacgacacgatgatatacgcatcgacgatttaaaagaaaataaaacatttttgttattaagcgaacgcaacgaacatataatcgataaactatgtagccgtctaccacccatgtgtttttattgcgactatataacgtctccggacgacgaaggcacgttagaaacgaggattctatcttccagttatacgatacgcggcaaatacgtaaacgtagaagagtttatagccgccgggtttcctctattgtggtgtaagaatcgcccggaaaaggcacgttctaccgcatcagattcgttaattatacgagatgttttatgttataaaaaagattggatacgtatcgtgttgatccaatgtccgtccgccgcgtacacaaacgaagaacttctaatcgatccgtttaagttgcctcgagatccgccgaaactctttaaaaacgtaacgttgaggtcctacgtaaacgggctattgttttaccccacatcatctcccctatacgccctgttgacgcacttggttacgacgttccccataaaacacgttacgtgtgttacaaaacacgacgagagattacttaccacgtgttacgacaagggtaggtttaacgcctttgtgtatgcgtggttcaactcccagataagtagcgacgttgtagaaaatgaaaaagtaaaaaactcatttacattagttaaggcacggatatgagacgagtggttttggcgcacgaaccttacgtaatagagtatcatgaggactgggaacatatcatcgctcgactggtcgatatgtacaacgaagtcgccgagtggattttgaaagacgatacgtcgcccacgcccgataaattctttaaacaactgtccgtatcgcttaaggacaagagggtgtgcgtgtgtggtatagacccgtatccccgagacgctacgggagttccgttcgaatctcctaattttacgaagaagacaataaaatgtatagccgaaactgtgtctaatataacaggcgtagggtactataaaggatataatctaaacgacgtagaaggcgtgtttccttggaactactatctaagctgcaaaataggtgaaacaaaaagtcacgcgttacactggaagcgtatatcaaaactgttattacaacatatcacgaagtacgtaaatgtgttatattgtttgggaaaaaccgatttcgcaaatatacggtctattttggagacccccgttacaactgtcataggataccatcccgccgccagggaaaagcaattcgagaaagacaaaggatttgaaatagtaaatgtgttgttagagattaacaataagcccgcgatacgttgggaacaagggtttagttattagctttagtgaaaaattaactcaggtgttttaaaaatggcaaaggcactagtagataacgaacacatttttgttttaaaatccataggtgttccaaattcccataggcaaagcgaagatccacgattcgtggatatctttacgtgcgatgaattagaaaactatatttgtaataatccgacgtgtactctattcgaaacactacgcaatgaagaagactattccgtcgtacgcgtatttttcgacgtagatttagacgtcgtattagacgaaatcgattacgtagcggcgttagaggatttcatattagaggttacaaaattcgtatctgtcttttctgtaaaagaatgcgacgctccgcagaacaaggtactcaaatgcatgagatcaaacttttctattacacgaacgaccgatccggataaaacgagttttcatatgattttcccggacgtctacactacgatgcatactctcatcgcgatgaagaaacctttattagaattcttaagatcttcggaaaatccgttaattagatcgatcgatccggcggtgtatagacgaaaaaccacgttacgcgtagtgggtactagaaaggcggccaataacgataaaatacatatcaaacaacctccgcataccaatatatccgactatttgtttacgtacgtacgcatgcatcgagatagctgctacttttcgttaactaagcgtttagacgataccatgtcggaagcgttatgggagcctaattatatccacttcggtgacgctatgaaaaagatagccaaggcggtcgttaacgaaattattaattttaaagatctagacgtaacaaattttacgaccgtgccgttagtaatcgattacgtaatgccatgtgccttgtgtaaaaagaaaacgcacaaacaccatcatatgatatccatcggaaacggtatgttgaaattatataaagcgggcaatcctcatagttgtaaggttaagacgattctgttggaagggaacaaattatttacgatctctcaaatcattatggactctaacgtcatccatctaacggatagaggagagtacatcgtatggttaaagaacgcctggaaatttaacacggacgaccccattattacaaaactggtactaaacatgaaagatcagcttccgacggaatacgtgccggatatactgtgccccagaaagcgtaaggttatagaaaacaatttaaaggatatgttggtagacgttacggaaacggacgtacacccgtgtattcttccgtttagaaacggcgtattggacatatcgaacggtacgttttatacgggacatgattcgaaagattttatatgtacggtgtctaccgggttcaatctaaacatggaaaagttcttagacaacgactcggaggagatgaaagaactcgtatccattataaacgatatacaaccgttaacggaggaaaacaaacagaatagagagttatacgaacgaacgttagccagttgtttatgcggtacgacgaaacagtgtattacgttcttcttcggagaaacggcgacgggtaaatcgactacgaaaaagttgttacattcggccataggcagtttatttatagaaacgggacagacgattcttacggaggtgatggacaaaggccctaatccgtttatagcaaacatgcatttaaaacgatccgtgttttgtagcgaacttccagattttgcgtgtagtaccagtaaacgtattcgtgcggataacattaagaaactcacggaaccgtgtatcgtgggcagacaatgtttttccaatcgtattaataataaaaatcacgcttctatcattatcgataccaattataaacctgtgttcgatagagtcgataacgctcttatgcggcgtatatcattggttcgttttagaactcattttgcacaaacggcgaccaataaagaaatgcttaataaagcggcatacgacgacgtgaaacccttagacgaaacgttggatatgaaaatacaaaagaattattacaggtacgcgtttctaaacttactcgttcaatggtatcagaaataccacgttcctcacttgaaactgttttctacgccagaaaacgtaccagacttcgctttccagttaaaggtggagtctctcatcgtgtccagttcgagtacacatacacatctgatatcgtctctctcaaaaataggatacgtaatggaggataatctcgtcgtgttgccggctcctctgtttcaacaaaaactggctaaacatttcaatgtacgagttcacggacacgatatagaaagtttcataacgagacataaaaagtttgcgaatgttaaggaagaatatttggagtatatatttatagaagacattacttctaaatgaactcggccgtaatcgagttatttaggcatcatgtcaacaacattcctaacatattgccgcatcaattggcgacgttggattacttagtaagaagtatcatagatgagaataaaagcgtactgttgtttcatattatgggttctgggaaaacgattatagcgttgttatttgcgttggtagcatcgcgtttcaaaaaagtgtatatattagttccgaatataaatattttaaagatatttaactacagcatggacgttgttattaatctattcaacgcggattacatactggaaaacatattcatctattcgacgactagtttttattcgatcaattataacgacaacgtcattaactacaacggattatccagatacaacaacgcgatttttattatagacgaggcccataatatcttcgggaacaatacgggtgaactgatgacggttataaaaaacaaaaacaaaatcccgttcctattattgtccggatctcccatcacaaatacacccattacgctttccaatattatcagtttaatgtccgacgaagaaataaactttggtgatatcattattcaggggaagaaagtattccaaattttgttaaacgaacacggtgtaaacgttctaaaaaacattctaaagggcaggatatcctattacaagatgcccgatacggatctacccggtatacaataccacggtaaaagttttttagacacgcgcgtcgtgtactgtaacatgtccaaattacaggaaaaggactacatcaacgtacgaaagatgtgcaataacgaaatgtttgaaaagaacatgaacaacgtctcattagccgtattgggacaattaaatctgattaataatttggatattctatttcaggaacaggataaggagttatacccaaacctaaaaatcaacaacggcgtcttgtacggagaagaactcgtaacgcttaatataagttcgaaatttaaatattttataaccaagatagaaagtttaaaggggaaacatttcatttatttttctaattctacgtacggtggactgatcatcaaatacatcatgctcagtaacggatattccgagtataacgggtctcagggaacgcatcctaaactcatccacgggagacctaagacattcgccatcgtaaccagtaagatgaaggcgtcgttggaggacctactcgtgacgtataattcgttggcgaacgacgacggaagtcagattatgtttttgttttcgtcgaatatcatgtccgaatcgtatacgttgaaggaagtaagaaacatatggtttatgaccattccggacacgttctctcaatacaatcagatattaggaaggtctatacgaaagttctcgtacaaggatataactcaacccgtaaacgtctatctattggccgccgtgtattccgacttcaacgacactatagagtcgttagacgactatagtctggaggaaatcaacacgttgcccttcgatataaaaaaattactctatctcaaatttaaaacgaaagaaacgaataggatctactccattttggagaatatatccgattcgtacacacaacctcctcatccacatatcgtggagatcgtattgggggaaatcgtgagacagttcttctaccatcattcgaggattaagcataacgacgagcggttgctcgccgccgtaaaatccgtattaacgaatacggaggccgctaaaaaatacattaaagaaatagtggacggacactttttcgtgtcgaataaagtgtttgataagtcgctgttgtacatgtacaacgacgaaatcattaccgttccgtttaaattatctcacgaaccgtttgtatggggcgtgaattttagaaaggaatacaacgtcgtatcgtctccgtaaaactgattaaaaaacacgagacgcgttaaaatatgtccacgttcgtcaaacacgtgtatttgccgattatgttacaaccgcacgagttaacgttagacgtacgtaagaacatacgagacgccgtgtataaagaatacctgcacagggaatcgggcggcatcatggcaaaaaagatagaaatatgttacgacaaggagctgcccttgggcgaattggtaaacaatcacgtcgttgtaaaagtgccctgtatcgtaacatacaagtactataaaaacggcgacgtggttcaaggaaccctaaacatagaaaacgaatccaatataacggtacagtgtaacgacctcatctgtaaactcagcagggatgcggggactgtttcgttcaacgattctaaatattgttttatacgaaacggtatagtgtattgtaacggggacagtgtatcggtgacgttgaaagaagaacaacaagggatgaactcaaacttcgtgtttctagctaccatagtagatgcgacgggctaacgccacgaaacgccgacggttgtaaagaatagaggccatcacggataagatgatggttacgcacacgacgaccgctataatgacgtatagttcgatgaacggatttttgtacacgtgcttgtcgtaacatccttccgcgttagagaacgacgcctttacgttatactcctttacgggctgggtctctttaaaattattataaatatacgtaacgggtttccctggatccgaggatgtcatcgtgcgtagtcttcccagttgtcccgcgcttatgggaatggggtctttgaagactatccacgtcacgtttttatcgatgggggcaactgtcgtggttcccgtatacgtccagtaatctaaacatttgggcagtagagagacggggttaaacccggtaaatcccttcgacgcattcttctgtacgatgttgtgcacttgactggtaatcagttctattttatcgttgagtcctcccgcttttaaaaacacggcgagtataaccacaccgtccttgtatttgcgcgcgtcgtcgtaattggcgtattttaaattccagtgtaccatctgcacttcacctacgtaatacgctccgtttacggagtgttcggaacgcccccaacgaaaggagagttcactcaacacgtacttactcttcaacggaccaccttgtagtgtagagggaatggcgacgttaaataacacttttaacgtactcccattattgtagatgtaggtggagttgtcgccgtagtttacgtctaacggagggtattcttcgactggcgtgctgtatatctttaggtctatgggcgattcctgacgagaactcattatgccaaaaaatgaaaacaaagggcaatatcggcggtggtttcagagatgacgacgttcgaaacgcctcgagaggtcgtgtttatagaacgggtcgattcgattcctcagtcaaaaaagactcacgtattcgcgatatgtgttacggccgataataaacctatcgtggcggcgaggcgtagttcgttcgtatttcaagaaatgatcatgaacatgaacccgcctatcgtcgtcacgatctctaaacacttaaccaactatatgtataacaacgagattaaggagataaaaagaaaacttcagaaagggtccgtgtatattcctaggaattcgttcgaagaattaatcctattaggtggaaaactaaataaatcggaaacgatagacgagtgtatacagagggagataacggaggaaacggatgctaaactcacgataaaaagtataggaaccgcctgtgttaagataacgattaccgataaattgttcaatcgaaagtatgtaaattattgcaaattatgttatatacatgaattgatggaagaggccctatcgttcgttatttacaatgtggaaattagaaaactgaaatcgttactagattgtgtcaataatgacaaatttacttatttacgttttatttataacacgttgttgtatagtaaatgaacgaacgcctacaatattcgcatttgatgaattatatcacgcaacacaacagaaagttgtccaaaacctacacgtggacggacgacgcgcaaagagtctccgccacggcatttaacaaccagcgtctacgatggagtaacaaaacctccatctgtttaatattatccacgttggataataagttcatcgcgtgttctagaaaacatagttttttatactccgagatcgtgcgatgtcgtagcgtatttcgtaagaagagattgtttttaacgtatacgaaattcctaaagaaaatcgaacgtccgtttttatcgtctaagttaaacgttcccctggacgatccaggtacggaacataatgatattatatttccgggaggattgcctaagaacgaggaagatcccatcatgtgtctatcgagagagataaaagaagaaattaatatagacagtaaagatatatatatcgattctaggttctttgtacacttatttatagaagatttgttgtctaatcgaatttacgaaactattttgtttttgggaaaaacgacgttaacgagtcacgaaatattaaataattttctagcgaatagagaaattaagtcattagtttttctagacacgttggaaaaaggagtgatgtgcgacgtacttaggtacgtactcgccgtatcgcgactaaaatgtttcggaagtgtcggagataaaaccgaattattgtacgacaaagttacggagtccgtgaagaaaatga---ccaggtacggatttgattaatcaatcgagtacgtacaccagtttatcgttatgtattttgatcaccggattatcttgtatggtttgtatgaagttgccgtcagaatcgaataggcgtccgtcgtccgttttaaatcctttatagacggcgatcagtctgttggaatgggaataccatatgttttgacctttcaccacgtgcggtacgcgcttcgtcgtcgggttttcgtcgatcgatctagatattaacgcgctccatcctgattcgttgtctacgggagagaagtccgtctggtgttcgtatatccattcgattgaggtgtgtttaaacactttaaacaactgcgtaaattccttagacttggtacggataatatccaacaggtcttcatctaccgtggcgtctccgttagatagtcgagcgacgataaagtgtacgtttacataccgccgatgttccggggtaagtacgtgactgtttaatcgaatggctcggcctataatctgtctcagggaggcctcgttccaggtcatgtctaaaataaaaatatcgttaatggagaagaaactaatcccctctcccccgctaagagagaatacacacgttttaatcagatccccgtcggtgttctcgcgtttgttaaattcggctaccgattggactcgggtgtttttcgtcctagaggaaaactctatatacgatatgttaaacgccgagaaatataaaagtaatatattaatacccgactggttgacgaacggttcgaagaccaaacatttaccgggagatgccaaaatacgtaaacatacgtccgtaaatttacaactgcgttctctaagttcgtttaaaaaggatatgtcgtccgcggaagacgttccgcctagcgattgaccccttttgaactgagatagggcgtgttcagagaacttctttgtttttataaacgtttcaaaatccttgtacagggttatctgctcgttcgcgacctcttcgggggttttatccgtcttatccaggaacgcatcgaacgtaaacgttgcggccattcgtctgtatattctaaacgaggagatgccggcctttaactcggctaacttcgccttttgatatacctgttcctgtttctgtgtcatgtttacgtactggaagtataccgtctttctcgcgaacgcggaggatcccgccacgtcgtcgaagatggagaactcgttagtgacgatgtatgaacagatagcccccaatttattaatcaattccgattcgttgacgagtcttttgttttcgaacaacgatacgttacttaatatcttgggacggagtaagttcaccaacatgacgaactcctttacgctgtttacgataggcgtcgcggataaacagatcaacttgtggtgatgaagcgccacgttcttcgacagataattgtacacggattttgtcggtcgctgcttcccgtcttctttgatgatcgatttcgaaataaagttatgacattcgtctatgataatgcatagtctggtcctagaacttatcgttttaatgttcgtgaaaaatttattatgaaagtttttatcgtcatatgttataaaaatacagtctttgagtatttcaggagcgtattttgtaatcgcgtacgtccatgggtcttccaccaacgctttctttaccaatagaataataatccagtttgtgtatacgtcttttaaatgtttgagtataaaaactgtcgtaatcgttttacccacgcccgtttcgtggaacaacaacaacgaatgcattttatccaatcctaagaatacacgagatacaaaatgttgatacgatttcaacgtgaccgtttcagacccggtcatgacgtccgtcatgttttctgttacgcgtaacgcgtaatcgatgtacgccgcgtggtatacgctcatttatcatctataattaattacaataaaattttcatcaacttcttctgatactcgttttctatactcttgcgttctgaggtcatgctcgcatacagtaacgaatgtacgtaatacagggattcgtacacggcattggaaaagtttagaaacttgtcgataaactccttgtccgcggaggtctttaatatggaaaactgaacattgttggagtccttccacgtaggggactttgtaacgtgtctgatatatgtcataaactcgtccatgttctttttatgaacatgttcagccaccatgatggcgctgtccttcaaccaactgtcgctggcgcatttgaacaggcgcacggacttaaacaaactacagtacactctgaggacgtctacgactcctctaccaaacagcgtaggtaacttaataatacagaatctctccgacgcaatgtcgaataaaggtctaaatacctcgaaggttaacattttgtaatctcctatgtacagattattctcggtcagataattgttggatttaacaagatccctatcctttttaaacaatctattcttcgcgcttagatccgcgacgatcgcgtcggcctttgtactcttaccgtacgactttacggatttaatgtgcaatgttttgtacactttctctaggtccgtttccggagtgattaaatcgtgtgtaaacaaacttaacaggtccgtcggtaatcgatttaaatcgtttagtttagatagctgtaagaagtaattcgctccgtattccaatccgggtaacggactttttccgaacactagatgtagttcgggaagagagtcgtaaaagggcaaaagcgtgtgcacaccctccttaatatgtttggtaacttgatccatttattaactat-----gtttgatttcatttattttttacgtcgtccgttatttttactacgtttattccactgtcgttgtgaatgccgtataagtcgtggcatataagcaccagatgtttggatacgtaggatatggggttgttgggatcgatggacgcgaacacaacccgcacagacagtttgtccttgcctctagacggattcgatacgatcgttgtgggtttgaagaacgtatggggcgtaaaattaaaccgcaacattcgaattcccgagtcacatccggataacaaatcgttgtatatcttcgaaatgggagccgtttccgagtatagaacgtcgtttccgaatcgtacttctaatcgagagatgaggtccatcttgtttttaaagtctattcctttgacgaaggggtcgttgatgaacaaatccttactcttcgagtactcggatcgattgtccccgttgtatatgttcctctgacacgtccatatactcacggggatagagacgtccgtaatgtttacggaatgtgatatgtgtgagaacataatacgttttgtgacttcgctatacgtgcctgtaatcgtagagaactttttggacatattataaacgaccgagttcttcctggtaccaaacaccaatacgttggtgtgataaaacacggccatgtccttaggtacattatcgatctttacaaatacatcaacgtcttgtatatttacgatgccgtccggtggaacctctacgatttccgcactatccggaaacgtggacggtaccgtatccgagacgatgaccaggtcctccaacaatcgttctacgaatgcgcatatataatcccgttccgtctgattgtatccggggtaagagataaacctattatccgtgttcccgtaatacggtttgatgtacaaccctaacgacgtcaccgaatgtacttcggatattacagcagtcgcctgattgatttgggacagtactcgcctgggtctctcgatgtacgtctgtttaggttgtatgtttttgaccatgtaccccacaaaactcagttcggagacgtagacgaaatccttaacgaacgcctcgtagttaaacgtcgtatctcgaacgatcacatccgatacggggttgaacgtaaccgtgacggtaaccttcgagtcggacagttttaaactactgaatgttttctctacatcgaacggagttttaatgtacacgtacacggtagccgcgtctttaatcgtatcgttgggcgtaagtcccacggatacgtcgtttagttcgtgagagtatcccgagttcgccatagccgtttcgttgtttacacacgagttgtatatatcttccccggacgactcccatatcgtgcactccgtagacgcaacagacacgtgttggatacacttgtaccccacgtaaggaacatatccgaactttcctattcctttcacctcgggcagatctatactcagaacgaaatgacttaacgcggtaatatattgatctctaatttcgaacgacgaagtaacgggttggtcgcaggacacgcctcccgatacgataccgttgatcgtgatatattggggcatgtaaagagtaggggtttgtacatccactccgaatacgttatggcgtttgacatagtcttcgtttcctatcaacgcgttgattacggtattattcatgttgacgtatttagagcgtaaaaagcttacagcaaactacgtagcgaaatttgaacggattgatcgttttctttataaaaacaactaccgtacacaccgtctttatttctcaatgagtttattatattaatgacctcttccggtttgttgtaaaatactagaggcagtagggttatttttggttcctcccgcaaagcgacatgcgtcttaatcatggcggcgaacgaatctctgcatatcctcgaacaaaaatatcccacttgtcccttcagcgtttctacacgcaaaggtactacgattaaatcctgtttacaaaaccaacacgttacggtgtttgtattgacgggtatagatacattcgcgactgtattgtagtacgtcggaagaatacacgtcaacgactcgtcccgcgtgggtttgatgacggatttaggggatgaaataacaatatcctggagactgacgcgtttagccatttaactacttgtactttttttgtagaaac---gcggctacacctccaacgaacatgtcgtaaagtcttccgtgataaacacgtactcgtgaccgaaatcgatcatcgcggaggccttctttttagtcttcatataggatagaaagttttcccatatcaattgattgctgttgtttttggtgtaattcttaacggtttgtggctttaggtttttcgttaccagagtgatgtcaaatattttgtctaagaagaaggaataattaatcgtcttagaaggcgtattctcctgacagaagaacaccaagtgtttaaatatttcaacgacctcgttgattttctcggtcgttagatttagtttttctcgttttacctggttaatgatttcgaacacgagtttataatcctttttgttaatgcgttcgtgtgcttttaagaaactagatacaaagttcgcgtctacgtcgtttgtagaaatttggttacgttgcatgagttccagcagttctgaaatgatctctccggaacactgactagacaacagtctacgtagtacgtttctaagatgtataagtttattcgatacgtgaaagttggacttcttctgtatcttcgacgacttttgaaagatagactcacaaaatacacaaaactcgtatccgttttccgatacgataccgttgtgagaacatccgctacataacttcagattcatgttaacactcgacgcacttcctcgtccagtattttatatataaattctttatttctaatcgcggataggaactcttttagtaccttcaacttattaggttgtgactccaacaccatttttatggtattagagtcctccgtaatatagtcgaataaattagccaaacatttggaacattttttaggcggatccaacgtgactgagtacttagcgtaccaactcatttatagcgctaaaataactccgtaatactttttgcggtaatatacggttcatagtcttgtgcataaatcaacatacaacattgtctagagatcaaagacatggcctcttccatctttaataggtcgtcgtcgaacatcgtaatgtggttcatcaacatctgttgtttcgtactcgcaaacgctgcaccatcgcctttcacccattcgtagaattccgcgtcgtcaaacgagtccgttacttttctatactggtttttgagcgcccttaacattctagcgtccctggatgctttattaaacacggatagaggatcgtacatccacggacccatttccgtaaacagaatcgtgtaatgaccttttagaaagatgtcggacgcgtcgttgcagttgttgaagaactgatctcctatcttgtaacagacggcggactttaacctgtacatgattccgttcaaaacgatatccggcgagacgtcgataggagagtcgttaatcaacgatctgtatcccgtataacattctccaccgaacgtgtttttatgttgtctacgttccacgtagaacatgagtacgccgttgacgattacgggagagttcatcgtttgtttattcgcaattccgtaaggtgtaaacgggggcgcgtcgtacgccgtcgtgtacccgtatcctacgctaggtggggcgaacaccacgcgtccggattccccgtcgtacgttaacgagttgatgtttccagaattaatggatatgggacagttcgacgtcgtgatcattttcatcggattaattacgatatacggcacggattgtagatgcatttcgtaattgttcatgtaccccggtttaggaatggagaccaacgtgggtttaaaccctacgatggacaggatagaggcgatcatctgttcttcgtccgtcatgaccttggaacaattcgtgtgaataattttcatcaggtgcgaatctacggaatcctcctccttgcagtagaatactcccattcttagacgcatgatgattttacgaatcatggtgtgaacgtgggcccgttgaatctccgtggatatcacgtcgtttacccccgtaaacacgataggagaattctcggtgagtcggttcactaacagcatgtaattgtccggtttaacctttttgaaatcgtataactgctgcaacaaagtgaaactatctccgtaaacgaacgtgttctccagggcaggaagtttaattccgaacaacgccataaaaataggatgaataaaatacgtagaatcgttgtccctgaaccgaaacgctagatcggacgaactcgacatatcgttaaagtgaatagattggaaacgcgtcgtggacagtagaatttcgtgtttggtggtggaatacaacttatccagttcctttaactgatctcctatattaggatgagcgtgtgagtgaatcaatacgagaggatgggtacttttcacggacatgctggaattagacagagaactcttgacgtgcgccaatagctcgaatagttcggtacgccccgaacggatgatattaagtttcttcattacatcgagcatatcctgtatcgtgaaattacccacgtcgcacttattctgcatgagaaacttagcgatcgcgtcaccgtctcgtctcaaccgaagatgccaattatgcgtagacgccacttcgtctatggggaccaattt---atggtcgtcgtccgacgctttcttcgcgggacatggggcgacatcttccttgctcggcgtccgtctttttagttgagtcttctggcgtacacccgctgtaatattttcatcttccgtggaaaatgtagataacgaattacatatactacacgacagagacgacgcaggaccgtgaatatgattattcgcaagcaacaggagttggttgttatagtcgggggttaggttaagtttcgatgttaaaaaaatgtcgtttagagattccatttatattcgtagtttttatacgagtatgcctggttttacggagttaattcactcagttggttcgactggaatctcttccttaagtcgtccataagtgcattgatagcgccgaatgtactgtcctttgccatagagatgtccgaaattaggtcctccgactgacgctgtagggaacaggtctccgtctttacactgtctagttctttctgtatgtcgggaacggtgcatatacggcgatccacgggaacgatatccgtactcgtggcgctgctcgcgtcgacgttacggacgcaactcgtggagggggtgccgagttcttgaggaatttctattctcagcatttgttgcttccttaactgctcgatcagttgctgttgatactgtcgctcgctgctctcgaaccgagttctcccggtgcctggccgtctaccgagaggattggggtcgtcttcctccgtcgcggtgtttctcgcggtggcgtctatccacttttcgtactccaccatgaagtccatttagacgatttaaaattgaacggagatactt-attataaatggacgacgagggggatgtgagcgagtattactccgaagaggacagcgaatacgccgaggaagaggacgcggacgagccaaccgaatcgttggatacgagcgatgtcccttccttaaaggagaactttaaagtggaatctatatcgtccaatatagaagaaccaattcaagtgaataaagttactatttcaaaaatatcggatataaaaaaacgatacacgcgacggattagtttgttcgaagtaacgggaatcgtcgcggagagttacaatctcttacaaaggggtaggttgcccctgttgatggatctatccaacgatacgttagatgataacatactcaacgtggtcattaaggaaatcgaagaggaaacatgtcctatcgttattgagaaaaatggagaattattatccgttacggattttgataagaagggtttaatgatgcatttgaagtacgtaacaactatctggaaaaaccaaggaagatattagggtttcgaaaagaacctattttttgtgatgtctatcaaatatcttatattgatcacgttacctccgtgctctatgcgattttcttcggatatggactgtagaatatcgataatggaattttcccgtttggtgtactcgtctgacagaatagctttgtacgacgtcttattatccgagataaacttaatcagggattgtagattgtttatacctttctgttttatttcgtctatggagactttggtcttcaccgaatcaagaacgtccgttaacagatacgcgacttctggattcgttttaaactgctgatagattagcacgtacagtttggacaccgcctggataaacttttgagaattcaagtcgttgttttgaaacaggatgaccgtccccagtatcttcttaaagaatgcgatgtacttgttgttttcgacttcgatagtgggtatatctaattcggatatacaccgtatgccgtggatgatactttccgtggagatggtaaagatctccctgtactcggtaagcttgtccttgtccgttactaacttggaatcgaataccgcgataatcttaagcagatagttttcgtccgataatatcttattaatcgtttttacaataaagttataattggtctgcagcagtttatatgcgctactttcacaattcgcgttccttatttgatgtacgatatcgattattttctttgagtcggagacgatatccgcggtatcctgctttatgttattatacatattgttgatagaaataagcgtttgaacgttcgttaatatgtccttaaatagttttgtgaaagtacgttgttcatcttccgtttctagtttgttgtacacggatttaaccaccgcgttagatttcaaaaaccaaaacgagaacaatttgtaattacaatacttcatcatacgtagaacgtcatcgtccgatatatccgcgtttacaggaaccactttttgttcgagtaccggaaccagattcataaaaatggatacatctacgtcaaaatccggggcaagtgtcgtcgactgcgtttccttttccaagtatagtctactgatacggtaaaagtcctcgtacaaaacttttaacttatcca---tatttattgtaaaacatagttgtttaatttatacggattttccgtgattcggataatacttctctaatttaggtaatatgttcgtgtcgaggtctaggtctattcccaatctcaacatggtattaatcaaccacgttttcataaacctgttctttgattctgtaatagcgtatttaaacaacggagagaagtacttcgacagcgtatacggggtggttatattctttgtaaacgccacgtaattggaggacaggtctacgttaaactcctttccgtctaccaagaatccgtccgtggtgagttccatacccgaatcggaacgtatcgtgataaacttggtctgtctaggaaataagttcttaacgagtttataattgggaggaaacacttcgatggcgtccttagacatgtgtttttttacaacaacgatctcgtggacgatttcttggatcaatatatacacacgcgtccctatgtccacgtagttcatgggaaaataaataatgtcctcagcaattaatatattcttatcctcgtttacaaacgcgataatgtccgaaatcgtacgcagtcgtttaatgtcctcatcgcacgacttgatgacgtgataccctatcgtttctttcagtcgtttattgtcctgttcgaaaatgatctttacaccttcgttgaaaaaactatcgaagataatgggtagaaacgatatcttggatttcgtaactaccttcccaaagttaagaatgtacgggttgatgacgtccgacgcaatctctttttgatacacacacgacgaaaacgtttcggtatgcgactggttctttagaaagcaacagggtatacacatcttttgcagtctgtagaagatggacagaaaccctacgtagttgtatttgttcaacggatccaggcaagagaacataattccggacgagttgatgaacacttctttcgtagaggatttatagaaattgtcgcttaccttctccatgtcttcgtccaacgacgacacgataacgggtttacgatgtttgttcttcgtgttttgacatatcctggaccaatacaccgtctcgaccttggtaaaatcggacgcctgttgtatattattaaacatactattaatggcgatgactagaaacgtaaagtatttctctatattcggtatatagtttttaaccttgatcgatatgtggtttttcgccaagataatagatatacgtttatccgcggacaacaaaatgttatttgtagccgtttcgacgaagataaaactggtttctatgtttaattttatacgcgacgtgataggcgtggataagaatattttgtacgtgacgtcgcccttaatgcgctccatttgtagatctatgtcggtgagtagactggtaaataactttacgttattaatcatgatcgtatcaccgtcgctggaaaacgtaacgacgccgtcggagtcccataccgtgaggttgagtcgttcgtcggttaaaataaacttattccccgtgagattgatgaagtattcgtcggatttgtacaacagcgacttgtaacgcgacccgttgaattcgttaatcttctttatgagtttccttaaccccgtaaactttagattcgttctaaatatgttgttgaacttggactctatggtcatgtccaggtccaagtcatcgaacacctccagcaacctcgtttcgaattttaaaatgtttacgtcgacatcttcgtacgatccaaattctgcgatggatgtatcctccgcatcggctacccatatgactaagaagtcgcacgcgtccgggtagatgttgtagagaaatccgtccgattttattaacgttttcttttgggtgtgtgcaaacggattaaaaatagtgttgtcgacgtagctgtactccaaattattcttatgagagtagataatgacgtcgttacgaatacgcaacaaatcgcacaagtaccccttcaactgactgatttttaatgttaataaaatatgacgtttatgtacttcggggtctgttatttttaaatgcgtggataagaagtaataaataggagatttgtcatctagcgtcccgtacggcgttaagtataacgctcgtttaattttttgtcctttttctacgtataggacaagctgcggattaaccacgtatcgcattttatttatactctgtaaagtgaaattatactacccgatacgattgaccatgtttgacccggttcctgatttgaacctagaagccgacattgaaataggagacgttaacgtcgaggtgactaaatcccgtgtaggggaatccacgtcgtacgtgtcgaaaagcaaacgattgttcgttcataaaacgaaagatgaagaacgtaaactggctcttagatttttcctaccccgattgtatttcctatcctacaaggaagtcaattacctgtttcgatgtttggacgccgtaaaagacgtatgtatcacgaagaaaaataacgtgatcgttgcgccctatatgatattactcattatgtcgtctaaggggtataagttaacggaatcgatgatagaaatgttcttcccggagttgtataacgagaacagtaaaaagtttagattcacgtctcaagtatgtatcatacaagagaaattagggtacacagttcacaactatcacgtgtacgagtttgaatattactactcgaccgtcgcgttggcgttaagggataaggaagtcgacgtgtttaacacccgtcaagaaagcgaattcgtgagctccttttcggaaataacgtacagattttatcttatcctgttaaaatctaatttggttcagtggagcgctagtaccgggtctatcattaatcagatcgtaaacacggttctctttaccgtctacgagatactgcaaaaaaacgttcgacgtttccgttgcacactggccaatgaaacggccgttcctctacaactgttactggaccgtatgcaatatttcaaaaagattatcctcgggttggaatctactaattcgtttaaaattagtaaaaaagacaagtcgatgtttataaaatactgcgagttcgattgattaatccgtcttttcgtcgttactagaaatagataacaggatcgtgcccagtatcaaaaacataaccatactaataatcgacctgatgacgacgaaccaaaacgaattgggtctaaacgtattttcacatacgtacataaacatgtgtctaaacatatcgatggctccgttcgcgacttgaaataaggcgagtcctcctatggactttaatatggcaatataacacggcatttattctgtatcaaaagaggccaaagagtcgtctctcatgttaagattttttttcataaagttaaagtaatccctactcatttgcgtgtaataattagtcatattaattatttttggtttaataatttcatacgactttcttatctcgtcggggcctatc---tccgtacgttccacgcttcgtccgctttgtttgattatgtacagaatagcttttaacgtttccacggatatcaggtccgtgtacaacgatctggatatactggaaaacgcttttagtttttccaagatatccagtttaacttcgtcgcttattctggtgttgaagatacgttcgaccgtatagatggacctcgccagatgtttaaagatcgtggccattctgcacgtcgattgtttaaaatcctccaactgtttctgcgactgattggccacggccccgaacgattgagacacgatagatgtgttcctcttcgtatatgtttcttttaacgctgtgttaataaggtccgtaatatcgttcgtcgaatcgcaatcgtctgtgtcgtttgatatgttgtctataacgtcgttcagagacacgctgcatggaactccggcggtcgttaccaacttatctaaaatatttaacggcatcgtctgtgttatggaatctcccgttaattgattcgtttgaatcaaatactttagattattcttgaaaataacgttctccgggccgaatgcgtcgacggtcaacaactcgtccgtggtatttgcagaaaagatacctctgatattaattctatccaacatattcatacgctcggtgaggtgaatgatggtctcgtcgtccgccgtctcgtcgttggagtttcctccgaagaagtacgtaggaaacagataccgcgcgtaataataactttgatagtctttgtagtctcccgcggataccatgaagtgtaacaggtcgtgcgtggcggaaatcagtttgtctgcgtcgtccttcgaacagctcgatttcatcaacatgttgttgatgtattgtttagagaccctaggacggatactgatcacggtgtgattgttactacctatcacggactttttaacctgtaccttaaaccccatggccgagaacaaaagaattacaaagtcttgatacgattccttttttatgagatgcggggtccccgtatcgtgtatcttgaatcccgcgtataagaccagtacttcctttatcgccgcttcgggggtcctgtttgtaatcaatctaagaagttgaaagaaccgcataaagttattctcggacaacccgatatgcatgagtttcgaggcgggctttttgggaaactcttttctagacgtcgtgtttacgctttctaatacctcggacacgagtttgggcaccgttctcccggacagagttctgggtaagaagcatactcttaacggagtttgatttgccgcgataatatccgtaagcatagaacaataggtggtaccgtccttattatacaacccgaagacgtaacacgttgcattgtagaatataatctccgatatctttttggtcttgtacgtctcgtagtctatcccgtcccagaacatcgacgggttgatgatggacaacggatccgtcctgtgctctttcgcgagcatattcaacaacgttatgaaatacaccacgtttccggatatatcgacgtagtgaatgttcatattgagattatgcgttcgtctaactctgttttggtcgcgtacggtaactgtggctgcgttcatcgtaggaagattcggatagagcgcctgtagcttagggatgtaccgctgaaaccgcatggacacgagtatacttattatgctaggtgtgctgtcgaggataacgtccccgttgtacgtataaggaacgtgtatgtaataatcattaaagtattgtctgtgtaagatggcgtgtttagtggacatggtcagtagatccacgcgcgcgggattaaaggccggaagagcgaggttataatgattcgccatctgctgcatattataattctcgtcgaatcggtctcttgtcggtccgtctaacagccccctaactcccaacagattggcaaagtctcgatagaacataatcccgttagacaccctggccctaaacaatataccgtacggttcttttataacgtttttatacaacaaatttaacgcgtacgtgttttcaaaggccaggttgggatattcgaaatcgaaggtatcgtctaccaccgtcgcgtcgaaccctccctgttccgggggcaggtacccgcccagaaatctggcgtgtttttcgggactacgtaatctaaacatgaccaagtctttcgtaaagttaggaagatcgttaaacgtgtgcgtgttaataatgacatttttcttcgcatcgtatcggtctaccgcggtggtggcgatatacccaggctgtaacagatgcgtgaataatttaatactactgtacctatctaataagtagttgatgccaatcttctgtacggagttttgtatattacgcaggtccacagtttccccatatttcggattaattagaacgtcgaacgggtgcacgaaattcgtcttgagatcctcatccactttgaaatccagacatattgacggtaatatcgtcgagattactttaaataagtattccgagtcctccaactgatctaacgtcgttatagagttaataggtatcatttatttagtattaaatgacgaccgtaccggtaacggatataaccaacgaatacgcagttactacgttttcggaggatggatatccttcgaataaaaactatgagatcaccacggggcaattatccatcctaagaacggtaaacgataaactactcgctaaaacagaatctaaattaagcgacatcgaggaccgttcgccgtcagatatttttgtaccgggtgaggattctcccgttacgattatagaacatgtatcgccgcaaacgacgttcgtcgatcg---acgcaatcattcggaaattgtgctggccgaacaacaacgacaacagagagtgaatataaaaatggtaggaaacgaagccttcattcaacgagaacctatcgaggctactacaaagataacctccataccatcccatacgccttccttaggcgtcgtatttgataaggacaagagaataaaactgttagaagaggaagtgatcagtttaaaaaataaacagaacacgaaaacaaactcgaatctggataattttaccaaagttttattcggtagaaacgttcatacatcgacggaaattaacaaacgactggcgatcgtgaattacgcgagtttgaataaatccgatttaactatggacgacttagacgtgtgttccgaagaagagatagataaaatttataaaatagttaaacaacacaacgacagttataagaagagagttatgatcactcacttcgtcaccatcgccattattgttttggaacaacttttagtaaaaataggattcgaagaaatgaaaggaattagtaccgaattaacgtccgaaatcattgacctaaatataggcgaagattgtgaggcgatcgctgtgaaaattggaatagtaaacagtcctctgttgaatatcttcatgtttttgatcaaaaaacttattaccagaataaaaatatgttaacgcataccgaggtcgtcggtttcgagtatttccactttgtgcataccccccttcattcggcggggtttagactttgtcgattttctaccggcatttacggattccactcctaataggtcctggtttatttcacccacggtgccttgtacttccagtttgccgtctttcacagtaccgtatacgattttaccaccgtttgtaacggcttgcattatttgaggatgttctgttaaacctaacgtcgtcctttttcgaacgggtgctccgctcttcgtacctgtagacttggatgtcttttttgatttagctgcacccgccgtaacgggtaccgtttcgggcgtctcgctgtttgcgaggttcgtacggtgagtcgcttgctccccgctaatgtgcgacaaaatcgtacgaagttggggagttaatttattaatggtctcgatgtaatcgtcgtagctgctacgagataactttttttctgccatttaagagataaaaatattgtcggtttacaactttagttacccgaaaataatttataaaacgacttgaaatgggcggatttcaatttatctacgtaccccgtttttaagttttccattttctcgtatcgttcggaggagggaggagtgtgttgttgcgtggcctttctcgtgtatataccgtatatgatgagtcctattataatgacacatacggcaaacaaaagtaattcgctaatcatttattgactattaacttctaacgtactcgaccgcgtaaaatggtataaacagccgcctattgtccgtttagttcgatagggctagagttatatcgtccgttttctacgacggtcgtcttagtcggaggtttacaatatctaccccacatggaataaataagcatacccaccgtgatcacgatccctagtacaaacgtgatgccgcttagggctctccatgcgtttgtcacggtagacttgttcttagagaaatctataaacgcgaacacacacgccgtcgcgagtaagacgatacctcctataagtgctgtgttgaagtagttactgagaatcgtcatcgtgtccatttaactaataaaaaaattaaaacactgaatgtacaaagtggaatataaaccacataaataatatggattggatgaaaaatatcacgtctatcttcgctttggtcgatagtttgaaattgaccaacacggtaaaacaaataattcccagcaagattaccggttcgtaattagttatcatttactaacctaaaaggcgggggtttattatcacattcaaacaataagataatcttacctttccattgtacgcgtttgatgtgtacacacatcttaagtaattgaacgaacgtgggattcgataacactacggacgaatacgaattatctatacgaacatcggacgaaaacgtacaagaatgtcgtgttggaaacggtacgcttttcctagtaccttggattaaccccgtgggccacgtgttgtatacgacgaacgttttatcgtctacgaacatttatatcccgcgttttaatttttttacgatagaatacggctacgaaataaaacaacacggcgatgcagatgaacgaaatcacgaagctaaaaaagaagggtcgtttgggaggaggcggctttttaggtaccccgggatctatgtctcccgttacggtttttaatcctttacattccgcgactaaatcagcgttcgaattttccaacgttaattcgttgacgtttatactacaccccgtatacttacaccgactcctttgaacgtcctggtcaaacaacaaccattttctatcttttgatttatccgtacactcgtgtaaccaacatacccgaggtcctagatacttctcatccgtaatcgttttactgggagacgtcacacaccaacagtttttgtttgctttgtttctgtcgcagaacttaattaacgcgttatccgcaaacgtaaaataatcgggtctagccacgcggacaaactcggaacagtgacgttcctccatctccgtggcgcaaatctgcgaatatgtctctagggcaatctttcgtttcgtacgcagccacgttaaacattgagagttgcccgggttcgccgtacaaaagggatccatatacgtatcgcagtgactcgtcacatacccgttgtttaagtgtccgggacatcccgcgtggggggacgtgcaacacccttctatctccttgtccataatcatgtaatccttttttacgaaacggcatctgtatcccttagcgatgtacgcctttgccgagtcaggaatttggttatctatataacgttcgtttatatctccattatatataataaatgacccgggtcgaaacgtaaacgatctacatggttctccccgagtaagtacgtatttcttagacaattcgtctgacaaaaaagttccgcaatgcgaagggtccatggtctctgtaagacaaaattttggatgtatttctgattcttcctttctatagatattctcatcttcgtagaacgacaccaccttgttatactcggggtagttaaagttgataaacatttgcttcttgttataatcgccgggatcattgcgtacttttatatctgtcacggatacgtatccccccatttaaacgtataatta-ttaatcttcgtagaagctaggtttttcggcgcatctacgtatcccttctttaaccgcgcacttcgtaggctccgacgactgggacctggcacgagtta---tattaaacacgtatacgcaaaataaaattgctaaaataatgtacgagatcgtatacactgtacgggacacggtttgcatagccattgtaaagaaggacataaacacacacacgatggtcattccgatcgttccgtaactcgttgtgttcacgatctgtaacaacaaacaatacgcgattacgagagacggaaaagggatcaatatagaggcgatccctagcataattacggaaatataaggcggcgttgtgatagccaacacaaaaagaattaacccgattaacgacttaatatcgtttctcataagtatattcggaatcaatcctttaagactggtcggtagcgacagatgcggtaaatgactcgtgtctttgcccccagaagcatcgcttcctaaacggggaaaaaacgattcttcttcttctttggtgaacagttccggctcggacacgcccgctcccgcgctaaaatccgtaaacatattgtaataacttaaataactcatttatatattaaaaaatgtctgtctgttcggaaatagactatgcgttatataccgagttaaaaaaatttttgaacagccaaccgctgtttttgtttaacgcggacaagaactttgtggaggtcgttccgtcgtcttcgtttaagttttatataccgataggtgtattttctaacagcgacgtcgctctgatacgtcccgtacatacgacgtgtacgaatcatatagagagcgccgacgccacctttcctaacctatacccgttacagaaacgtgttgttgcggaggtaacgacgtctatgcggcagaaactatcaacgcatagacctatgtacatgacgctgcatctatcgtgcgggttcggtaagaccattacggcgtgttacctcatggtcgttcataggagaaagacggtcatctgtgtaccgaacaagatgttaatccatcagtggaaggccgctgtagaactgacaaaattaagctatatcatatcgacggacggcgtgagtgtactactgaaacagttgcgtacaaagacggccgacgtcttaatcatcgtaagccgccatctgtccaacgattacttttgtaagaagatccacgatgaatacgatacgtttatcctggacgaatctcacatgtacaatctgatgaacaattcggcacttaccaaatttctaaccttctatccgcctagaatatgctactttttaacagccactcctcggctggctaatcgtatttattgcaacgacgtggtaaacgtattaaaagtctccacgctaatgaaacgtctgaaaatcgtggagtacttcttcgagccgtattccaccgaatgtatacgccagatggccaaacatctaaacaccgaaaataacaaatatcacatatataccgaaaagatactagccgaggaccttccgcgaaataatctcatcgttgatacggtgtctcgagagtttaaacacggtctcgtcgagagagtgatcgtcgtcgtcaagttacgaaaacatatgacgttcttctacgataagtttgtcgaagagttcggaacggactatgtatacttaggcgacgcaaaaaataaagatacgtccgccgtcgttaaatcgttattgcagaaaaagaagttcatcttcgtatcgacgtcccattactccggcacgggtctagacatccctagtttggattcactcgttatatgttgtgccgtattgaactcgatgcagatagaacaactattgggacgcgtatgcagagaatctgaatccgttaagaagactgtatttttgtttcccaatacgtccatacgagaaataaaacattcgttgggattctttacggaaagaatcgtgtcggtatctacagataaactgggattccaacaagagggtaaagagggtaccaaagaggaacccgcgttaacgaaagcctttagttcacaaatccgttaagtaatcgcaattccgaaccacaggcggcgcacgatagcgtgttgcctttcccggctaccttatattcatgtagcgatactttagtaatatccgatacctttaccaatttagaataacacgaggaacacgttacgcaatcgtcctcgacctctgccttgggcttgcgtttctttctacgtttgactcccgcgtcgtcttccatttaagtagtaaaaaataaatctaaatatgccttagaacacgattttctaaaatctaatacgttttcgtcgttgtcgcagtatatcgcgttgttgctacgtatatcgcgcgtcctcgaacacggtaacggttttccgttggagtctatgaacatttttgcgacgactccagacgttttaaaatcgtaggtaaacaatctatcgtcaacacacacggcgtctttcttcaagtgggcgtattttaggtacgcgtcgtattcctttcgcatcttttcggagatcgccggaacgatgatgttaaaaataagaatgaaataacataaaactagaaagagggttatcatgacggctacggacgatttatctaaactaaaagagttgttaaaattaaaacaatgtttgtatatatcggatcaaaagacccgggaccactacaacacgatcgtcgactgggccagctataagtactggaaattggatatctgtaaaatcgttacggccgagacgtccatcagttactactacaaagcaccggccaagaaaccgtttaagatagataaaggtaattacatttttttacctatgtgtttcggcaatgtgtttatttatttcaagggaagtatgatggaactgggatcgggaaacaccgcagacatagacgatcgcatgaaagagatcaacgacgcgatcctacgagacgtagacgtcgaatttcttcgattcgtgtactttaaggaacgatggatcctggaagattgcttttctaaatacagatcccccgtcgacgtattacgtacggtggagggtctgtcgaccgttccttatacccacgttaa---agtagacgaggatcggtggttttgtgaaaacgactacgactgtctagaggagtactttctatcgcgtatgtcggatttcaaaccagagtgtctgtgttttataaaagagggatatagcgaccgatacatcgtcgacttttttagtcacgggtacgtccgggtcaaagacatagaactcgaacaggttagtacgaattgtttctttcccacgatccgcacagcgttcgacggatacgtgttggtgaaggacatagatcacttggtgaaatccagaacgcggatcaattcttacgtaaccgtgaagaagaagaaacgatacatgatcttaaccaatacgggatcggacgtgtcggaatcctcgtccgaggcgttatgtaggatcatgaaccatctaggtcctacgtttttcgtcaacgggaagtatatctcgaagataaacaacaacgcgtgtatacaacgtctgtctaagtcgttaggaatacaaaaatcgtgcaaaaatataaaggagttagcggacagtgtatcgtcttccgaagagttaaaaacacaactgtgtacacggtccatgttcgaaatcgttagggaatgtctggggtaccccaaacatgactttcttacgttggtgaataatatgaagtttaacataaacaacaacgtcgttgtcagttttacgttggaggacgttacctgtttgaacaaccctaacgtatccgtcatctacggcaactttaacaacttcgtgtccctcttcaatgtactctccaatgtcaagcaatcggtcagagatagtgtgcgcgtttgatatcggtaagaagaaccccgcgcgtaccataatggagctacgtcgggacgcgataaagatactcaatatagccaaactagattggagcgcgtcgaattgggaacgtgccgtatccagagacattgcctcgtacgcgtacacgaccgtgttactggaacaccaacccagacgatctccttactccaaatttgtgtatttcataaaaggtctcttgtacaacacgtcgacgcgcgtcaaatgtgtatctcccattatgtccgggggtacgtacagaaacagaaaacgcgcttccgtacaagtatttttatattggatgtccgtcttcgaaatcgacccaccccgtcataaaaaactagacgacgtggcggacagttttaacttagccatgcgttatatattagataaatgggacgtggtgtacgcgccgtacgttaaaaaaatgtaaaattgataacgcatccgttaatatactatggatctgttattcgaacagttacggtcgatagaagataagtattctagaacgatttttaatttccacctggtaagtaacaaagatgtatcggatgtgtatccgaaaatgcgggaactcatatcgaacgaaacgttgtttgatcgcatcgtgactaccgactccataaagaactccatcaagaaaattatatactgcgacatacacctgacgaaacacgtcattaacagcgacgcgtaccctactcaggataccacgaacgcgtcgtctaattattcgaagatcgctcagttcttcgacgttaaaacgaacgacgacgagatcagtatgagaaccgcgtacatatttgaacgagacaaatcttctcttgtatcgtatataaaaacgacgaataaaaaacgaaagatagactacggggagataaagaagacgattcactcaacgaggagttttttaagctacttttcgggaaagaaatcggacgattatctgagtacgacgattaaatcgaccgagtgtcagccgtggattaaaaccatatccaaacggatgcgtatagacatcgtgaacaacgcgatcattacaaaagggaaaagttccattctacaaaccatagagatagtgttcgcgaatagaacgtgtgtgaaaatattcaaggattcgacgatgcacgttatcctgtcgaaagacaagaatgaaaaagactgtgtggggatcataaacaaattattcgacgtgtacaaggtattgttttgtctgctgtacaatatcgtacagaacgatgcgtttctcgaaatatacacacattccgaaacgattattgcactggagacgttcgaggaaaaaattaacaaaattaaagacgtacgtcgttgttacggggtgtacaattttaaagtgggaatgtttaatcttacgtttaataaacctatagagtatacggtgtttccgtcgctgttggtacacggcggcagtaagattaaattctttaaggggaagaaactaaacatcgtggcgctacggtcgttggaggaatgcgttcgttacatagagctgaccgaatccattatgaaaaaaatggaagaacgatcggctattttaaacggcttaaatatagaaacggtcgatgtggacacgttaaagaacctacttagttaaagtgaaaaaaaacacggtgtttgaaatggatcaaaggctagggtataagtttttggttcccgaccccaaggcgggagttttttatagaccgttacacttccaatatgtgtcgtattcaaatttcatcaaccatcgattgcaagaaattttatccgttaaacgaacgcttttatcgtttaaaaacgacacggaaaaaatagttatagagatagacaatatcaaaataacgcctccggattactcacccatcatagccagtataaagggtaaaagctacgatgcgttggttacgtttacggtaaacatatttaaggaagtaatgacgaaagacggtacagtgattacaaaaattagcagctacgagggcaacgattctcatctcattaaggttccgttattgatagggtacggaaataagaatccgttggatacggccaagtacgtcgtacctaacgtcatcggtggcgtctttattaataaacaatcggtggaaaaggtcgggataaatctcgtcgaaaaacttactacgtggcccaagtttagaatcattaaaccgaacgtgtttacgttttcgttttcttccgtgtctcccacacacgtcttacctactaagtacagacattacaagatcctcatggatatatcacaactggaaaactgctccatctcctcgacgaaaacgtttatcaccgtaaatatattcttattggcgcaatatctctctagagttagtttaaattttataaagcagagtctatcgtacgatatgcccgatgagataatatatttagtcaacgccgtgatagaaagcacgaaacatttcgtcgattctataaacgagttcgacatagacacgtacataaacgatttattcatcgaggagcacacaaaacaaaaatctcaggtatcgctggacgagttcaaacacgaaatgctttataactttttaccgcacatgacgaatacgccgaaccagttaaaagggttttacatcatttcgttgttaagaaaatttatatattgtatatattatacgtcgagatatccggaccgtgattccatgatctgtcatagagtgttaacgtacggcaaatacttcgagatattggcgcacgatgagttggagaactacataggaaacattaaaacagatatcattaataatcataaaaacagagggacccattccgtaaacattcacgtgttgacgacgcccggatttaatcacgccttctccggacttctcagtggtaagttcaagaaaacggacgggagttatcgaacccatccccattattcgtggatgcagaatatatccattcctagaagcgtagggttttatccggaacaagtaaagatatctaagatgttctccgttcgaaagtatcatcccagtcaatacgcatacttctgcccctccgacgtaccggaacgaggaaaccaggtaggtatggtgtcgcaactatccgtactaacgtccgtgacgaacatatgcacgaacgaatatctggatttagaacgaaaaatatgcgaatatgtaagatcgtacgacgttaaggatataagctatttcgaaacggggtactacgtcacgttagaaaacgcgttgatcgcgtccctaaaccccgatctgacgcatgcgtttgttcgagacttccgacgtaagaaacgagaggggtacttcaacagtttggagataggaatcacacacgtcgcggaccacatgaacgagatacgtataaacatatctagcggccgattgatacgacctttcctggtaatagaatcgggtgagttgattatggacacggttcccgaactagcggataagttggacgacatgacgttttcggacgtacagagggaatacccccacgtgatagaaatggtggatatagagcaatttacgttcagtaacgtatgcgaatccgttcagaagtttagatcgttacccaagtctgagaaggtaaagtatcaactgtgtgactttccctccgagtttagggacgggtacgtggcgtcttctttggtgggaatcaatcacaattccggtcctcgagctatattgggatgcgctcaggcaaaacaggccatctcgtgtctgagttccgacatacgaaataaaatagataacggaattcatttactgtacccggagcgacctatcgttatcagtaaggcgttggaaacgtcgaagatagccgtgaattgtttcggacaacatgtaaccatcgcgttgatgtcctataaaggtatcaaccaagaggacggcattattgttaagaaacaattcatcgaacggggagggctggatatcatcacggctaaaaaacatcaagtggagattccgttggaaaactttaacaataaagaacgtgtcaagtccacggcgtactcaaaactggagagtaacggactcgttcgattaaacgcgtttctagaatcgggagacgccatcgccagaaatatatcctctagaacgttggaggacgatttcgttcaggataatcaaattagttttgacatagccgatcgatacacggatatgtataaatcccgagtagaacgtgttcaagtggatttaaccgacaaggtaamggtacgggtactcaccatgaaggaacgtagacctatcctaggtgataaattcaccagtcggacgagtcaaaagggtacggtcgcctatatagcggacgaaaacgaattaccctacgacgaaaacggaattaaaccggatgttattattaattccacgtctatattctctagaaaaacggtgtccatgttgatagaagtgattttaacggcggcgtacgccagtaaaccgtataacaatgacggaaaaaacagacctatatgtttcccgagtagtaacgaaacgaccatcgacacgtatcttaatttcgccaaacaatgtcatacgcatacgtaccctgacgcgtccgacgaggtcattaacgacaagatattttgtgataaaacgctgtatgaccccgaaacggatacgccgtatacagctaaggtgtttatgggccccatctattatctaagattgagacatcttacgcaggacaaggctacagtaagatgtcgcggtaaaaaaacaaagttaatacgtcaggccaacgagggcagacgtcgcrgaggaggtataaagttcggagaaatggaacgggattgtctcattgcacatggcgcggcgaatacgattactgagattctcaaagactcggaagaagactaccaagacgtatacgtatgtgagaattgcggagacattacagcgaacatccaagggaataaaatttgtatacggtgttccaaacagaacctttccactatattgacaaaagtggacacgrcgcacgtatccaaagtgttcatcacccaaatgaatgcgcggggcgttaaggttaaaatggagttcgagaaacgggagccgttgttctacaagaaactgccccccgttacgttaactcctacgtttctgt---------------aacgattatagagcgcccgtttgagcgtctatcttcttagacaacataagcattccctttctcaccgtttccaggtggttttcgatacgtcgtatcgctttattatgcctcttttgtcgttttatggtcaattgaacgagtttttccaataccatgagtcgtatgataatatctttgaaatctgacctgtccttatgaataaaagaatctttcagaatatcggatatgtcctcttcttgaatttccgcgaaattatatttctccgcgattagtttttttatttcgacacgtatcgctttaagattgggttcttcttcctctacctcttctgcctcgtcgcccaatcgtacgcttacctcttcatcttcatcttcgtcgggcatatccccccttctttcccttcttacctccgcaccggaagcttttacattcgtaataaggacggctttttccactttgttcgtctttttttcactgttgttt---tgttttgctgccttacccccgacgcatttatttttttcatctcccgattcgtcttcatcgccggggtatatcgacaacactctatccatttaaagcgcagattttaaaaacgtacactctctgctttttggatcgtttgggggtatgcacggattcaggatactggaatgagtggatgtagaaaaagtataatcgatgcacccgttgagtgtgcgaaatcggcgtatgcctacaccgtccgccttatatccaaacatcgacagcgacacgtacgaatcatcgaacttaacacatcgccatttttgtttagcgtcgtatatgtcgtcgttcgcgtcctgtacccgtctgtctatggctgtaacgtttaccattttagagtactccaagggcgaatgcatcgcgttaaattcttttatattgtcgtagtttaagtaaatagaatacacctggaacaaaatcatacatacggcgaccgtaacgacgacgacgaaaaaaacagtaacggggttcatttactttaatgatttatcatatcgataatcgcattaaacgcttttgataaggcgtgtaaaaaagcttcggtgtccagggtggacatgtcgaatttgtgataactgtggagtcgtgcgttgcatccgaaaaagtttaccacggacatcgtaagcaagtcgttgacgtacaacatacccgaggacggattatacgcggacgtcgtcatattgggacggatcgtcgtatctagtttatgcgaatgaacatccgcgaccaacacgccttccaagaaatccaacacgtctttcacgtgggtctttaaatctatccaggggtaatggtctatgtagaacgttagttttcccaaaggggctgttacgataaagggtacgtggtatttaaactcgtttcctataaccgatttaacattgttgtattctctgttgaaggtttcgacgtctaaaaacgtaagacgttccacgacgtcgtccgtgatatcggtcccagaactaaacgcgatcaattcgatcatctgaatatttttaaacttatacgtttgaaacgtgtgaagcaacgtattctccaactctttcggtttgtctatttttgtaaacgtagagtctggatgtataacgtaataatcgaagtcgtacaacgtaacgtagtttttgtcctgcgtctgcgatttgtttaaatacgcgcaaaaacgtacttcttttcgtaacacacccgatgtgtaattatagaatatctttcgggtgggcatgtgctccacggcggtcagccattcttcattgaccgcggtcgtcttgttcgttaacacgattcccacgtttaacaacggccattggactttatgattaaacccgtgtttaataaacgtcgcgagtcccggaggcagtttaagttctagttccttctcgtttcgatacataacttaacggttcgttcgttcgtatattttttttcgattttttgtttaaggctaataccttaaggttgatctgggaaatgagttcttttatggcggataacgtagcggcagattccgtatccaggtcaatgtctttgttggtcaataacgtcgacaataggtgcatgaaattagactcgttaatatcctcgtcactcatttaaaaaacagaaacctacaactcgtctatatcgtctttgataacgaatcgtgtgagtaactcacatatgacggatttacttgctacgataccccacgtatacatggcgttcacaaacgtatcgaaaaaactatccattttaa-tgccgctcgttgattttaaatacataggttattttttcacatcgtgggacgacaatatcttagacaggttatgtttcatgtgagagaattgttttaacaggatactgggatcgatcttatgcgctataacgtcttcgtccgcgcagtcgtaacatacccgctgttctccgtcgctaaatacggagtcttcgataatcaacacccttcgtttgttgacactgaccgccttcataatagaaatagattttaacagatctttcttagacccggtaattgacatagaacgcaacatgttttctatatccgagtcggacacgttacaacaacagaaatgggtaatgctcgtcctgccgtttacgggaacgtgtttatacgtctgacatagcaacaccacggacgtgtttaaatgcctcccgtggtttagaaaatccaacagacagctagacttggtttgtttatcccccatatcgtccaagataagtaaaaacatgtcggctttcttcgtacctttacattctacatacttttcgattttctgtttcgtcgtaatcaacgcgtagtccaactcttcgggggtcgtgactttatttacgtggtcgggccatacgtaactgtcgtacgccgagttatagacgggggtaaacaagaaaatatgtttatacttagtcactaacgtatcgaacagagataataggtaagccgtcttccccgacccggagcctcctaccaacgctattctgaacggggaccttagcagacttttccgtgaaaattgtttttcattaaatctattcatatttatatttacagttattaaattaatttagtgaaaaacgttaaatatagaaaaataaattaacaa--agttgatacccagacatcatgtcgttacacgccaacgacgcggacgagtcgaaggacgaagaagctgcgttcatcggttccacaatttacggcaagaaactaaagaagaaacacctgctcaaaaaagtcagatgtatcgtgatcctgctgcgtgtaagcatcgttacgtccatcgtgtcgcttatggcaattgccgccatgttagcattacagtgcagtaactgcgaggtcattacgacatcggctcgtatatcgacgtattcttccattgcccattacgaggcgagtacgtgcaaagggatcgtcttcgacgcgagctgttatatgtttcacaaagaacccaaaacgttctacgaggccggggcggattgcgccaatcaaagtgccgtattgcctttcaaaacacctaaggagcattggatgtgggattatctggaaggtacctggggggtggacggatacggaatcgttgactcggtggaccttcggacctacgacgtgagtacagaaatgagaaaatatttttgcgtaaaatcatttactttatagttataaatgaaaacgttaaacagacaaacggtgggcaaaattaaaaaaatgtctacgcccgcggccatttttatgattatatcgactatagtaagcggaatcggtacggtattacgctataaggacgatctcttccccaacgcgtgcgataggggttggatgtcgtacgataactattgttatctcaatacaaaaatccaactatctgtgtacggaggagccgtattatgcgcgaaccacaaggctaggattccgaaggccaactttcgtcatttgaaagtgatatcgctaacgtacgggagagacttctgggtgagtctgacgaaacaaaaagacggtcgttggatagatataaatacgaataagacggttaatatggatagtagtagagagttggccgagattaagaaaaaaaacacgggcgctacagacgcgtcatgttacgtatataagttgaacggtatacaggagatactgtgcaacgtcgtaaactacgttatatgtatgaaaagattctataagtgaaaaaacaacg-tagggtataacgatcggttgccatggacgccgatagaattacgtgcgtgacggccctaggcgtgttatatatacgtcacgacgagatagacacggtgcgttctgaactgggaataacgttcataggagacgtgggaccgtatcgtgtagcgactttaaatatttgtccggtggcgttagacgatgtataccaacgaggcgtgactaattgttacatcgtcagtgacggaaggattacacgctgttctaatcaatacaggttaacatttcctatacacaaggtgtatacggtgtataaatctattaatagttttatgttgtgtttcgataaatgtttcaaattacgcatagataacaatccccaagatttcttcatcacatcgtctatagcgattcaggacgcgcgggtactcgaagtgtacaacctgtataagaaaggggactatcatctcattctcaatcccagcgacgcgtttctaaacgggttggtaaagaaatacaacgtctgtctgtcgtccaacacaggatgggtgatcgccgatgggaaaagtgaaatagaatagtaaatatgcaatcgtcgttatttagtacctttaaaaatgttaaaacgtgtaagcgttacaagccatgtcgtggattacatgaaaaaattgtcacaggatgaattacttacggacgacgaagaagaattggttaagacgattattaacgagttcacacaagaaaacgccgtagagatactgaatataacgtcagttgtggtaaatttgccaaacctaaacgaatacaacgttatcgatttcaaagacgcggttatcaaaccccgacagctcatcgaacattatgggaaatacacattcgagtcaaacgagtacatgtttgttctatgtattaatggggcggggcgtatggaaggtagcaacgacgattcaaaacaaacgtactctattaaaaagggggatgccgtaaacgtgaatctaaagactaaatataggatactaacagatgataaaaatttacaattaatagttgtaacgtacacgtctagatgtccttttgtacattataaaaatgtggtcttttcggaagacagcagcgtgtttgatgcgtttgtaggttgtagatttgcattgtttagactagttagtgactatagcgaggagatactggaagatttactcatcttaaacggtgtttattaccatagttgttctatgaaaaaagctaacataataagtttaaaatcgatagtaactaaatacggtttatgccccattgagttagattacgttcccaacagcggacaccctacagaactggaattgctggaattatctctggacgaagatacggtacaagccatctcaaacggtacgtgttacaaagaaacgtgctcgctctcaggtattaggtacaagctgttcattgtgtacggcgttacctgttatagttttttataaaaagcatacaaaaatgattgtcgtggcgtatatgggactgttgttttccttttgttcgttgtccgcttatttactatctgtgtacaaacaccagattaaaaaatgtttgcatcggccgacgaaacggaccaaatgcatccgattgaattctattacgtattccgcggacgatatcgtac---accaaattccagaaacggtagaatcagacgacgaatttgattcagaatggtcttcggacgaggacgatggaga------agtgtacgagaactacacgagcaagagcgagaataattttgtggcacgaacagacgacgacgtggccgtggacgttctcgtggaaacggaggacgaacccaactgggatcccactatctacgacgcgaatacatcgaacgtgt---atgagatacccgacgacggagagagtttcgacgacgtacagatagaccgtaacgtatcggataagaagtattttacgtattttacagaaacggccgtatcttagaaaatctgaaattttatttggttattttcgaaaacgccaagatgaaaaataatgtatataagatcattcctttttttaatccgctggatataaaaaggcaggttacaaatttatacgatgcggggacccttagttacagacaccccgaacacatcgcgtttatcctcacggaagtggaacatcgtctgaacgagcgcgtatatacgaaggaaccgattcagatcgtgcgcttcgacaaacacagcgtgtataaacaggagacgccgtccccgctatccaaagttatcatctgtttgcaatgcgccaagaaaggaggaaatatcgttatatccggcaccattatgtctcagaagaaggtaattacgctcaacgtaaacagcatgattctattgagtccgttgaccgagtacaccgtgtcgaacgtgaccaaggggcagctcatcgccattacgttggacgtcgacatacccagtatacggataatatacacgagtgttgaacgtatacattacggaagcactttgttggtattgtctcccttcgcgaaacaagacgttgtatttttcgtgaaacagttactggacgaggactataaggtcgtgtgtgaacagattctgatcaataaagaatggtacaccatcataaaaacggaacagaaaaatctgtacattcagtcgagatgtttcggcaaggccctgttgcatttcaacttcgtctacgaccactttgacacatcgactatagagtacatcattaatacgcctatcccgtttagcatggtaagtcctcagaagaaaatatacacgtctcgtgtcatgtacgaaaaggcgctgtacggaaaacttaccgtcgtgtagcgtacttctcgtacaactcggtcgcgttaaatttcttttcagtggtctcgaatttcatatatcgtatctttccgaacacggtacgttccttccacgctctgtcgtggagccccgctacggcccataggcatcccacgtatccgttgggatccgttccatctaactcgtatttatcgtttaagtagatacagacgcttaacgcactttcaggagtctcgctccattccagtatttttttagcccagtacatacgtaagtatccatgcattttaccttcacgaaccatttgaagttgtgcggcgttccataagggatcgtgtgtacgggcgtgttctaaactatacgtatcgtatagatagggtcgagtatcccgtcgatgttcgtctaacgtacgtaaagcccacggatgcgtcgacgtaatagaatcgtatcgtttattataataacaaaagttatcggataattcccgtcgtacgacgatctcgtccaaaaacgccgcgacggacgccggatagatcgaggcgtacacgaccgtgtctaacacgacccgttgggccgacagatgcccgtagtgaagccacggggatagaccgctacaggcgcgtgccgtggggtcgttcttaaacgcgtaataataccgtagcgtatgttttaaaaacgcgcgtaaggtttttagtccttctttcgtccctgccttaatgtcgcgtataggaggaacgtcgtccaatacgggcgtgtaatcttcaacgtacacatcctgtacggggtaaggatgtttcccgatattaggaaacttcgtcaagtaagtagtcagtagtttctgtatttttaatctaaacgttctagcggagtactcctgtttagaagacgttatccaacacggcacgatgttgtgagaatccacctgtatgaccgttgcgacgtcttttaacgattccacgacgttcgatatatccttttcaggaacgcgtaaaggatagaaatccacaaacacccatcgagcgttacgtttcttaacttcttcgggtagaacgacttcgggacgtccgtaacgtaccacgaacccgaaggaccttttcacacattcgtcctccacgtctcgtagcccctctaacaaaaacgttacgtgtcttgacgtagtgagatggaacgacgttaaacacacgcacacgtataaggggacagcgtgtcgtatcgctttttgttgcgcgtagtacagtccccagttatcgcgtatgcgatgttccctgtacatccagtacacgacggacgacgtggggcgttcttcgcattcgtttaacgttctactacgtacgacgttcatgattatagaaacgtgaaggtttcgtccgattggaggtataactttttatacgtcgcctgagtgcccaagggtagcgtgtacaacgcgattaaactaattaactctaatatatccgcgaacaagagtttatacatgtatgtgtacccgtacgctttattgtaacatccgatgaaggataacgcgataacgaccgtagaccccgtatacgagacggccttcaaccccaaaacgatatttagtaagtacgaaggtattagttttttgtgaagaatacgctgtaagaaaattgatgagaaaatagacagctgaataagaatgattccgtttacctttacgtataacatatccgtatctataccgatcatatactgtcctacgaacataataagcgtcatccataaagcgatagaatacacgtgaatcaacttggatacgttgtttattttaaacgttatcgtacacacgtttccccacaacaatataatgtaaatagtaagtaaagacagaataaactgaatctcttcgcgactaaaccattggtgtacgaaagttagcgcgataacgtgtttcaccgagttgaactcgctatacgcctcgcacgtgtagttccccgtcaggttgttcgcgaaatcgaacgtgatagacgacccgttcgttttattcgaaatcgtatcatacatcgtgtcgaataaccactttacgtggacagaatttatatctttgtaaattaacgcgtctaggttacactccaacgtaaccgtcttattacacaccgtgtagggcgttacggttacttcgttttcggcggccagaggaactacgtatacgaagaacaataaacctat---catggcggacgccgttcaagaagttcttacgatattgacaaaataccacgccactcgaaacgttttaggcgacgaacggttcgctaacttatgtaaagaatttatatcgttggaaaaaggtaacaatactatcaaaaaacaaattaaagagtttgtactacagatgccacccacgatgactccgctgttttggcttcccgtggccaatctgtgcgacgccgtcacgtataagaactatctgaacgtacaatggatccgtaatcagctggcggacgcggagtattggaccaattcgagacttaatacgacgtcgtacgcgaatctggcaaaaatagccatcacgtacccgctagacccggtgggggtaatgagtttgcgtatattatacacggccttattcgacggcgtat------------------agagttttaaatcctataaatgattgtggaaaatcgcctttttacgatagtttttttgtaaaaaaataatgtacttaaatatcatgaacgaggggggacctcttacagattttaacgtaagtcttttttctaacaagaaccaacgaattaacgttatgggatctgtaaacacctcgccggaaggccaaccgaccgtcgatattagaattacgattaaaacggtggaagacggttctcctcttaacgtagacagtcaccttccgtacgacgaaaactttattaggccttataaacccggagacgagcgtaaaacgactacggaagacggtccacctacgaaggaggaagaagaaaatggcacacccgaggaggatcatccgaaggaggccggggatcaaaacattacggacgaggataaaaaaaagcttgcaacgtaagttaacgttttatacataact-----cgtatagattttatgcgtatatttattcgtttagtaatactataaatgaataatagagcatgtcctcgctattacgagtttaataaagtaaaatataaagccgtatgcatgttacgcggaaatgatgtaaaaggcgttatacatttcgagcagttacaaaacgatatagtcgtcgtattcggtgtgatattggggttaaccgaaggattccacggcataaacgtacacgagtttggagatgcgtgtagcaatgagttaggaggacattataatcccgaaaaacgtagccacggggcaccatcggacgttcaccgacacgtcggagatctgggtaatatacacgccagtaaatacggggtatcgtacgtacatattatagatggtaaaattacactaaccggtgatcgatccattataggacgatcgttggcgattcacgaacgagatgacgacttgggacgaggccctaacgtcgagagttcgattcacggtaattccggtaacgtagttgcctgggggattataggagttgcttaaataacctcgctaaaatgtataggtaaattagttcctccatcacctctgtgtgttttttgtacgacccttgaggc---gatatatacagtcccgtttctataaacaattcctctatacaccgttcactgtctttaaattttac---agcgttgctggtaaatacggtgtttatataccctataaacgaagagatcatattttcggctataataatatataataatcttttctgcgtacacgataacgcgtttaagtaaacaagtatatagtttataaaattaaccacttccgcattaggatttttacaaccgtacaaatacacgctgtattttttcttaacacgacacacttcgtttaacagcttatcgtcgcgtataacttttaacaaatataaaagaatggatcgttttctgtgtctcgctagaaagttgtcgaggttcacctgtccattgacgtatcgctgtatactaggtaccgtcttttcgacggtaaagcaacagtagagtagattccccattgctacg------acgcgtattccgccctattccttcatttttattatgaataactgataaagaagtaccaccgacgatggctgcaaaaatgagtgatacgtgttcctttagggactttaggaaactatgtcacgccgtggcaaatgaatccaagtacttggaaaaaaccaaggcgattgaggagtttatacgccgatacgatacggatacgcaatatctcatcgtaaagatgttattaccttctttgtgtaatcgcgtatacagactaaacgacgtacaactcgttaagttgttcagtaaactgtttaaaaaagacgtcaagtctatgttgaccgacttggaaaaaggatatgtcgccgtaacgataaaggagtttttcgaatccagtgaatcgtttataaagcctatcaagaaaagtattctgaccttaaacgacgtagactcatttttagcgcatctgacgacgttaacgaaagaaaaagatcaggcacactttctgggtagaatagccagcgtgtctacaggaaacgatttaaaatgttttattttgtttataaaaaacgatctacagattaaggcgggtacaaaatgtgtgttaaacgccctaggcgccgaggcatatacgttgtttaaaacgtcccaggatctaaaaaagatagtataccacgtgttaaacgagtcgtccgacgacgtgtccacgggtcccggaactcccgtaaagcccatgttggcggacatctgcaggtccgtgtccgtggccgttaataaatacaaacggggcatctacgcggaaataaagtacgatggagaacgcgtacagatacataaatatgacaacatctacgagttttacagcagaaatctcaaacgcgtcacgccccataaagtacagggattggacgacgccctatcgatcgcgtttccttcggcaaataactttatcctagacgcggaactggttctcgtcgacgaacgtacgggagaatgcctaccgtttgggtcgttgggggtgcataaaaaggcgtccttcgagtcgtccaccccctgtcttttcgtattcgattgcttatactataacgataagagtctattacgcgtaccgttcgtacaacgcagagccttcatcgaagcgatgatcaaagagataaagcacaaaataacgatgtctgacattcgtattattcgcaacgaatctgatatcacggaggcgttacaagaatccgtagaaaaaggattagagggacttatgttaaaggggggcgatgatgtgtacaaaccggggcttcgcggatggctgaagataaagaaagaccatctaaagaccgcgacgagtatggcagattctgcggatttagtagtcttaggagcctattacggcaaggggtgtaaagggggcatcatgtccgtatttctaatgggatgttacgacgaggaaaaggataattggaaaacggttacaaaatgctccgggcacacggataagacgttacaggagctacagtccatggacgttataaaaataggcaaggaccccgccaagatacccgattggttgatcgtccataaaacgtattatccggatttcgtcgtaagggatcctacgaaggcccccgtgtgggagatatccggcgccagtttctcgtcgtcgcccaaccatacagcaaacggtatatcgattcgatttcccagatgtaccaagatacgagacgataaaagttggagagacgcgacgacgttacgtgaattgactacgttgtacgcgtcttag---tttttttaaaatataaaattaatacaaatattttgattggacacttccaattcattcatacgagaatatccgcgtgttattttctgaaagagacggtcccacgacataccaccgcgatgtatcgaacgttatttattctaataatgataggatacgcgtatcccgaggaagtctgttacagaaaactgggtctctacggagtatatcacgatgacagtaaatacagaactccgttggatgtaaaaacgatgactcagaactacgaaaacgtaatcatcgctaacgccatgttgctagaatcaaaaataaactggacggttatcatgtcggaagtgaacgagacgttcgtccaaaactgttcgagctccgactacctgtacaatggtcggattaacgaaacgtttatcttaacgttccagcgcgggtacgtagacgcggatcacgaactcttattcgtcgaaccgacctcgttggatgagatgcctaatacgaacgtgtccgtagtatacaaaaacgacacgggtacgaacattacaacgtccgcgccaccgacgaccgcccctaccccaactcccgaa---------gtcagcaacgacacgacacaattgcgattatcgttcaatgagtcgagtatgatcattacgtttaacaacataaccgtcgtgttaaacaacacctgtataacgacgagtgtagaacgggtccgtgtacgactggttaacgattctctgatagtaagcgccacatcgtatcctttttccacgagtcctccgtttatggagaaggaatacttcgacaattgtacgttgacgctacccgtgtccatccatcaagggtccaagttcgaagaacaacgggtagaggaatccaactgtacggtcgagtataacgtcacagactataactctaccgcggacaataacacgtcggtaaacgccacaacgggcttaaactacacgtgtatgacgaatacgacgttcgatcctactaaaaacattacgtacgtgtacaacaacgagacccgggtagtattgatagaacaacaaaacgatctatttacaaacattaccattatcacggattttctgaacgaatgcaacgcctcgagtatggagacgaaaatatacgccgtgggtatacccaacgtatataacgaaatactaaccaacttaagcgtggagattacgaacgacacagttacttacttcaattgtaagttaatgggaacgggtgattgtggattgggtatattcctcgagcgcgcgacgaccatgatcctagaagagaaaacgaaatcaaaaactaaatctagttctagacacgccaggtccgtcgtcgatctagaggacgccttctgtctacatatgagacacggtttacatcacgacgtagactgtcggtcccgtctcatacccgaggaagaaccaacccagccgaccaggacacgtaatcgacggtctcctccaaaaggagagaaaccccccgtacctcctaaaagcgatctcgtcctaatgagcgccgaggaattaggagctcgacccaagatacggaagaacacagatacgatacaactaggtgcctcgggaacggacggtcctgtgtcgggaagcgatcaaatctacgcggacctcaaacagaaaatagaaacgcggcttaagaaactcacgatcgatgagg------gcggacttaccgcgtcgagactgccaccgtctacaaaagctctcctggaggaggcgatcggtagaaaggcgaggtccgttcaggtatctaaagacattactcgtcagataatagaccaacaacagggggctacgggagaccccatatcgggtagacagtttaaggtaaatgtacgaacacaaacgcgtccttctacgaccgtaaccgtcgacactagtagcggcgtgtacgcgaacgttctgagaactcctaaagatgtggaggtgaccgctccgaaagacgtcaccgttgtgaaaaccaccgtctacgggggacgagacgacacgtacttcttagaaccccgacgatcctcgtcggcgtccgagtctccgtacttcttagaaccccgacgatcctcgtcggcgtcggacgtaggatccgcatctccttacttcctacaaccgggagacgaagacgtattcgtaggtcaggagtatgc-gcaagtaaacaaacgccgtctaccgagcgatggggtacataatccgttgagaagacattcatctagcgattacgaaacgattaaagaaagacaacgatctataaaatatcaccgtgagaattactacgagtccgtagacgatagtaacctgtacgcgcttgccgggcgacctacc---cccaggcgaccaaacccccgggaaggcgttcctcttccacccattccgaggaaagatttacctcttcctcctattccgggcaacg---atccgttcaacacaaagacgaaaaagatgatcgacaaaatatgcgacagtcaaggcgccgcttccatctgcggtatccgaggaaccgacgccttatacgagtctgtg------gacgatgtggacactcgtcatcttaagcgtaaccccatctacgaaccgtttaacgaacgagagtattccacaaacccgttgtatcagcctttagaagagggggcaaaacccaaatcggctctaacgaggaagaacgccattaggagacgtcccggacaggactccgacacactcgtcatagaaacgaggtattccgaaggccccgaaccaggaaatgacaattatgcggcgaacaacgtcaagaataacgcagacggtcgttccacgaatatctattccgcggagcctaaaaatggaaataccggaggtggaggaacgggtacggatgtggcgaatacgaaggacggacaagccaagaaggtgaaaactcccaaaggtaataagcataagaagttgtccatgggcggtgcctacgagaacaataaaatgaactccatgattaaggctatcgccctatctagttacctatccacgacgaattctagaatttcgtcgattatggcgagcgccggatctcaaccgaaagaactcgcgatagtgaacatcgtatcctctgtgttatctcaaataggaggtaccatagctatcgcgggaagcaatagccctacggcggcagctgccgggttagccctgcaagggatatctggactcatcgacgcggcgacgtccatctactacatactggcggggtcgcagccgtacaaagatccagccatcgaaaagttttccaattacgctaattacatgtctagaacggaagcgggtgcccgggtgtgtatgatgcccgactcggacattaccattacgttggcgtacagacacagcaaaatgaacacggacgctgaaaaaaacagaggtgaatacacggacgttatacccagtaaagtgtactatttgaagaataactacatcagttacaccgtgaaggtaactctggtctgtccaataggtcagttacgtctgttagaggcggatgttaacacgtacgctacgttaataagagaagagaataacggagccaagtactacctcgtacacggcattttagaactattatcgtatcattcgacggttacgtttacgtgcgggaacgaacccggggtcatctttacaccgttcgagcaaaaattacgagacatgcaactgcttcgtatatcgactccgggagaacccaaagaggccgaagacatgccgtcgaacgtgtgcgatctttacccgcttaaacgattctatgtattggccggaaactgtccgtacgatatgagtagaaagtccgtcgcatacgttacgtgtagtacgctattgaggatgtctacctacgaagccacgaaacatcgttggatcttgatgaacccgttctcggaagacgaacacgacaacattcaactgtttacgtttaagaagtacgatttcaaaggctcggtaataaatctaaacgagataggacatagcgacaccgtatgtagtcagtccgatacgagcacgtgttactggtccgatgcgatgattctagaagacgttacggcgtgtacgtctagaatacgaaaactctacgtaaaactgagcacgtcgttggggaagggatacaacagctttgttctaacgtgtccgtacgggtccacgcctttctacatctcgaacggaaccatcgtagacatccccatcaatacacgaaggacgacggttcggtttacggcccagtcggacacgacggccctggtatcgtgtattcataacacgaatcccgcgtacaagtcggacatcatccaactgtcatttgttacggaggacgctcggtctaattacctggactttagatacttcaagtacagacaaaaactgttcaatgtattcagcgacccaatgccgttgagatctaagaaatgtaaacgttatgaggaaaacagacgatgtaaaaactattaccacgtgaaacacatacccaaaatagactacaaagtagtgatgcaacgacttcccatggtcaaactgtccacgagttacacgggcccgttgaatgacaaaacgattacgaagatatcgtcgtattacgcgtctcccatcagtctatccatcgacgtgagttccttgtcgagcgtgtacgacgtaccgcaccacttttggaaatatgcgaaggagggcgtccggacgttcagcgccatcgccgtaacgatgttcgcgtgttccgttgttgcgggaaacgtgaacgtgaacccagggatcgggggcaggacagatacgtacggtaggaacgccaaatacatcttcttgggaaccaagcggtctccgtccaacaaccgtataccgttcgatttcgtatacgacagttactatcagacgaccaactacccgtacgagaaatgcgatgtctacctggacttggttacgcaacgcttggagatacgatgtccggaactcacgattcctcagaagcctttcaactctcctctagtgaacagtttatgcgtattagttgccacgtccagagatcattgcgcgttagtgacagaaaactgggacagaacctacgggtacagctacgccgacgcgtatacagaattcgactcctgtaaaaacggatattatccatctcgacccattgataacttctgctattactggcacctgagcacctactggcctcccgattacgacccgtgcgtgtccgccatggttctggcacatagttacatcttcccggacaataagatcgtaaatcctccgtacatcaaggaattcggatacgatcccgataaaaacgaatacgtcgaccgaactctgtacgtgaaacttcaggcgctctacgaccagtacaataaactggtagaatactccatgaatcccatggtcgatatttcaaataatctagcttccgcgatgactccggaggctcgcgagatcttccgattgaagtacagcggggccgagatggaaacggagattactctgaataaacgcaaggccgagaaagtaaaagaggacatagaggatctcctgaacgagatatacgccaacacgctaacgtattcggaggctacggctatgttacgatccgccatctctacccggtgttgtgtgctgaatggaaccgatgtgtacaaatacttccggttggaacattatctgtgtggaacgtacgaggattacctggtctatatagataacaaaacctacgtacgtataaacgagaccgttgtaccggagaacgagtatctggcagcgaaggccccgcgagtgacctgtttccacacggacttgatccccattacggacgaagagacacaacgacgttttgagaaaatgattgtacaggcggcgttagaggacgccctaacgagcatctttgaggagcacgacaataacgtaaccgattacttcgcggaatacatgcgatccctccaaatggcgaataaaagtcatacgaataatattatcgcggtcgctttagcggggataatcgtcattgtaacgacctacgtgtttactagattacgcactaagcaaaaaaaaggaaattataacgtacgtaataagatagataattccatacagaaagagattcagttggacggtgtat-atactactg-acaacgtttttatataaacatggtgtttatatttattatcacctgtgtatgtttggtgacgagatcctgtgggggtgggttagaagacgatatagatcgcatatttcaaaaacgatacaacgaactgagcc-agccgattaagcgcaatatgcgta--cactgtgcaagtttagaggaattaccgcgactatgtttacggaaggagaatcttaccttattcaatgtcccataattcacgattacgtgctacgggcgctgtatgacttagtggaaggaagttacacggtacgctgggaacgcgaaacggaagacgatgttgagtcggtagatccgaagttagtcaaagggacgctattatacctccaacctaacgcgtccagtataggaacgtatctatgtacct--tacacgataaccgaggtatgtgttatcaatctgtcgcgcacgtcatccgacgtccgaagatgcaatgcgtgaaacatgcacatacgacatcggacagcaacctgtggatatacctcgccattttagcagttttgatatccttaggcgtcctgtaaaggaaacgcgccagactccggaactatgaaggatttatcactgtatacagactccgacgtacgaaggataatcacgacgtaactccgaactatgaagtaacattttttaaaacaatttcgttatgttaaattatggaacg-gtcgcccacttacacggtacacgataaacgcttttctatcgtcgcactaaacggacaatacgacatggtggacgattttggtcttagtttttcttacacagcgatcgacgatatttctaaaaatcattccatcaaacacgttttagaagaatacttttcatggcgcgcgtatataggccgggtatgtatcataccgaatcacgtgggaaagctctacatcaaacttacaaagttggacaccacggcgaagaacaaactaggcaatctagatatattgttatgcgacgtgttaaaaatagacgaggacggaggcaacgagaaactgtttcaattcatacggtcgctgaacctacacaagaataaagagaacacgttgacgttg-ataggattactagcctacgcgtgcaacttctggggcagtcaaaaaataaataaatacattccttccatcatgccgtttttcttaaaacaaacgaccgagtctatactttccgaactgtgtgttattttgaactataacaaattgtattaaatggaggaacgcaacctagacctgttggattcgttaaaggatgcacttacgacggacccgggatacgagaagtatcattgtaccaagtacaacggaattacctcgaacggactcagcgccgtaaccctattcgactatccaaacgaggatgccttctacgatcgagccaacgtggttaaactgtctagattctgtaaagtatttttattacgggatacgaaggattatgtgtaccttccgttcgcggacggcgtcgtctacatactactcatcgtgggcaaagccgacgaagacaacgagtacacgtgttattccaacacgggcgacggatatatactgggtcgttactacatgttgaagtcgcagaaggacgaactcgtaaagggatccaacgtcgtcgtatctgtggcgttgttcgaagaagcggaggggcctcgggttccgttactcagaacgattcacaacggaggcgttattatctccagacataaacggttgcataaggaactccccagtcaagattggttttctttttacgtggaagtattccactgctacacttccgtgatatacgcggtagttgacggagccgttctatacgcaaacgccgattacaaaacacattgtacgataagcgatgaccgacgacatagggaagacgttacggacgattgtctgtgttgtcacgtatctcctcaaattcgtacgttcggtacacaggtaatggagaacgtagagtgtcgggtggtacgggatggtttatgtatcgaaataaaacacgtgggaaaattcggagcatcgtgcgtaggtgcgtataatacgcggtatataaaaatagcgatagggtcggtgtacgatatcattctaaaacaggacgggatgtccggaaagaagcgacatagttgctacgtgtacggaatcgcccgacggtaggcttgcgaaatagtgtattgttttttatcagagttagcgtatacaaaggatcgtcttattttggatcatacgttcgatgatcgttttctccgcgtttacgtcgtgaatggagttttgcatggcacgcatagtatagccgttgtaataatggataaattggttaggccccccattggggtacccgaatcccgtaatcgttacgccctggcacacgtgtaacgcggtcacgagcgcgaccattcccatcgtaggaacgtgcaacgttccggacgttgtctgtatacgcaacgccgcatcgtacgtatatttcggatgtaggattcgtacgaacgccggacgcgcgcgccacgtgcgaggcggtttcttccaaaatctagacaggtcgacgcgtgcgttgttcgtaagcatgttatatagccagtataagtcggcggacttgaacggaaccattacaaacagcgtcgtattatcgttttctttcacggaatccgattgggcggattccgggtagaacatacgtatcgtcgtttttgtcccaacgtctcgttcgaaggcacgaacgggagcgtcgtttaaccgaaacaccacgtcgtacgagtcgatgattcgtcctaaagatctattgtgtaagttataactatttcctacgacgatacattgtttgccgtataagaggaaattaggaagatgtccaggaatcttttctaacagacgacgtatctgcgcttcctctccttttagcccgtacggtaaacgtctttcgaacgtattattgtgggttacaaatacgtttgtgacggatacgttgttcgttccgtggtttaccacggacattttcaacgacattacgaacaacgcaactgcggtacatgcgtacaccatcgtgcatcgtttaaagaaatacatatcgcagaagcaagattttttttgtgttttagtctacccaacgtacgcgatagaacactatgagcaactacgtaaagttcgacgtatcgatcgaagatgactgtatca--atataacggtcagtaacactagtttacccatccacgtaaagaccgtccccaaacgcacacatcggga-caattacgtgtttaaaaacactatagacgcctcggacgatatcgtctctatcctacacaactatatatggtacagaggatttataggtctgccgaacaaatacggtagggtgttcaaagaactaaagctcttcgacatcgacgcaaagaccaaat-acggagatataaatactttatttttcatgttaaatttaaactcggatcgttgctgcaggaatttttccaatttcgtaa---cactacaaaaaactatattcaaacacacggttaccgtatacaactgcatcgaaatgataggattatgtgccctggtggcggaacaatggaaaaataataacaaatgtttaaattggcgtatcgtagtagatgaaatgtttaggttcatcg--accctgacatgttagaaaagatcagaacggtactccaagaacgattggcgtacgaggacctgtcgtaacaatgacgggtcgt---tacgccatccggttgttagaatccattagaaatttacaggataagaccaccttatgcgacgttacgttagttacggacgatgatgtgtctatacatgcgcataaacttatcttgtccgcgtcttctacgtatttcgaatatatgttttcgcacgactttatagaaaaagacagaaacgtaataaacgtgtgtgtcgaatatcgtgccttgttgcccctaatcaattttatatactcaggaaccttacgtttgacggatgatacggtggactgtattctagtagccgccgattacctacagatactagaggcgagtgaattggcggaaaactttatactcgcccgtctaagagcggagaattgcctccattactacgaattttccaaacgttacaacagacgacatatattcaacgtggtaatcacgacgattatacacaacatcgtcagtgtgttaagacaacccaattttaagaccatcgagttatgcgatctgcagaatatattatccagcgacgatttaaacgtgatagacgaggatgtatgcgccgtcgtcttagtcacctggttgaagcaaaacaacatggaagattgcccatccgttttactggaacaagtacggatgtcgttactctcaatgtctgtgaaaaaccttctactaaaaaccccttgcatacgtaataaacgatacgtacagtctctcgccaaattagaccattcccctagacctcccactcaggggtgtatcctgtcgatagggggtcgtaaatactacgacgatatcacgtccagtcccgtagaattgtattctcccgtggacgacgtatggacgaccgtgtcctacttaccaacgcaccgacagttctttagcgtcgccgtattggattttgtcgtatacgtcgtgggtgggttacaggacagtgtatccgtcgcgtccgtgtccagttacgacgtaaagacgaacgaatggaaagagtgtcctcctcttaaaagtccccgacacgggtgcggattagtggtcttgcgagacaaactgatagtgataggaggaaaaggaagaaactcctatctgaaagacgtcgactactggagaccgacgtacgccacgtggagaaaactgtgctctctccgcgaggcgaggacgaacgtgggagccgccgtcgtacgcaacaaagtctatacaataggcgggatacgtagcgtcgaggaaccgagtcgattggaatgcatcgataccgtagagtgtttacagaacaacaaatgggtcgcgaagaagtcgttacccgaaccaaaggcctgtttggccgtggcgccttacaaacatttcatttacgcggcgggtggatacgccatcaacggcaggggcaccgtcgttactaaaacgaacacgttgtacatgtataacgtggaattggacgactggttttacctacctatgatggagctgtctagaaacgacgcgtctctctgtgtgttaggtaaagacctctacgttgtagggggttttgtaggatcgggatacacaaattccgtggaaaaatacaaccacaagaccaataattgggaacgaattataccatgtaaatcgcccaagtacggacactgttccgtcgtgttaaaccacgagtgcccttggaaacatctgcgct--aaaaactaaaatataacgcggaagaagagagacgatgcgtgtgttaagtattttagcgttattatctacagtagcctacgcttactccgttcgctgtacaaatacaacgacggtagccgaacatgtaaacgttactattagttgcaataaaac------------------tagcagtagtagtagtttgttccatcttataacgtggaaaaaaaataatgaaacgactatagcggggtacggaccaagtggcgcaaccattaaagatgcgagcaaaatagagtatttatccactggatacaacacgtccactatcttgataaaaaatgtaagcgcggaagatagcggactttactactgtatattcaactcgttctctaccgaacctagcgaagaaggaacggtacgggtaaacgtaacgacatctagtgcaacgactact---ttacaacaacctcaacctcaggctttacgaacgacccgtggtcgatcgactaatcgatcgacgtcgcgtcacgtatcgcgtacctcgacgcatcacgtaggtgacggatccttaacggtggaaacgagacagtataaatactcatcttcgtcctcttcctcatcctccagctggacgagtagcgcaggatctcgtaacgtaccgagcttatttaaactcattttcgtaataaaaatgattttttatatcccaaatttaatcggataaatactatgtcaaaacgaaacgaaatagaaccaggggacgtgttaatcgatgcatcgaaacgggaatgggtactcggggacattttgggaaagggtgggtttggatacatttacacggcccgtttgtgttcggaagaggaatttgacaaatacgttataaaaatagaaccgaaaagtaacggtcccttgttcgtagaacaggtgttttatcaacgggtgggtaaaaccgacatggtcacggactggtgtaagaaaaataacttaccgtatttgggaattccttcctttcacggatttggattttatacaaagaacaaaaaagactacaggtttattattatagatcgtctgggatgcgatttgtataatatactacaatacaacaattacacacttcctttgaaaaccgtatgtctcatagccatcaagatcatcgtcgtattaaagtatttacacgaacacggatacgcacacagtgacataaaggcgtccaatatagcaatcggtgcacgtgataaaaacaaaatctacctgttggattacggactgtcgtacagatttatggtggacggacgacacgtgttatacaaacgagatcctaagaaaatgcacaacggcacaatagagtttaccagtacggacatgcacaacggggcatgtccgtcacgtaggggtgacttggagacactaggatattgtctcattaagtggttgggcggtactcttccctgggaagataatctgaaaaattgcaaatacgtaatggaatcgaaaataaagtttttaaacgatataaaacaagggatagaaacatccttatccgcgtgcgtggaacccctacggagatactttctgtacgtaaaatcactcgcgtatgaacaacgtcccgattacgatttacttatacaattgttaacaaaagcataacgcgtgtatataaatggatcataacgtcaaaatattagataacgattacggtattaatatagtgtttctgagatctaatcattacatcaatataacccgattatgtgcccccatgaagaagtcgttcaccaactggaaagctctaaagaacagcaagtatattatgaacagtatttccatcgaggaaaacatagacatagatgatttaaccttccggatatacaaaaataaatactccgtatattatcacggtatttttgtacatcccaagttgttgaaatacgtacttagttggatatcggacgaatactacgcaaaagtctacagcatcataaacgcctacgatgaaaacatactaaagaacacagtacttactctatacgtaaattacatatactgccttaagcaagaggatatgctgtacaaagccattcatcacagaaacaagacataccaccgcctgttaaaaacgattcctaacgtagtgaacgaatacgaaacgttgtacgacagttacaaaggagaggaatgcgccatatgcatggaacccgtatacgccaaacccattaagagtagtttcttcggcgtgttatctcactgcaatcacgtattctgcatcgagtgtatagatagatggaaaaaacaaaataacaaatgtcccgtatgtaggacgattttcgtatcggttacgaagagtagatttttttataaggggtgagaatactcttctttatcgtcctataaataccaagggtcgccatgcgcgctacattatggaccgtgtacgtagcgtcgttgttacagtcgtatgtactagccgattgtaagaacgattttaagtcgaacgttcaagctgtgaataagaaacagacgtacaaacaagacgaggtaacggaattacaatgcgttccggggtatcagaagaagtccaacgtaactatttccgccacgtgcggaaaagataatacgtggcgcataagtaacgaatacgtatgcgttcgtagagaatgtcccgatccacccacgatagaaaacggaagagtacatacccctaaaattatgtatcatcgacacgacgcggtacgttacgtgtgtaacgagaaccataagagcattccttattcgttggtgggagaagacgtcgttcgatgtattaatgaaacgacgtggtatccttctcctcccacgtgtaagatgatcgtgtgtaggttccccgctcttcaaaacggatacgttcacggagttcccttcattaaacgattctgttataaaaacagggtacgttttacgtgcaatcccgactttacactggtgggtgcgtcgtacgcgacgtgtacgttaaacgctacttggtcgcccgatgttcctaaatgtgttcgacgcgcgcacgatagtaatacgcgcaatatattcgcctttgtggaatatgacgactttgaagatctagacgacgaagacgcggtaaacgaaaaactgacggatacgagcactcgccccgacgacgctacctccgatcgtccgtctcatgtctttgtcgcgctcgttattctaggcaccatcttgtttatatttacgttaggtgtgatattattattttgttcgtgtactagttcaaatattttacatcctaataaattgtcttatactaagttgagtgtataattttataccgcgcccgtcgccatgtacgacgaagccacgattaagcgctacatccgctggagaggaggcgatctagacgtaccttacgaggacgtcttcgaaacgtacacggagtttgacgcggtggctaagaaaaagtttggagagtgtgggtacgaccttataaaacccatgaaacttacattaaccgacggacccagactaggtaaactccccacgaaggaacccatgacgcccgaggaagcgatcggattatgcggtttactcgctgagaaagtcacccattctcattacaacgtcaactgggacgtcgtattcgacgaattgtttagcgtaatgaaacgataaacaata--------------------aaaacataaattaaatgggttaactacgaaccatgtcgtcgtactactctattaagcgagtgagtccccacctcatagatagatacgcgtttactttgattaaggaatccgaccagtgttttatacacaaaggagcgtttaataacaccctcgtcgtcgttcgcacgtttaaaaagttccacaaaggatgtaaagcgatattggaattaacggagaatgagatccgtggcgtaaaacgcgtcgaccggtttaatctgttgaaagtctacgggtttttcgtagacgtcgtcgatgccttacctagagtgtctatcattctagaatactgtacaaaaggttacctgagagaggtattatataaggaacaagacctgtcgtttaaaactagactcgacatggcgctggattgttgtacaggtttagccagtgtgtgtaaatacacgaagaaaccttatgaacatctgtccagtgttaattttttagtcgacggggattatacaacgaagattctctgtcacggattagaaaaaacgttatccgttccaccgtttaagaacgtcaacatgttagtgtaccgacctcgtcgtattttattggatatctttagcaaatacacggagaaagatgacatgtatggtttgggcgtcgtattatgggaaatattcacaggacatgtcccgtttaacaacgcgacaactgccgacatttacgacgctgtagtaaacaagaatgacgaattaaaaatagataccaaatgccccagatacattaagaacgtcgttgatcggtgcacgtcgcaccaggaggatacacgtcctaccctaaacgaggtattacacaaaatatctatgtatagatgcgttatgcaagccgatgagttactcgagacagacgtgtaagcaacaactttt-----ttttaacacataaacgtaaataaaagatccacgtttataaac---ccactatggatcacgtaagctattacattgtattaatgaaatccaagcgcattactgtatcttccatccgcaccgcgttaaaccacgcacatagtccatttttaatggaggtgtccagttacaaacgacgtgtggtggaggattatctaaagaaaaagtacgtcaaagccgccgtgttgaagacattattggatacgggagcttgtctacccgaggaagcggttactgacgctatgactatatatctgacaaaccagcgtgtaaagtataacgctagagccgttatacgtgttttggatgtgttattcgagtacggggcgattttaagtaacgtgggaggcaacacccatccgttgctgtattttatcatgaataaaaaactggcacagatgcctatattagagtatttcctacaacgtcgtgcgaatcttaccgttacaagcgcagaaggattcaacctattgcatttgtatctgaaatcgccgtatcccaaactgaacatcatcaaactattattagataatggcgtagacattaatgcaaaaacgagaacgcatcaatacatgccccttcacatctacctgatgcatccgcgtctggataaaaaggttgtggagtttctactacgtaacggcgcggatgcggactacgggtggtacgcgacccctctagggacgttgtacagtcactgtgtatcgtttaaactgataaaaaaaataacggctaaactgttggaatatggcgcggatatggagtccctcgccatagcgagcggacacaccgctattatgtcgtatcttgttagtagccacgcggccagtatacgtccagaatatgtatcgtatatgatagagtgcggggcaaacatcaaccggtgtaccagttatgagggatatactccgttaatcctatatattatacgagggttatacatcgaatcgaacatgatcctgcacatgatagattgtggagcggaccctctcgccacgtccggcgacgataccatcttgcattattacttgaaacgatacgtgatatcggaagacattatcgacgttttgttgtcgacaggaattgacgtcaacgcgataaacgatcagtttcatacgcctctacatatgtatttaaaccgaccatctgataatgtatgtctctctattatacaatacatgatcgatcggggggcggccacggctagattatcccgaacgatcttcatggagtcgttgttggagacatttttaaaacgaaacagacaatatctcaaatcaaccgtagacgtggtgaactacttactgaccatataccccatcaatgaaccagacgcgtgtggatttaccccccttctatccgcgatatacgcggttaatctcaacttctttaattacttcattgagttaggtgcggacgtaaacgccgtatccgtattcggcgacacgtgtgtcacgttagccgtggcaacaaaccacacgtattttttaaccgccgtgttgaatcacaaaccctcggagcaaactatgcgtcgtactctagaatattttatggataaagaactcgttacggataaacaatataaactgataggaaaatgtatcacgtacgcgttcactctcgatccctgtatgtacaaagactttgggtatatatccgtcgactttaaacgcgtcgtcgacgtctgcgaagaagatatcatatccatgaaacacgatgttctggataaagtctccgtgtatgatttggtgtttggcaaaaacaatacgatgcctatgaggtacgttcgagattacagagttactcgatatatgaactccgttatttacgggggacgagtaaaaacaataataaataattccgtagaacgagataaacaaatgcgtaacatcttaatcgcgttagaagtgtattgcagaaatacgttatggcatacgcttcccgtggagatacgggcgcatattgtagacaaactaccctcgcacgaagtgcgtacattggcagagaatttaaccgtattcaaacgtgaaaaactaatataatatggcaattatggcctcgttgcatagatacgttcggtttaccgacagtgtgtacataaactccattaactttctactacaatctggattcgatgtaaatacgacgtataagggaaacagtatcatctctctctatttaaaacgacccgatgtcaagaccaaagtagtaaaattcttaatagataacggatcggacgtcaatcacaaaggatacatggaaaccccgttatgtgcccttttgaaaaacagaacgatagccccacataaggctaaaaaactagtaacgttgttgataaaggcgggagccgacataaatctaaaatcggtcaacgggtcatctcccatcgtgtgttttatgtacaattcgaatataaacacgttggacatgttacggttcatgttacgtaacggggcgaacgtatccgttaagaactttagaggctacaatctactacacatctacttggaagggtgtatggtgcggaaagacgtcattaaagagttgttgcgtgcgggagttaatccgttcgaaaagactaacaacttatacgaacttactcctatgaacatatatctaagaaacaccatagacgtcgtaaacgtagatgtgatcaagtacatgttgaagaaaggcatacaacttaacgaacccggacacgaatccgcgctagaatccttcttagataataacaagatactactgacgaaagaactaaccgtactaaacttcatactacctcgtatatctactcataacgggtatacccccctcctactggcggcaaaagtagacaatcaagaggcgttcatgtatttactgcatctgggcgagagcatatacgcgtactctaaagaaaacgacaccgtcctcacgtatgcgttaaaacacggaaacgcgtacatggtgaatagaatattacaaagacgtccgggtagaacgttgatacataagacgttcgtacacttttccgaacacgggtttaacgatatgttctttaacatgacgaagatggacattctggagtccgtggtacattacgcatttaccgtgtgtccggagttccacacacagtgtttggaagtacagttggcgtttcccgacatcgtgtacgaatatgagaactccctagaaacgatgcgtaacgaaaccataggatcgtacagcgtatacgacttcgtgttttgtagatctcggggaatcgtacccgttagtgtaataaagcaccccagttttatgaagttccaaacgtccatcttgtacggaccgacgatacgaagtattattttaaactcgttagaattcgacgcgtgggttaacgaagccgtcgatgtactcaacgtctattgtagaaagcgcaactactgggggcgtttacccgtcgagttacaaaagaatatactgcaatacttaacgagctaccaaattaagtacatcctttgcttcaagaaaaaaacacgtaggttttttatatagttgaaaaaata-----------------------------aaccgtacaaaatagtgc------------------------------------------------------------------gatctttgtgcgctataggagatcgaccggcaccatggtattcgacccg--ttacacgagtactgtctagaggatgacgcgttacagatagatacattgaaggcgtacctcgcccggtataaccctaacgcggtctattacagaatgtccaca---ttcagacgctatctacaacgcaaagacattaaacaaaatatcgtagaactgtttatacaacacggggcgtgtgttaacggcaccccggcggacgacgaagcccctctatataccctgttcgataacagacgagccgtgtacaagaatatcgtcgatgtagcccgatgtctgttatcaaacggggcagatatcaactataaaggtagaggagaacacccattttgttctttactgaaaaaccctaaaattaatcataaagattttatactatacctcgttaacagatacccggtggatatttacgtactagatagcttatgtttaaacgcg----atccagtgttatacgcgttccggaaacgtggatattaacattcttaacttcttcatagaaaacaacgtgccgtacgatcggataggcccgcttaacacagatatattaatatggtatatacagtataacgtacatagagtagacgctaagattatccaattgcttatctcgaaaggtgtaacgatcacacagcataggtatcgggagcattacttgtatcatgcggctaaggctttcataaaacaaaaacatagagtcgcgtttgataaggcgacgttcgattttatcttttcccatatggatgtaaatcacataaacatagtgcacaagcagacgttgttacaatgcgccattcaacaaggatacacccaagcgttcgactacttactgggtaagggtgcatgcatccacacttgtgatagatttatggataactgtctacagacggcgatgttaaaaggaaacaactacatcctcaacaaggtactatctcacggtgttcgattggacgaatacgaaaaggcgttcgaccaaatcgatttagacatcgcacgcgacggtaaatgcgtctacagcaacaaagtggcacgtgtcgtattggcgtattttataaaatcgcgtccggggtacgactttaaattcgtatacagacatctgtacgcgtgctacggacgcgtcctagaggcgtgtgttaaacagatcaaagacatgaagaaacaaaaaatcaac-ggactttccgtgtacgatatcttgtttaacaacgcgatacaggtgtaccagcgcgggacgattcacgagttatctgggtgtaaaacgaaatacaaacattacaaaagatacatcgacaaggccattaagaaaatatcgaacc--------gttacgcgaacgttctacaagccatcgaccgcatcaacgacgtctgtgaaggaaacaacaatcgttggaacgacatccctccggagatcaaatttaaaatccttaataacctaaccaacaaggatttag-tttttttaaatgaaaataaagtagagtataatgtataagtgcgattatggagcttttcaagcatttcctccaatcgacagcgtcggacgtcttcgtttctcccgtatccatttcagcggttctcgccgtattattggaaggggcaaagggacgcactgccgcgcaattacgtctcgccctagagccgagatattcccatttggataaagtaaccgtcgcatccagagtatatggcgactggagactggatataaaacccaagtttatgcaggcggtacgtgatcgatttgaactggtaaacttcaatcacagtcctgaaaagattaaggacgatatcaaccgatgggtggcggccagaacaaataataaaatactcaacgccgtaaatagtatcagtcctgacactaaactcctcatcgtcgcagccatctactttgaagtggcgtggagaaaccaatttgtgcccgacttcacgatagagggggagttctgggttaccaaagatgtgtcgaagacggttcgaatgatgacattgagcgacgacttcagattcgtggacgtgaggaacgagggcataaaaatgatagaactcccgtacgagtacgggtactccatgctggttatcattccggacgacttagaacaggtcgaacgacatctgtcgcttatgaaggttatatcatggctgaaaatgtccacgttgcgatacgtacatctctcgtttcccaagttcaagatggaaacctcttacacgctaaacgaggcgttggcgacatcgggcgtaacagatatcttcgcacatcctaacttcgaggacatgaccgatgacaaaaacgtggccgtgtcggacatctttcacaaggcctacatagaagtgaccgagttcggtacgacagctgcatcttgtacgtacggatgtgttacagactttggtggtacgatggatcccgtcgtattaaaggtgaacaagccgttcattttcatcatcaaacacgacgacacgttttcgttactattcctgggtagagtcacttctcccaattactaaatatggatatc-tttaatcatttaaatagcattaacccacgcacacgtttttgtttttctcctgtatccgttagctatgcattatctgtatgttgtacgggtaatgttccgtcggattacgtatcctccacagtcgttgtaaaaaacaaagtatacataaacgcgtttaaacagt-cccccgtacgcggtacatcgtacgcacacttcactaacgatgtcgtacatcgattacacaaagaagtagagtcatacgacgtacgtttccctataaaatcggtaaacctagacgcggtgtttctatccataaacgtaacacgtgtacgtctacgttggaagatacccttgaccgaacacaatccttatcagacggcctacggatgttctaacgacagattatacagctacaacgagtacgctttttctcatttaaaacaagaccgtgtaaagatcatagaactcccatgtgacgacgattacagcgtcgtgttaatcacacacgatagccgttcgactattacaccggataaagtgaccgggtggctgcgcacgacccgtctacgttacgtaaacgtatccctacccaagggttccacggaaacgggacacaacgtaacgtgtctaactcccacacacgtcaatctatgtcatcgttgtcgtataacgattaccaaaacgggcgtggacgcaaccgcgttctcatgcgtcgacggcgatacatgcaccgaacacgacacgac-cgcgtcaacgtgtacgattattataaaaacgacgggtctagactttttgtttatggggaaactctaaaaaaaattgtcaattaaagtaaataggttgtgtaaacatggctactgttgtaaacatggacactgttgtaaacctggacgatgtaagcctggcggataaatgttgttggatatgcaaagaagcctgtgacatcgtacccaattactgcaaatgccgaggggataataagatcgtgcataaggaatgtttggaagagtggatcaacacagatgtcgtgaaaaacaaatcgtgtgccatatgcgagagtccgtacaacctaaagcggcggtacaaaaaaattaccaaatggaggtgttataaacgcgactgccacgatagtttattagtaaacatgtcgctttgtttgatcgtgggtggaatggggggctatttactcatttccacggaaattgtaaaacttatagcgtctgaggaagttagcaacattgctaaagtatttctcgtctctgcgtccatgggtccatttatggtatccgcattaaccatggtacgtgcgtgtatagactgtcgtacctacttcatagctactcgtgaacgtaatacgattcacgaggtggcagagatggaagatgtggaggaggtggaggaggtgaacgatgacgacggcgat---gaatacgtcgacgctgtcgaggaaatcgtcgtggagtcacccgcttagaaaaacgaatcgaataaaaacccgtgtacacacggacgttaa-ttttttttgtggt---ttaaaaaatgaccacatttacgcttttttttaacgcgttatataaggtatctcgtttgtctataacaaagatcgtaactgaccttttttatatcgagaaaacatacgtttagttcatcctcaaacgtaacaccgtaactgcctcggacatcctccttgttgtcgtacacaaacatactaatcggatgcgtgaaatgaggattcactttaatcggattggtttctaggttaacacatgttacacaggatcctaagatggttatggacacatccttgttgtgatgtaacgagtcgggaagttgattgccgtagttgcccacgtcgccctccggttccagacacgtaatggttaggtatatatccgaatacttcgtcaacggatgagtcgtaaataacatgatggatagcttgttcccatctcctgcaccagcactggccgccacaaatcgttgtaccacgttagtaatcgtaatgtttatcataagcccgtacccggttaatatgagcgtggacgttttatgatcgtatcgttccttcatgtgacattctcccataaccgtttcgacgtaccgatttaacccgatggttagctcggcggctaagtgccagtacttttttggatacgtcgcacatgttgaggttgcgacgaggcaggcgagcacgatgataatataccgcgccatatttatgtaccaaccttacctatcatttttt----------------------------------------------------------------------------------------------------------------ttaccaccatagccacatgccggggtcgtgacaa--------------------------------------------------------------------------------------------------taggatccgtaa-caacacgtgt-------------------------------------------------------------------------------------------------------------------------------------------------gtcgtagcgtatacataatgccgtaaatgacagtcataaa-------------------------------------------------------------------------------------------------------------------------------------------------------------------------------------------------------------------------------------------------------------------------------------------------------------------------------------------------------------------------------------------------------------------------------------------------------------------------------------------------------------------------------------------accatcgagtcgtcccaggcc----------------------------------------------------------------------------------------------------------------------------------------------------------------------------------------------------------------------------------------------------------------------gaggaaaaacaa------------------------------------------------------------------------------------------------------------------------------------------------------------------------------------------------------------------------------------------------------------aaatataaaagtaaatacatacagaacgagcgccatggatc---tctctccgggaagtgtccacgagggtatcgtatattttaaagacggaatattcaaagtccgcctactcggatacgagggacacgagtgtattcttttggactatctgaactacaggcaagacacgttggatcggttgaaggaacgactcgtgggacgcgtgattaaaacgcgagtcgttcgcgcggacggtttatacgtggacctgcgacgttttttttgagggttaaatgaagtatctggtcctcgtcttatgtttaacgtcgtgcgcgtgtcgagatatcggactatggacgttccgatacgtctacaacgaaagcgacaacgtcgtgttctcaccgtacggcttgacctccgcgttgtccgtgttacggatcgcggcgggcggtaacacgaaacgagaaatagacgtccccgaatccgtcgtggaggactccgacgcctttctcgcgttacgggagttgttc-----gtagacgcatccgttccgttacgtcccgagtttacggcggagttctcctcgcgattcaatacctccgtgcaacgcgtgacgt----ttaactcggagaacgtcaaagacgtcattaactcgtacgttaaggataagacgggaggagacgtcccacgcgtattggacgcctccctagaccgagatactaaaatgctgctattgagctccgttcgtatgaagacgagctggagacacgtattcgacccttcgttcacgacggatcaacctttttattccggaaacgtcacatacaaggtacgtatgatgaataaaatagatacgttgaaaacggagacgtttacgcttagaaacgtgggatactccgtaacggaactgccgtataaacggcgtcaaacggccatgttgctcgtcgttccggacgacttgggagagatcgtgcgggccctcgatctttctctagtacgcttctggatacgcaacatgaggaaagacgtgtgtcaggtggtaatgcccaagttctccgtcgaatcggtcctggatctgagggacgccctccagagactgggggtgcgagacgcgttcgatccatcccgggcggacttcggtcaggcgtccccgtcgaacgatctatacgtcacgaaggtgttacagacgtccaagatagaggcggacgaacggggaacgacggcgtcgagcgacacagccatcaccctcatccccaggaacgccctcacggcgatcgtggcgaac-aaaccgtttatgtttctcatctatcacaagcctacaacgaccgtgttgtttatgggaacgataacaaagggtgaaaaagtaatatacgatacggagggtcgagatgatgtcgtatcctctgtataaactctttttgaagggtaaactatgcgacgtcgaaatcgtcgcggaaggcaaaagcatccgagcgcatcggttggtgctttccgcgtattctaaatacttttacaacttgtttaatgggaatttcttagaaaaaaacgtagacgtaatcgacttagaagcggattataaaaccgtatttgacgtgatttattacatgtatacagaatcgatagaattacacaaagggaataccgaatccattttctcattggttcattacctacagattaaacccctgattaaaaaatgtatctacgagtttaacagcatcgtgaacgaagaaaactgtatacgtctgtttaagttcgccgaattatacgacctgtccgagttgaaacgcagggcgcgatggcttatgcccagtctcgttatgaatgagaaagatcgcctgcgggagatgtccttggacgacctatccctgatgttagtccagatacggaacacggtcgatcgaagtatcgctttgtcggcgatcacggaatggatacagacaaacgttcgcgaacgtaggagacacgccgtccatctggcgacgtgtttaggggatgtcccaggaaccgcatcctccagagccgtatacaaacactacatgtcggaactacgtattcgggttacggaatttcaaccggcgtatcacaactgcgtcgtgtacctgggaggatcgatgaaaggtcgcgtcaccgccctggatccggaaacggggaaatccgtcgttttatctacgtggtggcccgaagagcgctgggagtgctttacggcggtgtgtatgaacgacgttctgtacttcgctggaggaaagctagacgcggttcccacgagacaggtcttgtcgtacgacgtaaaggcgaatacctggtccaggcaaccgaacttgtcagaattccgtagtgacgcggccgcgtacgcgataggaggatgtatctacatcatcggcggatacgacgcaaacgatcgaccgacgaacacgaccctgtattggaggcccggatacgaccgatggtaccgaggacctaccctcgtggaagccgtggcggagacgagcgccgtctgttacaagaacgagatatgggtactggggggacggatccatcgagacggcgtcccggacgtcacggacgtcgttcagaaactatccggaggtacatggacgaaggtgaacgaactgtccgtccccaaggcgagcgttacggcgatcgtctataaagagaggttgtactgcgtaggggggctggtggatcgatacgctccaacgaacgaagttatccgttacagggacgacacgaacgagtgggaatacgtgggatctacgaagatcgaacgaggcggtgccgtggggtgtgtgtacaacgacgagctctacgtcttcggaggaacggatacgtttacgtccgagcgatacaacggagtcatttggaaacgagcgaacgacgtctcctgtcacttcgccaccatgaacgcggcgtacgccacctacctcgagctgtagaaacgtttttataactgaaaaagtatccta--aaaatagag---taatactcaagatggacgggagactggtgtttctcctcgcgtcgctcgctatcgtctcc---gacgccgtacgccttacgtcctacgacttaaacacattcgttacgtggcaagacgatggatacacctacaacgtcagtattaaaccgtatacgacggctacgtggatcaatgtgtgtgaatgggcgtcttctagctgcaacgtatctctcgccctacaatacgatttggacgtcgtgtcttgggccagactgacccgggttggtaaatacacagaatacagtctggaaccgacgtgtgccgtggctcggttctctccaccggaggtacaactcgtaagaacaggtaccagcgtagaagtcttagttagacaccccgtcgtgtatctacgggggcaggaagtgtccgtctacggacattcattctgcgactacgacttcgggtataaaacgatcttcctgttctcgaagaataaacgagcggagtacgtcgtacccggccgatattgcgacaacgtagagtgtcgtttctccatcgattcccaagaaagtgtatgtgctacggcggttcttacgtacggtgacagttatcgttccgaggcgggtgtggaggtctgcgttcccgaactcgcgaagagagaagtcagtccctacatcgtgaaaaagtcgtccgacctggaatacgtcaaacgtgccatacacaacgaataccgactcgacacctcctccgagggacgcagattggaggaactgtatctaacggtcgcctccatgtttgaacgtctcgtggaagatgtcttcgaataatcgaaatataaataatgt-agtttttgtatcgga-atcatggaacgtaccctggtaagtttcttggacagcggtaccatgagcgacatcaccctcgtcgcgggggagacgtcgttcacggcgcatcgactgattttatccgtccattcggattacttctatcgtctgtttaacgggagttttgaggtaccggatacgatcacgttggatacggacgatggcgtccttcgcaccgtgctccgctacatgtacacgggatacagcaacatacgagaccgtaccgtagaggatctacaatccattatcgtattggcggactacctgggtataacgaaactggtgaaagagtgtgcggattacatggtaagtcgagtggacccgacgaactgcgtatccgctttccagtttgcagagacgtatcacatagaggatttaaaacgaaacctcaatacgttcttacccgaactcttgctgaactcccgaggggcgtttacgaaattggatacggacgaagcggtcgtggttctacgagcgtcctacgagatcgtcgacagacggtttgtgcttaaggctattctagattgggtgcgaaaaggacccaaacgcatcgagcggataaagacgctgtccgcggccatcggagacgacgtggaacaggacgacgtctacgacgtctacgcgcgttacgtggaagaggtaaaggacataccccgtaacccgtctctctcccataactgtatcgttacgatagatagaaggagatacatccgcgcgttcaatcccgagacgtcgtggaatacacgtatcgcccacgtggaccgtatcgaagtggatgatcgattcaccgccgtctgtatagacaacgtcctatactgtctagggggtacgttaaaacatattcccacgtccgacgtcttgggatacgatctcctgacgggggactgtacaccgatgccctccatgagacagtgtagacgtaacgcgtccgcctgcggcgtaaacggatgcgtgtacgccataggaggaatcgacgaagaagacagattgattccggacgtggaatattggacccccgaggaagacgaggagtggtatttcggcagatatctctaccctaacgtggaagcggcggtagcgtgttacaagaacgaactgtgggtcgctggaggaacgtgcgggctatatcctacaacgtttacaaacgcggtgaatagattaacggaagacggatgggttgaaatggctcctcttccgacgcccaggtccggcgcctctatggtcgtgtacaaggggcgtctgtactgcgtcggaggacgtacgaacgaacacaccgacacgaaccacgtctaccgatacgacgatgaccggggcgcgtgggaacgtgtcgagaatatgacggagtcgcgcaggaatcccatctgctgcgtctacaacaacgcgctgtacgtattcggaggacggacgaactcggcggagacgtataacgggtggaaatggcaccgcatcaacgacgtctctctatacacggggtgtacgaacacggcgtgtccattttttatacaacggtgaaaaaataagtgtagttgat-ataaccccggacgaggatggatctatacgggtatgtgtcgtgtacgcctcgtatccgacacgatgtactcgatggtctcttgaacgtatacgacccggacgaactatgttcgcgg---gataccccctttcgcctttacctaacgagatacgactgtaccccggagggtttacgtttgtttttaacacgaggcgcggacgtcaacggagttcgtggttctcgtacgtctcctctgtgtacggtcctatccaataaagatttgggaaatgaggcggaggcgttggcgaaacagctcatcgatgcgggagccgacgtcaacgcgatggcgccagatggacgatatcccttgctctgtctgctggaaaacgaccgtattaatacggcgaggtttgtacgctacatgatcgaccgaggcacgtccgtgtacgttcggggaacggacggatacgggcccgtacaaacctacatacattccaagaacgtggtattggatacgttacgagagttggtccgcgcgggagccaccgtacacgacccagacaagacgtacgggtttaacgtccttcaatgttacatgatcgcccacgtgcgttcgtcgaacgtgcagattctacgattccttctgcgtcacggggtcgattcctcccgaggattacacgcgaccgtcatgtttaacacgttggaacgtaagatcagccacggcgtctttaatcgaaaggtgttggattttatctttacacaaataagcataaacgaacaaaactctctcgactttacacccattaactattgcgtgatacacaacgaccggcgaacgttcgactatctgctggagagaggagccgatcccaacgtggtgaactttctggggaactcttgtctagacctggccgtgttaaacggaaacaagtacatggtccatcgtctgctacgaaagacgatcacgccggacgcctacacgagggcgttgaacgtggtaaactctaacatttactcgatcaagtcgtacggcatgtcggagttcgtaaagcgacacggaaccttgtacaaagccctcattcgaagcttcgtaaaagactcggatagggagatctttacatacgttcacatctacgactactttagagagtttgtggacgaatgtataagggaacgagacgccatgaaggcggacgttctggacgcggtcagcgtgttcgatacagcgttcggtctagtcgccaggcctcgttggaaacacgttcggattctctcgaagtacgtacgaggcgtctacggagatcgagtaaagaagattctccgatccctacacaagcgacggttcaaaacggatcgtctcgttcgccgtatcgccgacctgtgcggacccgacggtctatggacccgtcttcccgtagaagtccgatacagcgtcgtggattatctgacggatgacgaaatacacgatctttttgtaaagatacacgcgtaggaactttctcgtattataaatgctatcctatttggtaggtcctatcctatcgatttgctacttcgttataggacgattgaccggattagtccaatacctggtcgtgaaaatgatatggttcgtcgtgggaagtccgtactcttatctgccttctctcaacccgtactcttatctgccctctttcaacccgtttaagaaagaggagaagaaggacgacggattcatcgcttcctttaatccgtttaaaaaggaagagcctaagaagagttcctggtttgggtggacgggttaattaatgaaaatgtactcgcgattatcgagggtaggaaccatggagtccttcgtgctacttctcgcgttcctatccctcgttggtggctacgtcatcgatccgtgtacgtcgcaagaacgatctacgtggcacgtatcgatcaaactatgtatatacgtccaagaacacaaagtatccgctaacggttgtcgtctcgaacagggtccgggtgggtttatcgccacggggaacgggtttaagattttcgcacacgacgaatgctctcacaacgaacacagttttctactaacggacgtccgagaagccgtgtacgcgtcggggcacggcatgtacgtggaaatatcgggcaatgttccttatctagattccgtacatcagtgtgccagaaatatgaccgtcgcggtatcgtgcgacaaccccgtccctaacgcctacggcaagaacacggacaaactacgtccgggcgtcgcgatcgccacgttaatcgacacgtcgtgcgtacgaagtcacagtttcgcatactccgtaaacacgttgtgtacggaacgactctccggagagtcgtgcgaacaattagactgtcacatggtcaaaggatcccaacacgaacactacttacaaacgtgcgaccgaaacgttcccgatcggcgtacgtttaaggcgtataaacctcatcaacggccctacgtcgcaaaagtattacgagatgaattataacaatatcaggcattttcacgactaataaataaattatgatggcgaaccaacagtccgagtgtcccgtttttttttaagctggtggattttttgcttaatacataagcttgtcttcggcatatggagatgctttaggggaacggtcgtcctcgttctaaaagttataggattcgtcttttacgcgatacgcggattctgtcaactgttggtaaatagcatcgcgcgactatgtatgttgtgcgtattttacctggcgagactatgcaatctgttcgtgtacagcgtctatacgctgctgatgtatcccatcaaccgactcgtgtctttcatgttcggggaactcaatcccgtgtgcgaacccgatcccaagaaggacgacgaccg---ggtcgttgtcccggccgattgtccccccattcccaaggaacccttaaacgcgaacgaattaaacggcatgttcgatttcatgaagataccgaacccgtttaaacgctacgagtgtaataac---------------------------------aacactaaacaaccctcgtcctatccgttgaagaagggattcttcgacatgatggagactttagaataaatgaaaaaataacacactacttaacggtgttcgagccattctcgaacgtttcctttcattcctgcgaccatgactttctatgtgcgtaggaacgaattcggcgcggacgacagcgtgattctggcggttcaggactatctcagatggtcggctaccccgttcagggatagggaatcggcgggtcgcttgtttgccgtgttcgagtctttcaaaagggacgcggagatcgtgtttcgtgacaacgtgcgttggctcgtccgatgctcgtacgaacacgtcgacagttccgaatctctcattcgagctatgttgcgtcacgacagttacatcaccgaggcctgcgccatcattggcttattggcgcgggtcgccgagtactgggggtacgacgatcctatccccacctcggtgagagtgatcgagttgttcatgagattgatcaccgactacgaggtcccgcatctcaggtccgtgattaatattcgtttacaacgcctttgctctcaggaacgtcgtgacgactaattggctcctctctaattcggctcctaattcggctcctctctaattcggctcctaattcggctcctaattggctcctctctaattcggtttttatctctctaattggcatctctaattggcaccttctacgtctttttctcttcgtgtaaaatataaaaataactacggta-tatgtatcatgtttcgtttaacgctactactcgcgtacgtcgcgtgcgtatacgggggcggtgccccgtatggcgcggatcgaggaaaatgtagagggaacgactacgaaaaggacggactgtgttgtacctcctgtcctcccgggtcgtacgcctctaggttatgcggacccgggtccgacacggtatgttctccgtgcaagaacgaaacctttacggcgagtacgaaccacgctcccgcgtgcgtaagttgtcgagggcggtgcacaggccacctatccgagtctcaatcgtgtgataaaacccgcgatagagtctgcgactgttctgcggggaactattgtctgttgaaaggacaggaggggtgtaggatatgcgctcccaaaacgaagtgtcccgcggggtatggcgtctccggacatacgcgtacgggcgacgtgctctgcacaaaatgtcctcggtacacgtattccgacgccgtatcctccacggagacgtgtacctcgtcgtttaactacatcagcgtggaattcaacctatatcccgtaaacgacacgtcttgtacgacgaccgccggacccaacgaagtggttaaaacgtcggagttctcggttacgctaaatcacacggattgtgatcccgtcttccacacggaatactacggaacgagcggcagcgagggcgcgggaggattcttcaccgggatggataggtaccagaatacgaccaaaatgtgtacgcttaatatagagatacggtgcgtcgagggagacgccgtgcgtactataccgaggacgagcgacggggtcggcgtcctatctcattcggaaacgattaccgtgataggagggtgcctgtccgacgtgaacgtagatatcgagtacagcgacagtaatcatcccgaggaggtcgacgacttcgtggaataccattggggtacacgcctccgtctctttccctcacccaaacgatgtagactcgtttcatagattacggattttcttctagttaaattcttaaaaaaaagtcgaattataataaaacgtgggcgtatagaagaactcta---------------------tcatgaaacgcctgtgt---gtattattcgcgtgcctggccgcgaccctcgcgacgaagggcatctgcagacaaggcgaagatgtccgatacatgggaatagacgtcgtggccaaaattacaaagaggactaccggaagcgacacgccgtgtcagggtctgcgtacgactattgaatccgcgtatacagaagacgaaaacgaagacgatggcgcgacgggtacggagcagcccgacgatcttagcgaggaatacgagtacgacgaaaacgacgaatcgtttctaaccggtttcgtgatcggaagtacttaccacacgatcgtcggaggaggactctccgtcacgttcggatttacgggatgtcctaccgttaaggcgatatccgaacacgtcaaaggacgccacgtctacgtccgactgtccagcgacgctccttggagagatacgaatcccgtgtctatgaaccgtacagaggcgctcgccctactcgacacgtgtgaagtgtccgtagatatcaaatgcagtcgcgtcaacgtaaccgaaacgacgtacggaaccgcggcgcttgtcccgcgtataactcaagcgacgagacgcagtcatattatcggatctaccctggtcgacacggaatgtgtgaagagtctagacataaccgtccaagtgggtgaaatgtgtaagagaacgtctgatctctcggcgagagacagtcttaaggtaaagaacggcaaactactcgaggacgatatccttgtccttcgtacgcctaccctcaaggcgtgtaactaatcctatctacgatcgatgtcgtatttttctgaccgttacgcgtcacgtttttatacctatataaatagttaaaa-cccatatagggaataccgctcgcttttttttccttcgtagttgtttacccgctcgatagatcgcgtcgaggaagtaccaaccgtgaccactcctccggcggggatcctccgcgacgggtacatcgacgcgattctacgcggacctccatggtcgttcgtcgggtctccgacgacgtagatttatcgtatacccgtctgtttagattcggaggtggacgcgtctatgtctgcccgaggatagaccgagtattcgtttttctacgtctaccggaggagatagaatacatagacagacctaggtcgtccagagggtacgacggtacacctattcctacgtttctaccgccgctcgttttccacgtctagttctccgaagcgataggataggtaccgtctagttaggcctacgaccgttcgcgggatagtacatctacacccgagaacaagtagacgcgggtctacgtctaggtaagaggaataaataggcagacttccgcgtgtagacgacctacttc------tactwctacttctaacgtggaagatgtgaccctatttctaccgtaccacgaacgcgtgaaaataccccaccctttacgcctcggcgtaaggcgaaaaagaaacctccctttcgtccttacgtcgtcgttctaacgtggaagaaaggtctctaaatc-cctctatcgtacgtcc--agggtaggtagggttatacttttttttaagagctataaatt-----------
>MYXV_To_MK836424
[truncated: 167,073 more chars]
