# Supplementary material for: Genetic Characterization of a Recombinant Myxoma Virus in the Iberian Hare (Lepus granatensis)
Source: Viruses. 2019 Jun 7;11(6):530. doi: 10.3390/v11060530 (PMC6631704; doi:10.3390/v11060530)
Supplement: Supplementary file 1 [file viruses-11-00530-s001.zip › Sup Data_2.fas]

>MK836424
--------------aatttatagctcttaaaaaaaagt-ataa--ccctacctacc--ctggacgt-acgata-gagggatttagagacc-tttcttccacgttagaacgacgacgtaaggacgaaagggagg-tttctttttcgccttacgccgaggcgt---aaagggtggggtattttcacgcgttcgtggtacggtagaaatagggtcacatcttccacgttag------aagtagaagtagaagtagaa------gtaggtcgtctacacgcggaagtctgcctatttattcctcttacctagacgtagacccgcgtctacttgttctcgggtgtagatgtactatcccgcgaacggtcgtaggcctaactagacggtacctatcctatcgcttcggag-aactagacgtggaaaacgagcggcggtagaaacgtaggaataggtgtaccgtcgtaccctctggacgacctaggtctgtctatgtattctatctcctccggtagacgtagaaaaacgaatactcggtctatcctcggacagacatagacgcgtccacctccgaatctaaacagacgggtatacgataaatctacgtcgtcggagacccgacgaacgaccatggaggtccgcgtagaatcgcgtcgatgtacccgtcgcggaggatccccgccggaggagtggtcacggttggtacttcctcgacgcgatctatcgagcgggtaaacaactacgaagg--aa-aaaaagcgagcggtattccctatatgg-gttttaactatttatataggtataaaaacgtgacgcgtaacggtcagaaa--------aatacgacatc---gatcgtagataggattagttacacgccttgagggtaggcgtacgaaggacaaggatatcgtcctcgagtagtttgccgttctttaccttaagactgtctctcgccgagagatcagacgttctcttacacatttcacccacttggacggttatgtctagactcttcacacattccgtgtcgaccagggtagatccgataatatgactgcgtctcgtcgcttgagttatacgcgggacaagcgccgcggttccgtacgtcgtttcggttacgttgacgcgactgcatttgatatctacggacacttcacacgtgtcgagtagggcgagcgcctctgtacggttcatagacacgggattcgtatctctccaaggagcgtcgctggacagtcggacgtagacgtggcgtcctttgacgtgttcggatatcgccttaacggtaggacatcccgtaaatccgaacgtgacggagagtcctcctccgacgatcgtgtggtaagtacttccgatcacgaaaccggttagaaacgattcgtcgttttcgtcgtactcgtattcctcgctaagatcgtcgggctgctccgtacccgtcgcgccatcgtcttcgttttcgtcttctgtatacgcggattcaatagtcgtacgcagaccctgacacggcgtgtcgcttccggtagtcctctttgtaattttggccacgacgtctattcccatgtatcggacatcttcgccttgtctgcagatgcccttcgtcgcgagggtcgcggccaggcacgcg---aataatacacacaggcgtttcatg---------------------atagagttcttctatacgcccacgttttattataattcgac-ttttttttaagaatttaactagaagaaaatccgtaatctatgaaacgagtctacatcgtttgggtgagggaaagagacggaggcgtgtaccccaatggtattccacgaagtcgtcgacctcctcgggatgattactgtcgctgtactcgatatctacgttcacgtcggacaggcaccctcctatcacggtaatcgtttccgaatgagataggacgccgaccccgtcgctcgtcctcggtatagtacgcacggcgtctccctcgacgcaccgtatctctatattaagcgtacacattttggtcgtattctggtacctatccatcccggtgaagaatcctcccgcgccctcgctgccgctcgttccgtagtattccgtgtggaagacgggatcacaatccgtgtgatttagcgtaaccgagaactccgacgttttaaccacttcgttgggtccggcggtcgtcgtacaagacgtgtcgtttacgggatataggttgaattccacgctgatgtagttaaacgacgaggtacacgtctccgtggaggatacggcgtcggaatacgtgtaccgaggacattttgtgcagagcacgtcgcccgtacgcgtatgtccggagacgccataccccgcgggacacttcgttttgggagcgcatatcctacacccctcctgtcctttcaacagacaatagttccccgcagaacagtcgcagactctatcgcgggttttatcacacgattgagactcggataggtggcctgtgcaccgccctcgacaacttacgcacgcgggagcgtggttcgtactcgccgtaaaggtttcgttcttgcacggagaacataccgtgtcggacccgggtccgcataacctagaggcgtacgacccgggaggacaggaggtacaacacagtccgtccttttcgtagtcgttccctctacattttcctcgatccgcgccatacggggcaccgcccccgtatacgcacgcgacgtacgcgagtagtagcgttaaacgaaacatg--atacat-ataccgtagttatttttatattttacacgaagagaaaaagacgtagaaggtgccaattagagatgccaattagagagataaaaaccgaattagagaggagccaattaggagccg------------------------------------------------------------------aattaggagccgaattagagaggagccaattagtcgtcacgacgttcctgagagcaaaggcgttgtaaacgaatattaatcacggacctgagatgcgggacctcgtagtcggtgatcagtcttatgaacaactcgatcactctcaccgaggtggggataggatcgtcgtacccccagtactcggcgacccacgccaataagccaatgatggcgcaggcctcggtgatgtaactgtcgtgacgcaacatagctcgaatgagagattcggaactgtcgacgtgttcgtacgagcatcggacgagccaacgcacgttgtcacgaaacacgatctccgcgtcccttttgaaagactcgaacacggcaaacaagcgacccgccgattccctatccctgaacggggtagccgaccatctgagatagtcctgaaccgccagaatcacgctgtcgtccgcgccgaattcgttcctacgcacatagaaagtcatggtcgcaggaatgaaaggaaacgttcgagaatggctcgaacaccgttaagtagtgtgttattttttcatttattctaaagtctccatcatgtcgaagaatcccttcttcaacggataggacgagggttgtttagtgtt---------------------------------gttattacactcgtagcgtttaaacgggttcggtatcttcatgaaatcgaacatgccgtttaattcgttcgcgtttaagggttccttgggaat--ggggggacaatcggccgggacaacgac------ccggtcgtcgtccttcttgggatcgggttcgcacacgggattgagttccccgaacatgaaagacacgagtcggttgatgggatacatcagcagcgtatagacgctgtacacgaacagattgcatagtctcgccaggtaaaatacgcacaacatacatagtcgcgcgatgctatttaccaacagttgacagaatccgcgtatcgcgtaaaagacgaatcctataacttttagaacgaggacgaccgttcccctaaagcatctccatatgccgaagacaagcttatgtattaagcaaaaaatccaccagcttaaaaa-aaaacgggacactcggactgttggttcgccatcataatttatttattagtcgtgaaaatgcctgatattgttataattcatctcgtaatacttttgcgacgtagggccgttgatgaggtttatacgccttaaacgtacgccgatcgggaacgtttcgctcgcacgtttgtaagtagtgttcgtgttgggatcctttgaccatgtgacagtctaattgttcgcacgactctccggagagtcgttccgtacacaacgtgtttacggagtatgcgaaactgtgacttcgtacgcacgacgtgtcgattaacgtggcgatcgcgacgcccggacgtagtttgtccgtgttcttgccgtaggcgttagggac-ggggttgtcgcacgataccgcgacggtcatatttctggcacactgatgtacggaatctagataaggaacattgcccgatatttccacgtacatgccgtgccccgacgcgtacacggcttctcggacgtccgttagtagaaaactgtgttcgttgtgagagcattcgtcgtgtgcgaaaatcttaaacccgttccccgtggcgataaacccacccggaccctgttcgagacgacaaccgttagcggatactttgtgttcttggacgtatatacatagtttgatcgatacgtgccacgtagatcgttcttgcgacgtacacggatcgatgacgtagccaccaacgagggataggaacgcgagaagtagcacgaaggactccatggttcctaccctcgataatcgcgagtacattttcattaattaacccgtccacccaaaccaggaactcttcttaggctcttcctttttaaacggattaaaggaagcgatgaatccgtcgtccttcttctcctctttcttaaacgggttgaaagagggcagataagagtacgggttgagagaaggcagataagagtacggacttcccacgacgaaccatatcattttcacgaccaggtattggactaatccggtcaatcgtcctataacgaagtagcaaatcgataggataggacctaccaaataggatagcatttataatacgagaaagttcctacgtgtgtatctttacaaaaagatcgtgtatttcgtcatccgtcagataatccacgacgctgtatcggacttctacgggaagacgggtccatagaccgtcgggtccgcacaggtcggcgatacggcgaacgagacgatccgttttgaaccgtcgcttgtgtagggatcggagaatcttctttactcgatctccgtagacgcctcgtacgtacttcgagagaatccgaacgtgtttccaacgaggcctggcg-actagaccgaacgctgtatcgaacacgctgaccgcgtccagaacgtccgccttcatggcgtctcgttcccttatacattcgtccacaaactctctaaagtagtcgtagatgtgaacgtatgtaaagatctccctatccgagtcttttacgaagcttcgaatgagggctttgtacaaggttccgtgtcgctttacgaactccgacatgccgtacgacttgatcgagtaaatgttagagtttaccacgttcaacgccctcgtgtaggcgtccggcgtgatcgtctttcgtagcagacgatggaccatgtacttgtttccgtttaacacggccaggtctagacaagagtt-ccccagaaagttcaccacgttgggatcggctcctctctccagcagatagtcgaacgttcgccggtcgttgtgtatcacgcaatagttaatgggtgtaaagtcgagagagttttgttcgtttatgcttatttgtgtaaagataaaatccaacacctttcgattaaagacgccgtggctgatcttacgttccaacgtgttaaacatgacggtcgcgtgtaatcctcgggaggaatcgaccccgtgacgcagaaggaatcgtagaatctgcacgttcgacgaacgcacgtgggcgatcatgtaacattgaaggacgttaaacccgtacgtcttgtctgggtcgtgtacggtggctcccgcgcggaccaactctcgtaacgtatccaataccacgttcttggaatgtatgtaggtttgtacgggcccgtatccgtccgttccccgaacgtacacggacgtgcctcggtcgatcatgtagcgtacaaacctcgccgtattaatacggtcgttttccagcagacagagcaagggatatcgtccatctggcgccatcacgttgacgtcggctcccgcatcgatgagctgtttcgccaacgcctccgcctcatttcccaaatctttattggataggaccgtacacagaggagacgtacgagaaccacgaactccgttgacgtccgcgcctcgtgttaaaaacaaacgtaaaccctccggggtacagtcgtatctcgttaggtaaaggcgaaagggggt---atcccgcgaacatagttcgtccgggtcgtatacgttcaagagaccatcgagtacatcgtgtcggatac--gaggcgtacacgacacatacccgtatagatccatcctcgtccggggttatatc---aactacacttattttttcaccgttgtataaaaaatggacacgccgtgttcgtacaccccgtgtatagagagacgtcgttgatgcggtgccatttccacccgttatacgtctccgccgagttcgtccgtcctccgaatacgtacagcgcgttgttgtagacgcagcagatgggattcctgcgcgactccgtcatattctcgacacgttcccacgcgccccggtcatcgtcgtatcggtagacgtggttcgtgtcggtgtgttcgttcgtacgtcctccgacgcagtacagacgccccttgtacacgaccatagaggcgccggacctgggcgtcggaagaggagccatttcaacccatccgtcttccgttaatctattcaccgcgtttgtaaacgttgtaggatatagcccgcacgttcctccagcgacccacagttcgttcttgtaacacgctaccgccgcttccacgttagggtagagatatctgccgaaataccactcctcgtcttcctcgggggtccaatattccacgtccggaatcaatctgtcttcttcgtcgattcctcctatggcgtacacgcatccgtttacgccgcaggcggacgcgttacgtctacactgtctcatgga---gggcatcggtgtacagtcccccgtcaggagatcgtatcccaagacgtcggacgtgggaatatgttttaacgtaccccctagacagtataggacgttgtctatacagacggcggtgaatcgatcatccacttcgatacggtccacgtgggcgatacgtgtattccacgacgtctcgggattgaacgcgcggatgtatctccttctatctatcgtaacgatacagttatgggagagagacgggttacggggtatgtcctttacctcttccacgtaacgcgcgtagacgtcgtagacgtcgtcctgttccacgtcgtctccgatggccgcggacagcgtctttatccgctcgatgcgtttgggtccttttcgcacccaatctagaatagccttaagcacaaaccgtctgtcgacgatctcgtaggacgctcgtagaaccacgaccgcttcgtccgtatccaatttcgtaaacgcccctcgggagttcagcaagagttcgggtaagaacgtattgaggtttcgttttaaatcctctatgtgatacgtctctgcaaactggaaagcggatacgcagttcgtcgggtccactcgacttaccatgtaatccgcacactctttcaccagtttcgttatacccaggtagtccgccaatacgataatggattgtagatcctctacggtacggtctcgtatgttgctgtatcccgtgtacatgtagcggagcacggtgcgaaggacgccatcgtccgtatccaacgtgatcgtatccggtacctcaaaactcccgttaaacagacgatagaagtaatccgaatggacggataaaatcagtcgatgcgccgtgaacgacgtctcccccgcgacgagggtgatgtcgctcatggtaccgctgtccaagaaacttaccagggtacgttccatgat-tccgatacaaaaac-tacattatttatatttcgattattc-gaagacatcttccacgagacgttcaaacatggaggcgaccgttagatacagttcctccaatctgcgtccctcggaggaggtgtcgagtcggtattcgttgtgtatggcacgtttgacgtattccaggtcggacgactttttcacgatgtagggactgacttctctcttcgcgagttcgggaacgcagacctccacacccgcctcggaacgataactgtcaccgtacgtaagaaccgccgtagcacatacactttcttgggaatcgatggagaaacgacactctacgttgtcgcaatatcggccgggtacgacgtactccgctcgtttattcttcgagaacaggaagatcgttttatacccgaagtcgtagtcgcagaatgaatgtccgtagacggacacttcccgcccccgtagatacacgacggggtgtctaactaagacttctacgctggtacctgttcttacgagttgtacctccggtggagagaaccgagccacggcacacgtcggttccagactgtattctgtgtatttaccaacccgggtcagtctggcccaagacacgacgtccaaatcgtattgtagggcgagagatacgttgcagctagaagacgcccattcacacacattgatccacgtagccgtcgtatacggtttaatactgacgttgtaggtgtatccatcgtcttgccacgtaacgaatgtgtttaagtcgtaggacgtaaggcgtacggcgtcgg---agacgatagcgagcgacgcgaggagaaacaccagtctcccgtccatcttgagtatta-----ctctatttttaggatactttttcagttataaaaacgtttctacagctcgaggtaggtggcgtacgccgcgttcatggtggcgaagtgacaggagacgtcgttcgctcgtttccaaatgactccgttgtatcgctcggacgtaaacgtatccgttcctccgaagacgtagagctcgtcgttgtacacacaccccacggcaccgcctcgttcgatcttcgtagatcccacgtattcccactcgttcgtgtcgtccctgtaacggataacttcgttcgttggagcgtatcgatccaccagcccccctacgcagtacaacctctctttatagacgatcgccgtaacgctcgccttggggacggacagttcgttcaccttcgtccatgtacctccggatagtttctgaacgacgtccgtgac---------gtccgggacgccgtctcgatggatccgtccccccagtacccatatctcgttcttgtaacagacggcgctcgtctccgccacggcttccac-gagggtaggtcctcggtaccatcggttgtgtccgggcctccaatacagggtcgtgttcgtcggtcgatcgtttgcgtcgtatccgccgatgatgtagatacatcctcctatcgcgtacgcggccgcgtcactacggaattctgacaagttcggttgcctggaccaggtattcgcctttacgtcgtacgacaagacctgtctcgtgggaaccgcgtctagctttcctccagcgaagtacagaacgtcgttcatacacaccgccgtaaagcactcccagcgctctttgggccaccacgtagataaaacgacggatttccccgtttccggatccagggcggtgacgcgacctttcatcgatcctcccaggtacacgacgcagttgtgatacgccggttgaaattccgtaacccgaatacgtagttccgacatgtagtgtttgtatacggctctggaggatgcggttcctgggacatcccctaaacacgtcgccagatggacggcgtgtctcctacgttcgcgaacgtttgtctgtatccattccgtgatcgccgacaaagcgatacttcgatcgaccgtgttccgtatctggactaacatcagggataggtcgtccaaggacatctcccgcaggcgatctttctcattcataacgagactgggcataagccatcgcgccctgcgtttcaactcggacaggtcgtataattcggcgaacttaaacagacgtatacagttttcttcgttcacgatgctgttaaactcgtagatacattttttaatcaggggtttaatctgtaggtaatgaaccaatgagaaaatggattcggtattccctttgtgtaattctatcgattctgtatacatgtaataaatcacgtcaaatacggttttataatccgcttctaagtcgattacgtctacgtttttttctaagaaattcccattaaacaagttgtaaaagtatttagaatacgcggaaagcaccaaccgatgcgctcggatgcttttgccttccgcgacgatttcgacgtcgcatagtttacccttcaaaaagagtttatacagaggatacgacatcatctcgaccctccgtatcgtatattactttttcaccctttgttatcgttcccataaacaacacggtcgttgtaggcttgtgatagatgagaaacataaacggt-ttgttcgccacgatcgccgtgagggcgttcctggggatgagggtgatggctgtgtcgctcgacgccgtcgttccccgttcgtccgcctctatcttggacgtctgtaacaccttcgtgacgtatagatcgttcgacggggacgcctgaccgaagtccgcccgggatggatcgaacgcgtctcgca--cccccagtctctggagggcgtccctcagatccaggaccgattcgacggagaacttgggcattaccacctgacacacgtctttcctcatgttgcgtatccagaagcgtactagagaaagatcgagggcccgcacgatctctcccaagtcgtccggaacgacgagcaacatggccgtttgacgccgtttatacggcagttccgttacggagtatcccacgtttctaagcgtaaacgtctccgttttcaacgtatctattttattcatcatacgtaccttgtatgtgacgtttccggaataaaaaggttgatccgtcgtgaacgaagggtcgaatacgtgtctccagctcgtcttcatacgaacggagctcaatagcagcattttagtatctcggtctagggaggcgtccaatacgcgtgggacgtctcctcc-cgtcttatccttaacgtacgagttaatgacgtctttgacgttctccgagttaaacgtcacgagttgcacggaggtattgaatcgcgaggagaactccgccgtaaactcgggacgtaacggaacggatgcgtctac-----gaacaactcccgtaacgcgagaaaggcgccggagtcctccacgacggattcggggacgtctatttctcgtttcgtgttaccgcccgccgcgatccgtaacacggacaacgcggaggtcaagccgtacggtgagaacacgacgttgtcgctttcgttgtagacgtatcggaacgtccatagtccgatatctcgacacgcgcacgacgttaaacataagacgaggaccagatacttcatttaaccctcaaaaaaaacgtcgcaggtccacgtataaaccgtccgcgcgaacgactcgcgttttaatcacgcgtcccacgagtcgttccttcaaccgatccaacgtgtcttgcctgacg------------------------acttgtatatcatactcg------------ttttatatctcgtcgttggtataaaaaaatggatacgcggtattattacacg---cgggatacgtgg-----------------------------------------------------------------------------------------------------------------------------------------atatattacctacctcttgccacttccacccgttgtatttct------------------------ctacggcgtt-----------------------tgtattccct----------------------------------------------------cccaatacgtaaatcgccttattgtacacacaacaactgggatttctgcgtacgttcgcca------------------------tatcccctacccgttcccacgtacgtgactcgtctaaata-----------------------------------------------gttgtagacgtgatttgtgtacgcgccaccgtgtatccttccgcctatgcagtataatcgattat-----------------------tatacacgacggt---------------------cgtagcacccgatcgtggttcgggaagaggt---------tccatcg-------------acatccatcgattgtctgttaatttcttaactgcgcttataaacgtgggatgatataagtccacggtgcctcctacga--------tccacaactcgttcctgtaacacaccgtagccgtttctacgttcgcctgtagataaggagcgtcgtgccattcct------ccattccgggttgccagtactct------acggaaccgattaatctgttttcttcgtctacgcctcctacgacg------------------------------------------------------------tatatatatccatttacgat----------------------------------acacgccgacgcattacgtctatagtgtcccatctccggcattaaactgtattcaattaactgatgattcattaaatatttgaaatacggtttttgatgtacttgttttatgataaacagtaataattgttattaaatctccatagttaatattagtaaaatatctatttattacctccctgcttattatagcgtatggatttttttgtatttccgtttttaaacacagtatttttgctaggtactttacgttgtgcgggttcataattaattttttctgtgttagatataggtatttttaaaaatttaaatatagattgatgaaaatataacacttttgatttgatagatgaaaatgacttattagagtaaactgtttttaatatatgatacatatgaaaaaagtcatattcctgatttgggtaatcaaagtttataattattttatttctaataaccttattaaaataatacatctttttttcatattttatagagtcctgttgagtaatgtatttaagacgtatagggttaccactataaatacttaataacctcatttcagcagaatacttaggtgcgaatggttgcaacatttcattaccatgtggtatataaaaatcttttatccattgatctggaaatggacacctccattttaaactagacgccgcaggttttaaaacacttaccataatgttttgaaggctataattgcttaacaaatcttgtgtcataggtt-cttttcctcctcgtttcgatctaacatctgaaataagaattattttagaaggatataaatgtttttttaactgtcttatgtatgattcatcaacaaatttagtaataagtaatacatctctcaatccttcaagtataatatcgtgtttacgtccatctattaacatccatttaataaccaaccccatagctacaaaatgatcacgtaaatacttaatgtgtgtacctggtgcagaacctatgtaaattattgttgatccgtccaatattccatgtctctgtaatttacttaaaaaaaacaattcacccaacaacagttttaactgtccttgatagggaatttttttatgtacttcattagcactttcaggttcgtattctaactcattatctatttcgtcaaagtacataaacggtttttccatagacattggttccatttttaatggtgtatttttaataactttttttaatatcattagtagtagtatcgatattcatcatcattatcatcttcatcatcatcatcttcaccttcatcatcaccatcatcttcatcattgttattttcatcttcatcattgtgattttcacctttattctcattttcataatcatcatcatcatcatcatcactttgttcaatacaacaatcatctttatgtttatattttaacttatcttcatcgtttatgggaaaatctatgtaaatataactacgaccaacttctacaattttacattgtttttttatcatatcaataacaagactagggtatccatctgtatataactcatctctatcactgtaaaactctattactgaatttttttctataaagatagttgttgtataaataacagtcattaacgttttttctacaagttttagcttgtttttttttccatttactctcataagaataggttttacttttaccacttcactccaatccggttccaacacaataacgaattcaatattttttcctacatctgttttgacttttatagtacatccataactgtcccctctgtataaatttacctgtttaagagatagattttcagtagtaacaaagatatccaaacaatgattgatgcccattttcatgaagctaacgcttaaactatggatattttttctattattttttaaaaaaacactttctgcaaactgacttatatttatctttacctcctataacttctattactgattctgttcccagtcgttttgaataagatgcgtctgtgtaacaatccatacatacagcatttagtttagtaactttttcagataacgggattaactttaaaatattttcaaacggtttacgttgaaatgttccatctaacgcggctactattattatttttccttcgttagccatgttctcacaaaatgttgctatattcggaaaaaactgtccttcatctatacctataacatttgcatattttactagctccattacattacacaaagatgaagttgaaattgctgatatacttgtactgtcatgagtgtatacattgtttttgtttccatatcttgtatctttctcatactttattacaatgcattcatgtttagctatttggtaacgttttactaagcgaattaattctgtacttttacctgcaaacatgggtcctataattaaataaatatggccatcgtaagttgccatgtttttccaatgcacttttaatattatttcactttctatgcaaaatggataatatattattaaaagttatatctttttttggatctatatacgatacctttatttctttgtttaccggtaattttaactgattctttaatctggttgaggcaactacaaaatctgataagtaccccttatctacaaaaacgggtgtattagtaactgtattgacgggaattttattaaacaattttcttaacgataacatatcgctaaattcaaatacagatttatattcctccgataatggagcgtaataatatcctacagcttctaatttatcctttgacttaataagtaactctagcagaaaatctaagtactctgtaattatttgtacatctgacattgcagtatcatcatcttgttcagataaatacttaaaaaatgattcatcgtcttttaagaatatcgtcaagagatactttccgtgatccattgttcgtcagtagatcgtaggccaacacgtca-------cacgtgggtgccccgtctaacgta------------------------------------------------------------cccctaaacagtataga----acgttgttcatacaaacgacggtgaatcgatcgcctat----------------------ggcgcgtttac-----------------------------------tccatagggtg------------------tctgggttaatgaggcgaacgtatct------------------------atctctgtcgacc-----------------------------------acaacgacgcaattataggataatggacacgcgat----------------------------------------------------------------------------------------------------------------------------------------------------------------------------------------------------------------------------------------------------------------------------------------------------------------------------------------------------------------------------------------------------------------------------------------------------------------------------------------------------------------------------------------------------------------------------------------------------------------------------------------------------------------------------------------------------------------------------------------------------------------------------------------------------------------------------------------------------------------------------------------------------------------------------------------------------------------------------------------------------------------------------------------------------------------------------------------------------------------------------------------------------------------------------------------------------------------------------------------------------------------------------------------------------------------------------------------------------------------------------------------------------------------------------------------------------------------------------------------------------------------------------------------------------------------------------------------------------------------------------------------------------------------------------------------------------------------------------------------------------------------------------------------------------------------------------------------------------------------------------------------------------------------------------------------------------------------------------------------------------------------------------------------------------------------------------------------------------------------------------------------------------------------------------------------------------------------------------------------------------------------------------------------------------------------------------------------------------------------------------------------------------------------------------------------------------------------------------------------------------------------------------------------------------------------------------------------------------------------------------------------------------------------------------------------------------------------------------------------------------------------catatcctttagttcttcagcgtatctctcgtagatcgtatat-----acgttgtcatcgt-cgtctacgtcgtctacggcggcgactaacacctttagttgttcgatacgatctggacattttcgaacccataacag--gatcgctctaagaatggatcgtctatcgacaatgttacgcgtttcccttaacgcgataaccgcatcgtcttgggatag----ttcttcgaacgcttctttagaccccagtagt---tctgtt-aaaaacgttttggccgcccgctgcaagtccgttatatgatacgtctccgcaaacgtatatatatacccctacgcagtttaatacgtccactttaga--tacgatacgacgtacgcattcgtccaccagtttcgttatacccaggtagtccgccaatacgataatggattgtaaatcgtctatc--gtacgatcgtttaacccgtcacatcccgcgtacatatacgtaaacaccgtacgaacggcatcgtccgtcgcgtccagcgtaaccgtatcgggcgaggtaaagtctccattaaacagacgatagaagtaatccgagtgaagagataaaataactttatgcccgagaaacgtcgagtccccggcgacgactgttacgtcgctcattgcaccatcttccagaaatctcaataaagtgcgcgacatcgtgaatcgttgt-aaaaaattattatttatgttttcgcgatgtgaatatatcgtgtacgtagttcccaaa------------------------------------------------------------------------------acccctcctagatggagtcattgtctaatgatacg----------------------ttcgtgattaagttt----tttccaaacctatgtatatataaaaacatgtagtgttattcgt--------tatgtgtaccgta-------------tatgataagtaagtttat-acaatgttatttattaaagttatct-aaaaatacgtatgtattattatacatgtaaaacgggttacttaat-ggtaattagattaataaactgacatcggcttcccacgtagttaatatgacacgcacaaaacgggttaagtgaaacattgtttaatgctacggtgaaacaggttccgttatttagacaatagtttttatagtcgtcgttacatagtttaatacgtttaataatatacagataattatccaacgaaggcatcgttgcctgtacaatacacatcgcacataagagagttgcgactaggtccctcggtaccattttagtattccgtatgcgacaaagccaacaactgccgcg---gttagatagacggatattttacacccgccgctacgtacattgtagtatgtcgtgttatatttacattttttctgaataaatccaatcacctgctgttcttccgcgacaataccgtctatgacttccgagaacatagccgcgtccgtatgttgtatcttgtttaactttttaatcacgctcaccaacagagttaatgtggctagtttgacggacggtgacgcgtctcgtaacgcgaacgtcaacgtatttttaatgttcacgatattatacgacaaaatgtcccgttccatgatatcatacaacgtgtcgtagttttttgcgtacgtttcgttgataaaatcgcaacaattactcaactgacacagtagatccatttccgtacactccgttatatccacgtcgttcagataatcgtatacggccgtctttaaacgagacatcatcgacgataaaaattaataaccacttgaaccgaatccgttatggccgcgtgcggtcgtgttcaacgtgcccacgctttctatatttacacttgt---tactttttcaaaaattatttgtgctaccttatctcctttttttacatagtacgtatcatttccattgttgatgaggatgattcctatattgcccctgtaatctctgtcgataactccaccgcccacgtcgatggagaatttcaacgacataccggatcgtggcgcgatcctgccgtaacacccttccggaatacccaaccctatatccgttttaaccaaacaccgtttgtgtggaggaatgatatacgcataggcgctgtataggtcgtatcctgccgcatcggccgtggcctttgtaggaagactagcgtgttcggagaacttgacgcacttgaccgtgt---ccatgacttctttgtagaaaaacatactttctttttaacttttgttaaaataaca-atttgcgacatacacc-----tcgttgcttcttcggcgtttttagtacaccaatggccatttttt------------ctttcgtgactgcttttgtaaccgcttctgtcaccgcttccatggtggcttccgcgtctgcttccgcgcgcgccaatagggaatccacgtacactttattaggaatgaagtcggtaacgcgtttcataaactcaatatagtcggttcccagatattgttcagatatcttatgggccaggtctattctgtcgatcttttctttttccgcccgttcgatgtataggtcctccatcgctagatagatgaacatcttaaactggtaatcggatagattttccaacacggttataatgacgcctcggtgctccatttt-------gataaaaagacgtcgtttttcacttt-aaaaaatatcacattcgtgtatatttcctacgatatcccacgtttttgatatatcgttatatacctctatctcgtcgatgtatctgtacatgaaacctcccagaacgacaagagactcctcaaggaggcacgccgatgcattgaccc-gggggagattcaacgaagattccatatgccaggtgcaggtcactgtattatacccctctaccatggtatacacctttatatcgtctatgtacgagactcctcccaagacgtaaatgacgtctccgcgtgatacacaacatccccccgcatgagagtatttcatgggattacacggtctccattgtttggagaacggagagtagacttccaccgttttatcaaactcgtcaatgcctcccatgatgtacaacaggtcgtttaacgtgacggaacatgcgccgtatctgggctgtagcagagtcgattcgagtgtccaggcgtcgtcccccggggcccaactctctacggagatgaggcttccgttcgtccctattcctcctattgcgtaaattctatcacgtaaggcggatacagtgggtaactttcttgccacgtttaactcgggcacgagtacgcgctgcgacgtacgagtgtttatacccaccgcgtacggcacgggttcgtccaattcgttcatgccccctatcagatacaccacgtcgtttaacgtgacgcatccacacccgctataatggtcgtctataagtctattaattcgctccacgtcctccttgggagatgttggcggatcgtcgaggggttttggaggaggaacgtctttcgccgtgtaatatttacgacgacgtgttgtagaccgtctgtcttgtttgatgaacttgaacacc---ccgtgcgatctccaccgtcttaacactttacttccacgctccgtcaaatacgtgtctcgtaacacgtcgttcataagacctaacgttttcattttattttgttttttatacctggcccatttgataatgaactctaataccacgtcttccttggaaacgtttacctcgtcgcctttgagtatactactcagttcgaaatatgacaagggcatcaacgttttatccgccgctaagacttcgaaccggctccgtatgtactccatggcggcgctgtacactttgtaacatttgttgctcaatccggtttttagaacccccacacacacgtcgtcggtcatgtggtttattatatattctgtacacgaggtctgtacgaattccaaaaacgttttacaagcgatggtaaatagttttatactcgttcgaggagttacgtcgaatgatcctgtgttgatgtacttgataatttgacatacgacgtcatggtcgtactgtatcatgacctttacgttattcctgataaacatcttaaaatacacggatgccgaaagaagtaaatcctttcgtaccgtaacagcccccatggtggtaacgacggagaccacttcgggcgtacacggaggtagcatatcaagtcgtttcttgtactcatgatcgacgtacgttaccgtctccgcca-ttttgtgtatttttatatacttatttgctcaacttttttgtt-aaaaaaaaaacttaaaaatcttcatccaatgaaaatgtgttatcttgtttatgaacaacacccattctttggtaatcgctaacgcgtttttcgaaaaagttagttttgccctctagagatatattctccatgaaatcaaaaggattagtagctgaaaatattttagagtaccccagttcggcgattaatctatccgctacaaattctatatattggcacattaattcgcagttcattcctataagacgtaccggaagagcttccgtcaaaaatcgttgctctataacaaccgcttccttaataatactagcaactcgttcctcggacggtgtatgtttaagatgtttaaacatcagacatgcgaaatcgcaatgtaatccctcgtctctgctgataagttcgttagaaaatgtcaacccgggcatctttcctcgtttctttaaccaaaatatcgcggcgaacgacccagaaaagaatataccctcgacggatgcaaacgcgattaatcgttcggcgtacgtcgcgtctttgttacgaatccatttctgcacccactcggctttttgctttatgcaatccatcgtttctatggccttaaataatttctctttttcctgtaggtcgattatatacgtatcgatgagtaggctgtacatttcggagtgtatgttctccatggctatctgaaatccgtaaaagcatcgggcttccgctatttgaacttccacgtagaatcgttccgctagattttcgttcacgatgccgtcgctcgcggcgaaaaacgccaatatatgcttaatgaaatatttttcgtccggtgtaagaacgcgccagtcctttaaatctttggatatatccacttcttcgggggtccaaaaactagccactgcctttttatacatattccaaatatcattgtattgtatggggaatacaacatatctatctaaggattcctttaacacgggctcgtcttccattttttgatagacgtatattatgtttcacttattccacgtttacacctacctgagtatcgtccgtataatagacagtgtccagctgtcgaaacgaccgacgagtggttgcgttaattattttgagctttaggctactgcacgcgctttctacagcgttgcatttattaaagtataggattataaaagctatgaagaataggatgacgcacatggcggcgatagctgcggcaacttcctgctcgagggtcaagtgtgtggacataat--------ggatgattaatttagtaaaggaactttggattccgactcgtacgccgagtcaggagactcg---tattcagaatcacctggttcgtagtagtcagaatcgtcggatacagtcgatatattatcatctagtaagttatttacacttctatttcttttttttaccaaataatctataagcgtatcgaatcgaagtttgcattttgtcatcttttctctaatggccgcgactacagacgccatcgtcttgtgtgaaggatcctattacct--------------------------gtgataaattttctattattccacca-aagataattataataattt---accccatca--ttaatttac--aaaaagtgtttacagctagcttaagtggtag--------g--------------------------------taggtatgtaggtatgtaggtatgtaggtatgtaggtatgtaggtat--------gtagcttagtagtttagtgtaaagagagaagtagttgtcgcacatgaggactaaatgaatgtaaatcacagctaggtattataaaacata--ttattggttatgatttccggatagttattttgtaaacatgttttac-ttttttcgccggactgtgtctttttgatacttagacaacatccgtatttttgtatttcttcattcgttggcgtagatggcttgtacgtttttccttcaacgaccgctttgttgatcttcttcacatagctactcatctttaatttaagtgctatttatttatgttat---tagctaggatttatgtttca-ttttttacacgtaaagaaacgacccgtatctatattttaggtttatttttcgtttaatggagcatacgcatataacgaacacgattaagacgaatacggcaaaaacaataaaccacgggcgattcgatacacgcagtctattgttgacgaactcgtcgggtaacgctcttttattcgtagcgcgcacgatagaactaatcacacagttggcctccgcggaaccggagtttacgatctgtaacaggatgtgcttattctctggagcgacacaataccccgcatcgaacttctgtatgtctatcacgttgtttatgtccgaagacgcgttacagttgcgtaccacgtcttgattggggtcatcgtcggccttcgttaaatcgattcctatttctttagccaacgcgtctcgttctttatccggtaatatctccgatatttccctaaacgtttttactaataatttgaaactcagttccttattactggaacaaaagttaagaacttgtaacttacatcgttcgaacactcctcgtatttcaccgatatgtatggcgcacgtagtattcacaggagtcgtgtacagcgataggttgtgtaagtatcgtttgacgaacagggtgtacagcgtattaagctgcgccgtgggttccatttatccagtttgagaaaatgttttttgttataaacttttctaaaaacgaaataggatgtaggatggatgtttttaatctaaacttatcgcacgtcgtcttcgtacaacacataatgaattcacttaacgcctttgtaaattctttgtctgtttctatttccggatacgtgcggaataacgtgtgtgtaaagaagtggaaatcgtaataccagttgtgttctaccttcaaactattctttatcttcttattcattatactcgctacctgagagaaatcaaaatcgtttaaacacaccttgatgggctcgttaaatacgtacgtgttatgtttaaacgtaatacggaggggtgtgggggaatcgaatatgagaaggttatcgggtttcaggtctacgtgtacgaagttattacaacacggtaattcatatatttttacgtacaataacgcgatttgtaaaaataaaaactttacgtactccgtcaatgacttaaacccgaaccgttcagcgacttttcccgtaatcttatccgccgaacatttggccagtggaaacacgatgatgttacccttatcgtaagaataattggaacgtttctcgtgttcgaaaaaataaaacatgtgcgtaaagtagttgattacgtttatgttactttgtacaacgatgggataaaagtacgataataacttaacgaatttaacgtcgcctttcttttcgttaaacgactttaaaaagtacttgtgtgaaaaatgtgtgaggtttaacggttgttcgtcgagtatttgtacaattaacaacagcatgtataatacccgtttgtataaattgtacaaaaaggacaggttataatttacccccatagcccaagcgcatacgattaatttcttctcatctcccttcaagttattgtataagaacttgggaatagtgtattcagccgtcgcatctataggcgtatagtttttattgggttcgtatacaaactttacgacgtatttgtctattttaaacacgataccgtatcctcccgtggagatatgataaaagtcgtcgttcgtcgggtaaaacctatcatccttctgttgaaagaacgacgggttaatgtattcctcgttcgctattttatcgaacgccgatttgttaaagtttttaaaataacgaacgagtttaacactaggggaccaactcttatgcgtatccaattgagatatgacgtagtcgaaataaatatcgtcgcctaacacggtcgtgtcgtcctctgtttccccgcgttcccattgtccctctaacgagttctccacgtcttccataattcccatttattttaataaaaacagtataatcgaaccatatctggtttattaatttatttcaagaaagttttg--tttatatacacgtagtgactatacttattataatagaa-------ggtgtgatttgtattatcgtagtttgacgacgttcgacagaaactcgtcggaaagtttaacgacgtcgcgtgtccatatttccttataattatgcttgattacgtattctcccaagtaatgactatcgatcgtgcgtattaagttgtgtagtttacgtctacaataactagcacaaaaggcgtaaaatattaacatcgtatcgtccgtacacggaaacagtcgatcgcagtaatcgacgtaatc---cgttttcttatcgttcagtcgatgtattccgttaaatcgatgaatcgccacatctcgtaaagaatacgactcgttccatactaaggcgcctatctgttttattttatatccacctagtcgattcgccgaacgtatatccacggacgtaagtgccgtgtaaaacgtgtgcgtgtcctcgttggtccatagaacggggatctttacatccggtttgactgtaacctcacataacgctatatacggtttgtcctcgtcgaagtatcccgatacgtacgtaggagcccccgccggatacactccctcacataccacatcgaacaccgattttaacgcatatacggaatagtgcttgggtacgtcgatgtataacgtgtctacgtacgaggaacggatcgcctgtcgtataaaactcatcgcttcgtgtcccgaaggataatacacgttcgacttagacgcctcgtagatggacgccgtccacacggcgtcgtccaaccgggtaaagtacaacgcgttccacggagataatacgtcgtttagcgtaattagttgtgtacacgtcgcgttatataaactctccgcgacacgcgaggaattcttttctaacacttttagtttcgtacgcgcctcctcgtttgtaatcatatcgccttgaatagatacggcgcggcttttccaatgctgaagatagtccattatggacatgtcacgtacgaattttgccgcgtcgattaagacaagcttcataccgtccgatgagacgatgtgattgtttcctacgaagaaccaaccggagtctttgggccaggacgattttagtaatggaaaatcaaaaacactgcttaagtaccctattattactacggtggatgtgtttaccatactctctcgtatccatcttaagaagtccatgactaacttttttggatcgaacgatgtaaaacacctacccggatgcgtcgtgatcatgtacacggacgctccgttcggagtaattgtagcgtttactaaaatcgtaataaactttaaatactgcttattgggacgtaattccgtccaattagacggagaggaaagacgttctaaatcatacgggtatacgtctatttccggacgttggtaggcttcttttttctttacccatatgtaatggtttcctatgtaggatataatcatatcgtcgattaacgtatattgagagtcgttcgccttttcatctttgtaattcacgaacctatacgcctctaacccgttacaatacaaccagtaatttatttcggataccgtgtaatcccgttcctgtaacgttcgaatcaacgggtcgtgtttaaatcgtttctttagtatatccagcagaggagacttacacgtttttggaaaataatacacgtccgtgtccgtttcatgaatacatagactgttgatggggctcgcgggcaaggacacgggttccgcgtgaggggtaacgcccaccacgtctaattcggacacggataccatcgattttacatcttctaagttaccggcgtataccacgactccttttccgtgtcttgtttttgttaatacaacggctcttggatgttcctttaaggtgtgaacgacgacttctttttttgtgtcgtg---------taat---------agtcctaatagtttaatca-ttttagtaattgcactgcgtgtat---ttttatgttcagttttttaccaccgtattgcggggattttcccaatctctcgtgaatatggcatttaacatgtgtacgagttccggatggaccgtattaaaactaacgaaggcgtgacggagataatgcgtaccgtcgaagttcgcgggggtaatgtgtgcgaactcgtcgtccacgatcatgagttttgtattgttcttatcgtaaaacactttaacgattagatcgttgttcgaacacatcgcctgtagactcttcacggacgacatcacgtagatgtcgttgttgctccacgatcctatcaacaatctcactttgacgcctcgattgatggccgcacatattaactcgttgtaaatattgggccaatagacagtcttctcatcttctcggatcacgggcacgagagataacaattccagacagatgcttttcttagccttcgatattttacccagtacgacgtccgcgtcgagggtccttgaacacccgagcatgtaatcgggggaatctgataaaaacactccgcctatgggattattgatgttatattgcgtagacgtcgtcaaacaacaggccgtgtgtaggatggataggatagacttgtttccgttgaaggccttaaacgtgctaaaacgacgttctagatccgcggctaagggagcgtatgtggagtagacacccagtgtctttatgttcgatatagaccctcccgtaagcgacgcgtttcctatgtaacactgtgtaccgtcgacgatccagaaactacccaacagtacccccgggttgtaccgttttcctatctttaccttaatgtattcgacgttgctttcgagtaattcttcttcgtccttgtttccgctttgataatccactaagatagtaactctgacgccggattttgcagcttctttaagttttttcataatcagtcttccttgatcggttgtgcgcaaattgcaacaaaacgacgcgatgtggatgtatcgtttggcctgagtgatgagttcgtcgaaacattcgtgggtgtgcatatgctgtgtggtaatgcctaagttctctgggaccgtttctacgatccgacatcccgcaccagggggtggcttagaaaaaagtgatagcatttaatacatgaaaaagagcgagtgatttattaaagagcaacgtacccgtttttctttct---tctggttctggtaaagtagtaaatgacggactctacgacgatggctcctatacctagtatggtggcacatgttgcgaacgcgacggcgacgtccgcatccatcg--tctcactccactcgaaatgtaacggaccaataactttttatacgtatgcctatgataatatatgtcgattccgtttttgtcggaatgaaaatgtttgcgtttaaaccctgtgggtcgctcgatttagttactgtacaatatttacagaccatcctattttttttagcctcgtctatacattttaatacaaaatgaggcatgatacattgtccacacgcctgctgaaaatacaacggggaatacaacagttctgataacgtaaagtcctgtcctcgcacgtgtatagatttcgaaacgtttacggcgttaccgggaatgtgtttaaccttatctatcttaataaaagaagtgctacctagtaaacatttttcctccctgtttatctttattcgattcatgtgcttgaacggattcagttttaggatatcgtctaacgtggagacgttcatgacggaataca-------gacgatccaatcctaatcagcaaatgttttttcattttaaaaaaattaaagctgcatagacgacaccgcgcaacagacgttatcgacgtcgttattccccaaaatcttcatcgttttaacctcgtgtatgagtttcttgtaacttatcctgtgccccgagtgaggtagttgccgttttaaccataatgaatctaaacgaatcgcggttaataattccgatacggaaccgaatgtttcacgtacgtaatttgcgatgacttgtttaggtcgtctacgttggatcaatgaaactacttttcttatcttctttctattatacaacgtaactagattaactttgtaaaacgacggaggtattccgtcaaaggccaaattgtctttcacaaaatataatttcatatacgcgttctcacgtacgaactcgttgtacagtttttccgccgagatggataactgttttacctgataaaatatcaatacggtaacgtcgttgtcttgtatagccttccatgtacgtttcttcaacgtcgcatcgtgtatgtatccgaactcctgtatatacacaacgggctgtacttgcaagataccacaatattcttcacattttgttacctgatgctgcagagacgtgtcaaacagcgacataacgctagatataatcgccgcagactccattataactaattattttttcttaatagtttttcacttataaatggcg---caccattccgtgtatcacgcacatacaccattttacatcgatacgaaagaaggaaagtatttggttcttaaagcggtaaaggtctgtgatattaggacgatagaatgtagcggggaaaaggcgtcctgcgtactaaaggtagagaagacgagtcctacgtgtgaccgaaagcctatgacgccttgtgagagagccgccagatcctcctcgcctcagaataggggtgtaccgtttatgcgaactaatatgctagaagatttacaagcgagcaatcgtaacgtcgtatccaggatcctgggctaatgcgttatgatatctttctctatatcgatgataccgtgtttgccggttttcttatctcgaggtataacttcgtggattaatactttttcattatacattaacgaattcactaggtccgacagaggttgacgtatatcgtttcctgtaagaatttgataaatcagaatatgagcactcatcgctttattactaatctcgtgaatggtatcgggatcgcttaacaaaatggtgtttgaaaaataggtgtacaacacgtcaccttttaccagatacgccgagttcgatacgttttcaaaatccaccgcgtcgtccgcgttcaggtccagtatatcgctagacagagacgactcgtccatgtacacaaaacactttttaaacgagaaattgtacccgctcgtgtccataacgatgatacgtttatctttatctaagacgcctttcataggcatgtgattagattccccgttaagaatgaccccgtatttgacacgtacatactccatcaaggtggctaaacgaacggtcaatttttccggatttcttgccagatcctccaatctatctatttgcgagaacattttaaacatggacatgagttgtagcgcggggtcgactatgtaaatgttatctatgagtactttgggtatgacctgcattgtctcctgtcggatgttaaaactgtcgatgatgtgattgtcgtctttatccttcaggaccatgtagtttttcaaatacggtacctttaacaggatgacgttggatcccgttatgaacttaatcagaaacgcgagatcgatcagaaacgttctcgaattcgtctgcaatatatcgatgtctccgtatttcacttctgggttcaggagatgtaacgagtacgacccgtaacagatgcagtttttgttatgccgacgcaaatactcctccattaacgcgtttacgttacttaccagaggggacacgttgtgtctgcccatgactttgtcgctgagaaccgccacgttcatggcgtgtaacgcggacgtcgcgatttgtttgatcgactttatatcgtaccgtgtactagacgggaacatgtccggtcctttgagcgtcaagacacccaaaacgtctgtatacgtggatacgaggatcgtttgcagttctatgatggtatacaacttgcctatagaatacgtgtctcgttgtttcgagaaatacgacaacacagatgtttttatttcggaagacgtcaaatcaatatcggagaaaaattttttcttattctttttgatcaacgatataaatatgtctttgttaaacgctattattttttgtatgttcctgtgttgtaatttcaacatatgatattcggacaacgacgggggcctacccaagtaattgtgtaacagctcggcgatgcgcgcattcattttatatcaaaatggctacaattgtctatgatgatcgccgcacaaatgtgttcgcacagggaaatggtttctttaaggtaatttttttttataataacaaagccctcgtcctggacataggactttactctatttacttccgaacatactagtgttatgttttctgtaagtatttcatttattttcattcctgtaaaaaagctattcaccagagcttgtataaactcatcggtgttttttatagagtactttgaccctattactatataaagtagaagagtttgaataaacgaattaatcaccgcgtggaaattagacacgggttcggacaacgcgtacacattcgacacgtatcttcctaaagacttatattcgacaaaatctgtcggatacgttttatacacgacgccgtgttctatttttgaaggcgcggtataaggcgttccgcgtacgaggtccgtgacgggtatccacgaggggaaatacgtatgtgggacgtagatcaatccgtacagggccaaccttcctatcgtgcccagttgggtaattatatcgtccccggacgttagatagggttctttatatttgttaaattgtatacgtatacccgtacgcgtcgtctcgtatc---ctatatcgtccaacggtatacggacgttgggtacgttactgtatagaataacggaccgtatggagtcttcgtcgtctacgcgaaaggactccgtatcgtttttaaccagctttttacaaggaatgaccattttgtttcccgtaatctttttcgtcttaagtttgtaggtgctacaggctaaataaaacaacgaagagacgatcgtcggataaaacaacgtcgccttcttattagtgtccatttttacgaatacgtaatgtatagattcgggggttaagggatattcgaacataagcttattcatcttgtacgaacaaaatccgtacgatgtaatgtattcgtctaggagctcccgacgatcgttgtaccagttggtggttaacgagtacgccgtcaagacgttggcctgtttatccaacagagtagcgacgtctatctcgtctagtagatcgaccaaatcgtcgtatcccatctgtatacacacggccataatcaatgaggaatgtacgggcaattgtttaatccgcacctttgtgggcgattcacacaccaacctgatacatatctcctccgtaagtaattccgcgggtacgtagtctagaatactcgccaataagtcgatataaccatctttcattaacagatcgactatatacgacgtaaaatactcgtacttatgaatgtagctacatatcgtttttaattccgtttttgtcaacgcatacaacgttaagtccacgacggcgttttcaaacacgatattcgcgtacacgccaacgtcttcctgcgttaggtattctttcgcgtacggaacgtatggctgaacgactcccgactgtattttttgtaagacgtacgctttaagatccgcgtgatgtaacaactccttgggtagcctgtctaaaaaacaaaagatgtccttatctccgcgaatagactgcaatatttctaacacaccttcgatcgatacgtgttctaaaataccgtcgttgttggggacaataccgtatctatataacatatccgttaaaaaatcgtacgtaaaaaactgatgctcgtacatgtaatcgtacatcgtatagtcctgtacgagtatacgttccgttaactcgtcgctaaacacgtaactgagacgacggatgctgtccgcgtttacatccaccaacatggtatctacgttgtaaaatctgtttcgtaggtaacggatgtcgtcgtcgtataacgtcataaaccgcacgcatttggtaacgacgtctttcgtacacgtctgtagaatactgttcttgtaaaaatgtatatggtccgcgtaaagttctacgtttgtatgccgtacaatattcgttaccaaatcgacgaacgacacgtggttgggttcaaacaggtacagtttatgaggcaaggtttcgacgacctccgggtaccattctttaggtaacgagggagggtgaatattttttgcgagtaaacgcaatccatcgtgtacgtttaacgacttgtaggcggccgctaac------gactcgtgtgtattagaacaataggtggccttgagcgcggatacgggaatcatttacatgttggtaa-tttcatttcgtaccagataaaaatttaaaactttataacgacgtgttttagtataacgtccatggcttctttggcagcgtttttcctcgcttcctttttgttagatcccgtagccgatttaaaactgtacccactcaccgtaacaaccgccgtaaatgtggggctgtggctctgccccgcccgagtaacgtttatagaccattctctaaacgtaatctgacaatattcgttgagtaccgtacacggatttttggtttgccaacttacgattttctcgtacttgatcgtgtctccaaaaatgggtttggtttcggacaccgtggcgttgcccgaagacaacgcgtt---gtgccatagcgtgttaatgggatccatcgtg-ttttacaacggattaattgtttaccgttcag-tttttttagatacgtaaaaaccttgtttagtcatcgtctgagttatccggggacgggtcgtcgtctcgcacgtcttctttttgtgcgtacctctc------ctgtttagtcacgacgtctttgaacctgggtggtttgaaatgcttcttacaatccctacaggcgtgtcggaccaatggaggttcgtccgccgctctcgtctgaatcataacgggaatcgtgttcttgctcttacaattgggacatggagtgttgtgcttctgatctaacacgttaaagtacatatctacataatccacgtcgggtaacttgtctatgtcgtactctacgcctttgtggatacattttatggcgaatagcgcgtggcgtaatatttccttttccgcgccattcgtcgtcttgatcatgttgcagatgtcctcgtatcgcgtatttgtaacgatcgacggcttattcctatacgatagcttatttttaacgtccttggaatactctatgcctatgttgttttttggttcgaacttggtctcttctatgtttgacttggtgttgatgatgttctttatttgaaacttaaaagctttatcgctcgcccattgcaacagactaggtacgacgtcgtccggtacgtatcgctttaccatctcctctatatcctgaaacgtcgtttttgtgtactcgttctgggagacggtctccatgtccttacaccctttacatctaacgattgtatttcagtatttac-aaaagtgaactttaagtagtatttttgtgtaccttccgccgttgtacaatccaaacatggaaggggactatctcatccgcccgggcgagaaacaagcgtcttacgcgtgtcgattgctgggtatcttgactaaacattccacgtatcctcccgaggagtatttccccctcgtgcgtagcatcatgtctatgtacaatacactgataaaagatgacgtcatatggttcagagagatcgctccttatctttacgagtatacgatgtacaaacaaaacgcgcgcaaccccagtttctacatttcgaccaacgtagtgaacctaaccacgtgtcgcgtgtccaagtcctccgcaaagtccgccaaatatcgggccaagtctaaacaaatgaaaatgag---aagggttgcggacggtgtaccgttcgaagaaaaattgaaacgcgatgaggcgattcgacagaaaaacaaaaaagattatttcgagataaaaaaactgtacatgcgactgaagaaattcgtacgtggaaagaagtcggcggacgacaacatgctctgtaacaaggtcagaatgatatacggacacatcaacgagatagaacgcgtcgccgttaacgagtactccatggccaagtcattgctacattacgtgtttccgaacctgttcaacgacgacaaacatcacctgttctacagatgcaccaaaatggacggattaggcgtgttgccttctaagaaactcaatctgatcagagtcatattggagaacaaattcaaaataagcaaacgaaaatggacgatgttgaaaaagtacatcgatacggtgtgtgctactggaaagctccgcgtgagactaggaacgtatccgtattataaactgaaatctttgaacgccctcgtggccagctatcaaggcgattccgtggacgaactaaagaccctcgtgctttctagtttctcgctggtggatctgaccgaaaaactgatcaagacaacgtttcctgaggttgtcaaaagcggcgaggggcacaactaccgatgctatccggacggaacacatcagggacttgacccggaacgtgtaatagacatgtgctacaaagcgagggtggctacggatagtgaaagtgtcgtagatgtccacaacgcgattgtggaaacggttaacagatttctgatcagatcggagaaaaaagtaggagataacatcgacgagtgcatcgtcatggcaaaaaccataaattaacttagttaaatggattttattagacgcaagtacttaatttataccatagataataggattgattttttacgtgatgaaatgatatctaaagtgtctaattttaacctcaataacgtgttagctattaagtatttagttattaacttttgtaaggacgtagttagtaaggatgtattaacaaaccccaacttttttgtttttcttcatatcgttaagtgcaaggatgtatataacgagctgctttgttgcgtattcgacgcacccacgctgtatataaaagcgctagtcaaacactacgcgttatttagtgacgtaatagaaacgtataagaaaacggtacaggaactcatgttcgacgataggtttacggaggtggcccgtcacgctacgtggtttggcgacatcatcggtgtaaattacgaccttgcccttaacccgttgtttcattacggagaacccatcaagaacatggatatcgtctacggtaaactgtttaaaaagtcagactttaaacgcgtaaagaagatggaagtgtttcggttaatgatatgggcctatttaagcaaacaagacacgggaatagagttctcggacaacgattcgcaggatatctacacgttatttcaaacgtccgataacgtcatccacagtgatatgacagagaagtttaaagagtatatattcggaggaaatcgatcgagtcgttggatatggttgaacgaacccatcgcgaacgacgcagacatctacttggacggattcgccgtatcgatgtacgacaaagtgctcagttacgtgtactcggaactcaagcagggtagggtaaataaaaatatgctgaaactggtctatatattcgaaaccgacgagtacatacaatccgtgttgttgcaaattatatacgatgtacccggggacattctatccatcatagaagccaaagacgatgcgtggaaaaagtatttcataggcctgtataaagaacacttcatagacggtaaaacgtttaacagtaccagaacgtttaactcggacttgttcaacgtcgtcgctaaaatatctccttcgtacttcgacccagagaaggtcatatccgcattcgatcaccctcccgataaagtaaagtttttcgataaaatggacattaacgatacgtatatttccaacatcgtatacgaaactaaagagttaaatatttcgaccatcgaggagtctcaaaaatgtcaaatatataaccaagaaactagttattatatcaaggaatataacacctatatgtatttgcacgaggaagacccgtacgtgttacacaaaggcatgttcgttaaactctcgaccgttccccaggataaaaagtttt--cgttatttagcgaccatatactgaaat-attacatcgacgggaaattggcccgtataggcctcgtcgtaaccgattataaagacgtactcgttgatattctatctcacttgaaatgcgtagaagacgttacaaccttcgttaggttttctgtgtgtaagaactctagtgtgatatcctccgtcgtacgtaccatactgggaaatttcaacacgtccgtgatcgtattatttcaaaag-tttttaagggataatatgtattacgtggagttatttttagataacacaaaccatttaacggagaacgataaaaagtatttattaaacgtaataaaacacggtagaacataaccatggcaggtcctcccgcgccc------ctcgatatatacgaagaatctcaacgtcgtaacgacgaccaaaaaacgttttttacgagggcgttaagccctttgttaaaaaacacgtacctgtatcataactacgcgtacggatggattccggaaacggttatctggagtagccgattcgcgaacctagacgttacggattatcatcccattaccttgaacttgttaaagaagtttgagtttatgttatccttatacacgggtcccgttctgccgtacgaagagaaaataaacacggaatttatatccagagggtcgttctcaggacggtatatcaactttttacggaacttttccatcttacccacggacgagttcatctcgtttttattattgacgtctatgcccatctacaacatattgttttggtttacgaatacgcagttcgacattaccaaacacaccctctttagtaaagtatacaccaacaacgccaaccacgttgccttggccaggtacttcagacattcgggggattataaacccttgttcagtcgagtggacgacaacgccatttacacggcgccttttcccatcaaccagagtagaatcatccatcgacgtacgcctcctggaacggccgtatcggattacgagacgttgtccaatctaagcgccatcctttacctaacgaactacgatcccgtgttgatgtttctggcgttttacgtaccgaatatatccgtaacgacaaaaataacaccgggtgtcgagtatctgctacaaaaactaaacatgacaccgacggacgtcacgttattgggttaattataaaagatgggccgtgttccaaacattttctcaaagaacgacgtagacagtaccttattgtccaataagttaaccacttccgtagctagtcgtttgaaatacacttcgtaaaagatgcgatcggtcgaccccagagtaaaccctttgtctataatccgttcgtacgtttttatgttaacgagtttcttttgccaggcgtccttcgcgtcacatagatacgcgaaataataccgctcgcctatttctatacgctccggattgtttttgttgtactcgttaaccagatacatgttggggttatcgatcgatttataattgcaatgatgcgtccgactcaatagaaacagatccaacggagccttcctcgtttcaaactcgattaatagatcgctctccaacgacttgagtatgttaatacacacctgcagagaagacgacgtcccgtccgacaacatttctagtattctagttttatatatttttatcatgtacttatgaaatttggaaacgtctcgtctcgtttcgctggttcctttattaatacgaacgggaatactattctgcgtagacgacggcacgtatttcaacgtggtatacttctttttagactgcatgataagattcttatacacggcttcgaactctattttaaaattatcgaacaacaccttcgtgttaatgacccgttccagctctttcgctatcttaatagacgttaggacgtcgtttgtgtttatttctagaaacacggagtcggtgtctccgtacacgcccttgaaatcgtagttgtattccgtcggtaaatttgtagaagcgtataaatccacagatcgatcgtcctggaaaaacggattgatgggatacgcggccagttgaaacttacccgacgatagcttacatccgttgagaacggaattcagataatggatcatctgccgacctatcgccgtacaacttttcgcggacgcgtacgaatacagagcgctgttcttaaatcccattaacccgtacacggagttcgctataatcttatacgtatactgcatagaatcgtagatggccttttccaccacgtcgttggtttcttttatcatcttcttgtacttgaggcgttccgttagaaacgttttc-aacaacttgggaataattccttcgaccgatctatcgaatacggcgatctccgacaccaaatcctccgaacgaggttcgcattgtacggatatataccgaggtcccggatacatcttttgtatttcttgtttgttgatttccgcttccagtttattattcgccacgaatacacagactaacgtttccggggacaggttgccaaacagacatacgttcgggtacaaactgttgtaatcgaatataaggacgttattgatgaacattttctgtttcggcgcgaatactttccccccttcgtacggatatttgtttttcttctccgatcgggtcatgattattttcttttccaataatagttttaacagcggccctttgatcaacgtactggcccggtattcgaataccatagattgagggagaatatacgtaaatgctccagcgtcagccttcgtttctataccgtaatagttccagagatatttacacagacacgcgtcgtgaagacagtaattacccatttctacggctacgtctagattatagtttttgtacatgtccgacagattaacgtcgtcttttccgaaggataacgtgtacgtattatgtacggtataggagggattcgctttaacggtcaacgtaaaggagtc---cttcgtaatggttttgttgaatactttgaagatatcatctcctatatttatataattgcccgtactcaacacctgagagaatacgttcaccgtggccttcgcgtccgtggtgtggtctcccacgaacgtcatcgtgtcgttttgtatctccgttaatacacaatcgcaattgaagacgtttttagagatagagtctagcttatacgaatccagtttctcggatttttgtatgtacgtatacaagtcgaagaatgtcgtgccgttgttgttgtttacgtgatacgtggtgttcgataccccgccgactcctttgtgactggagagattccgttcgtatatacacagatgtacgacctcctgcctgtcgggagatttgaagatgattcgttcgtccgttaacaactcgagtcgattggatacgtatcgcaaatcaaaattatttccgttaaacgtgacgatgaagtcgaacgacaattctaatagttttttagcgatcctcagcatggtaatttcggtacatagaataaactcctttttatagtcgacgtcgttatacgactcggctctgtgatatcctctggatacggcttcatgtatttcgtcttccgttaacatgtcttcgtttaacagcgtaaatctatactcatcgttcgatagatctatgtagcagcagcttatatgcgatacgggattgataaacacagagggaaactttttattaaagtgacattcgatatctaggaataggtacgacctagggacctcgaatctggaaatgggattcgaaaacagatctttaggatcgttgcagtgatagcatttgttgttgagtttctctagtttggacacgtcgatgcgataacatccttccggagatacgtcgttggatataaagaaccacgtaatgttaaggaactcgtccatgacgactttgggtatgtttcgttttttattttcttttatcaaccagatattggccatcgtctttttccttgttacgtcggatacataattgttggtgtattcgcttatatccacgatactcatggagtccaaaaaaatggacgccgtaggtatcggaaccaacgttttatatacatcttccgttacgacgtaataaaagtagtaatggaacctaacgaatatggtttctaggttcttgttcctcgcttttaaaaatagaaatctcttatcgcctttactttcgaaccaattaatgcattttatttccatggtttaaataatataattaattttcatttaacaatgaacccgaagtactgggggagagctatatggaccgttatttttataattctatcgaaggcgaaagcgtccggtaatatagaactatgtaaacgacaactgtatacgatcgtggagactttaccatgtccctcgtgtagattgcatgcgaaaaaggctatacaggagaacgatataatgtctagcgacgatttaaactatatttactttttctttattagtttatttaacaatctagcgtcagatcccgcgtataaaatagatttaaacagagttagtccacttatttaatcgttgaaaaaaatgccacgtcacttgattaactcgtcgaatatgatcagaacgacctttaatatcaagtgtgttacatgaaccggcatagtgccctgtgtaatcaattcatctagttccgtttcgatattatcgtgtatctttagatggcaaaagtatacacccgccgcttctaacgcagagtttgtgattttatgcaagaacgttctcatgttggtgagtctttgtacgatcactaacctgtagaggataaacgccataatgtactccgtgatgatgtttaacacgcttatcacttttacgtagtattcgttgagtgggaaacaacagaacggcaacaatttatgtaacggggttgctgagacggacaccaatttctgacccagacgggttcccgtcaatgtcacgtcgcacgtgttaaggttttctaaatccatcatggaatatagatttgttttaatggtgcgggtgcccaaacataacccggacaacaa-cccccagtccgacatgtctaaaatggtaggatttaccataccgtgtacggcgtatcggactaaatcgaatacgcaggccgccaggtcgtcgtcagaggcccgttcgtgaatggtcacgttcttacttttaaacataccttcgataaacacgaaggaacagttcttacaacgacatctcgccaacggcatctttgcacgagacgcgagtacatcgtaggcgcgtttatagtacctgagcagtttaaccatgatatgatccatcgtatcca-tgatgataacgcctttaacctttctaaacgaacaggcgttactgcacgtgtacgttttccaagactttataatcttcaacgcgacaagttttgtttttatatctacaccggagcgtataacgtgtctgatgatacgcggatccagtttaaacggcgaaatcaacgagttaatacaatcgtaatcgagtttgcgtttatccagcataagattatcgatatgcatgagaacctcttccacgtcgttttcctcacgttttgttcgtttcttcatagaacatctcaacttacacgattgctttcggctcaccgatt-cccccagttt---ggggggtatgattctattatgtttatgtttgatcgcgtctctgaactcattggcgaacacgcgacagcgtgaatcgtacagagagatgttcgtttcgacgaacgcggaatcctcgtcgttctttacacgtaaggcgtccgcttgcggacgtattggaaacatggcgaaacacttaacgccgtattctttgattaattccttttcgggcgttacggtgtaaataaagttattcaccgccgtaagtatgttaggaaaatgaaagaccacgagttcgtgcatactctgtatgaatatgcccgtgtgctttaccgagtccgacacgtaatggatgacgtcgttattcggatatttctttacgagttctatcgctttctccgtatccgtaagagtgaataacccgtcgttcgtaggcgcgacatcgaaggtgtccgacatatacaacaacgtctctagatcgatagttaggttatggtacagaccggacacggcatgactgggtatatgcgttacgattttaactaaatcgtctttacagacggacatgcgctccgtagccagagacggatccatcttcaacaactgcgtggcggttaagatattgttttcgatgatgtattctacgtcttcgttcgtcaatagcccgtgcgtgatcatgagtttaatgggattgatgccgtccgccatcaactctttacggtacagtaacacggcgttgtacagccgcgtgtctataaaattggatctcgctatcaactcccgcaaatcgttgagtttaatgcattcgctgggtaaaaactttaaattgttgatatcgaacgcggtggcctcgttgtaaaaacacgcgggtaggttctcatgaaacccgaattctaaaatggcgcttacatgtttttttttttgagactttttctatgttgagtttctttgaaatgatttccgcgagcgcttttctggcgcgtcgcgggtacatataagacgccatgatggtaaaaatacttgattataggcgatatcttttcaatgtttccggtttaaaaacatatacggttttaaaaaaccgtacgagatccatccgcagaaaacgaacgcaataataaatatcacaaatacgatcatttataaccgcttattcttgaactaattccatagtgatactaggaactattaaacactcaaccactttcgatacgtttattttttcattatccttgacgaactccgaaatactctcgtagaacttttcctgaaatcgtttggaatacctatctacgttggaggcgattgtgttaaccaacatactgtacttcgtatagataaacgaccccaactctatcgtatctattgacaagatgtcggcgatacgtttgtctttcaaaatgacgtagattttagactcctcgtgtttcgtgacacgtgtaaaataatcgtataaccgcgttttagatatcatattgtccttgacctgaggacatctgaacagtctagattttagaacgtccagtaactcgtcggataccgtgtagacgctgtcttttatagagaatttttcctctaacacgatatcgctgtttcgtaccagttggttgatcaattcttctattttatcgttctctaacatgtactcgtgtccgttgtacgtaaacgacttagcaaccgtctttaatctagacgataacgtttttacatctcctatgtctatatacagaggggattccttgggtatcctcgataggattttcttttccacgtcgttaagaattaaatcttcttgcgcgtcgtcgtttagtttcccgtctttagaaaaataattgttctctaccaaactgttgataagtacggataagataccgtttgtgtaggtatctagtttaaacttcttaacaaactcgtgtttaatgaggtcgatgggtattctcgtatcgaggcgtctaacgggggtctttttcttttgaggatactttttagcgaccaactcatccaccatattatttatctttgacgtaaagtagttttttaacgccctggcgctaatactatttaaaatgagttgatcttcggtatccgccatttaatttcttcgtatagcctttaaatacatcatgaggaaaaaaactaaacacatcaccaccgcaaccgctataataaccaaccaccacgtagttcccttacttatcccgggcatataactcggtttatcggttaatacggattttacaacttctataaaattgttaaaatcatcgtccgtggacgtcataaatacaccgaacaacgcggtgtatagcttatccatttatacgttaaataatgacgattcaacctcttcttcttcttctacgatacagtcatcgagttccataacccctagtcctctggatagatcctcttcggtcgattccaccatcgaaatcttctcgttttttccatccacgtccactacattggcgctaaaatctctttctatgatcagttttttaagcgcgaacgtgatcttcgacgtggatgagtttctataaaatacgatcggtacgagaatcgtcttagatatctgtttatcgcgttttgctagactttccaattcttcgtctatgaggcgtaccttggatttgcctccgttaatcttatattctacaacggcgccgcttaatttatttacgaatatgcagcccttgtttaaggttttttcctccagttccgcgacgttgatcccacacaaggaaggagggacgcgttttccgtctctgatattcccgtacacacattctagcaactgatacatcataggactcaccgcggttggttttatcattaagaaataggcattatccccgcgacagtcgcttttcttatttttatatatcttggcttcgccctccaacaagatataggtggaggtcatacgcgacgccagggattcgactagttttatattgatcaacgaacacgccggatattgcgacggtaacagagttacgctgtctatacatttttctgtacttttgcttaatgtttttaagaattcaaccgtcccaccgcacgtggcgtgcgcgggttcctccccatcctgttgtttcttaaccacgtgttttacaaccgccttacgcatgatgcctttgtaaaaaccattaatattgtttca-tttttttagaaggaaaacatatatatttacgcgtgtgtttttattagaatcgtaacgattttacatacgaccaatagagagacaaggtcccaggaataaacacgaggatagcgacgaactcgaaaaagttcaccacgcgcataaacgccgcagaccgggcaaccaccaccttatgcggcgcgtacgttttaaataccaacgcgcttccggccaataccataaacacgaataacagagtcgttcctataaacgaaataacctctttcaccgttagagccatatttatataacgtgattcttctatacgatatacgaatcaatgcgcgtcgtgaatgtgaaattatcaaacgcgtgtttcttacacgttttctttttacacgacgttgttacgttcaacgtgggtacgtcgaaagtagcctccgtgatacgatacgtataacaccctttccatataatattttctttcttaaacgttcctaggaacgtaacgtgtttcataaagtcgtctttcgcaataacgagtacggaagttaaacgttcgtcgtttatatgcgtaatgtaatcgactccgttttttgaaaatgcctttataggaacgttcgagggtaagtcgatcaacgatattattttctttggaacgaaacaggttacgtgtaaacgttgtaccacggcgggcgtgtcaaatacggaagcgttgaacgcgtgcacgatttcgctaatggggtagatctttttttcggggaaacttctcttgggtctatcgtcgactaatttcacagacacgaatcgcgttgcctcgtccgaccagatgttgatctcgctcgacagcggttttaatagttccacgatcgtgtaaaggtgttctttatgcgctacgtacgttagcccgtagtaagactcttcgtacgctccgaaaaacaacacgacgaggatgtactctacacagaaaggaaaaaacgaaataaccacggacggtaattgatcgggtacggcgaacgtccgcacgtggacgtccttatccgtctgatgtacggagacgttccgtacatcgtgataggacaagtaatcctttaccttattctttataacggtgaacgcgcttagaaaaatgactttaacgataacgtgatgcgtttcgttggtatgaacggtggacgctcccgcgatccatcccacggggacgaaaaagatgtcggatatgtacgctagttttttcaatatctttactaaccccacgatgacgtatttctcgtatttgaaacgttccataacggcccacgtttttgatacgtcttctaggacgttacacggtttattgaacacgccctcattgttgtagtaaaagtgatcgaaattaaacgacacgatgcattcttttaactttaattcgttgacgggttccgtaaccttatacacgggtttcgccatctttgaagcgatgtgtttaataaagttattcatttttagtattgattattttatttgccttacctacgattttgttgcacagtgtcgtgatggccttttttgtccacgtttccattttttgatattcctttaattcgggggaatccaatcgttccgtgtatataccgacgtccgccgtgttaaagaggaggcccttaaacaacgtaattttcttatccgctaagaacttaaagaaggtatacagtttacgtatggatttaaaccctttgggaggagtctgcgtacagacgatcataaacacgctgataaacataccgcattctgattccaataattgattcacttccacgttgatgcatccggcccgtacaccgaacgaatactcgaagaagcgaaacagtacatctacgtcgcagttggcgttgcttaattcggcggcgtctttgtcgtttttattgaacccgtcggaaaacgagtagaaataaaaattactgtagtgatgaaattcgttgggtatgttccctccggagtcgtaaaaacacacgatctgtttttctttgtcgaatattacacatttccaatgagacatgtaacagaatccgaacatcacgtatcgtcggtccgatttctttatcttatcccggaggatgtacgacaacacgtgtttgtgtagaaatacgtccgctttctcgtacatggggatcgtgtttagaaaccgcatgtcgtactgacccagatagtccacttccgaaccatacgcgaactgcgacaccaatttgtggatgctcttgttactcatccatgcctttctgtcgggctctatctttatctttataatcttatcgttttctccggccaagatgccccgtttggataagtcatctacgcgtaagtccatttgggaaaaatccacagctttagagatcttttcgttaagttttggcttaaaaaaatactccatggggacggatgtacgtagttcgaatattttctgaggcgtcttatacgtatccactaattgacgtaccagatacgtttttagacgtagctcgtccgatttttcgtcttcggatgcgggcatgtacaaattgccagagtccaccagttccagtaatgcgaataagggtatacaggacaccttacccgccgtggcggacgaatcgtatttattgaccacatacccgttacagttcgttaaaaaatttgaaatatcaagattaaaacacaatcccgactcggaatatatatacgataataaattggtaaatcccagttcgggaattttgtttattactaaatccgtgtatcggtccatttattatggagaatcatctacctaatatattttattttccaaattgtgtaaccgctttcccttacagatatacacaaaaggagctagacgatatgaaaccggtcgaccgagaacgatttaagtacgccgtatttcccctaattaaacacagatggtgtcgcgcctacgtcgttagagacaatcacacgtttaaactaaacgtggaaacgtctaaacgtcttagacgagtcgcgtatcctacgttggttcccctcgtcggggtgaacgcggcgctacgcgaatacgtgatggaagatggtacgaagattagttttgaatgttacagttacttgatctgtaagaggacgacgtctttacacgacgttgacgatagcacgatacggggtctcgtcgaaggaggtaatcaactcaatatatttacaaactccgtgggctcctttacgaacacggtcggtatattcggtaaccccaacccatttgcgaaggtgccgctgaagtcgctacacccgtccatgcaatgtaaaatattcacatcctgggcgcgtcgcgtgcccgtcgtattaacgggagacactggcgtgggtaaaacgtcccaggtgcctaagttgctgttatggttcaattacttgttcggagggtttaccgacctgtcgacgcttacgttcgaggtacaggagaaacccatcgtgttgtccttgcctcgggtagcgttggtaaaactacacagcgagacgttattaacatcgttggggtttgaggagattcgcgggtctccggtaagcttaaagtttggaaacatgcaggaacggttcgtgaatactcggtttagcaggtacggtatcgtattctccacacataagatcaccctaaatacgttgtttaagtactccaccgttatcttagacgaggttcacgaacacgaccaaaccggggacattattatagcggtgtgtagaaagtacatacgtaaactagattcgttgtttttaatgacggctacgttagaggacgacagacgacggatcgaagagttctttgcggaaagcgtgtttgtacacatcccgggtggtacattgttttctatttcagaggcgtacgtaaaaaactcgaacgatccattgaacagatttatgtacatagaggaagaaaagaggaacctggcaaacgccataaagacgtatacgcctcctaagcaatcgtcgggtatagtgtttgtatctaccgtatctcaatgcgaagcgtataaacagtatttatcggaacggttaccgtataagttttacatcattcacggcaaagttcaaaacatcaacgacgtgttatctgatatatacgacaacgacggcgtgtctattatcatttccacaccttacctggagtcgagcgttactgtacggaacgcgacgcatgtgtacgacacgggtagggtgtacattcccagtccttacggcgggtgtgagtcattcatttcaaaatctatgcgcgatcaacgaaagggtagagtcggcagagtgaacccgggaatgtacgtttacttctacaacgtgtccgaattacgtcccataaaacgtatagacttcgagtttttacacaactacgtactgtacgctaaagtgtttgacttacaacttcccgaggatttatttgtaaaacccacaaacgtgacaaggttacacgacgtgatcgagtacattcggtcgttcgacataagcgatgatgtatggacccgtttattatcgtcgtattatattcatattttggaatacgctaaggtatacgcacgaggagggtcgggcgcgctcgcgttagactcgtttgaacgcacgggtaatttgacggacgacgcccttgacgcgattaagtcgttaaacatgagagcaaaaatattatcccacaaaaaggcgtcggcgcatacatacgcattgaggtgtaaactgttgttcggtgtatacgcgggaaaagtctttaccgtataccataaacgacccctaaccgggtatattacgatgatcgcggaacattcgtttattcccgattattaacgcagtttaataataatgtcctttttcatggacgaaaagtcttcggtgttgccctttttagagacaaccacgcacctcgacgtaaacagtttccgagaagatagatacgtcgtaacgtcttccggataaatagtaaacataaacaggtaaaacatattcttttgtaactcgacaaactctagcgagtagatgagaccttttcgttttagtttccacataatgtcggttagatactcgctcgtaacggagggacctttgaagataccgcatacgaaactagacaacgtttgtatatcgtaccgcgtttgtttacccaatacgattttgtttttatacgttctacatagttttacgacggattctctgtgttgtagaatgtcctctatcgtgttaccgctgacgaagaacgaaagaatcagatattgatacatcgcggcaggtttagacttgctgtacttcataaacgtgtccgattctaggatggtttttatatcgtccgcggaaaactgatggcgaatatgtataccatgtacgtgtttgtgtatcttacgacgtaatcccaacgcgagttgtacgtaatctataaatcccgcgtcgctgtattttatatacatttcgttatgggtctgtttcttcatcaagtcgatggacgtcgtcggttgagaggcgtatacgatgtttgggttgatcacaacggtcttatgcagctgtcgatctgccgtgttagacatggtattgctaaagttgggatatacgacgatgtaatctcccgttctaacggattggtaaatgtctcgttccaacgacgatatcatggaggacgtatccgtgttaacgatcgttagataatcgaatatatcgtggcgtatacacggaaacgacagatacacgttcattaagaaatcatctccgtaacacaaccgtatcttcttgtatatcgtaagatttaatctaccggatccttgcaagaaccgttcgtagtcgtgttcgtgtataaacgaaaacgtgacgtataatttgttatctacggtttcgtaatccaccaagtgatatatctcgtacaggcacaggatcgataggatgttgtggagggacggttccacacgtaccataaccgtgtagaacggagacggcatcatgatagtcttcccacctatgatcgtacgcaccgtacacggaatggttaaaggacacgcgggtaacctaccgaatgtgttcgccaacagggacaacacgacgtcgtttaactctcttacaaaaataacgacgttgggtccgatgatcgtgcgcatcctatcccgtaagatcaagggtatatcttccagtctatccaacatagataaccgtccgccgttatacaggtcgccgttcgctaaaaacgttaacgcgtccatacagtggaatacttcgttacggaaatagtattcgttttctaactcctttatgtgatacttgatcttagatacaggaaagtcatctttgagaccgtctttgtcaaagaaccaagaaatgagggtgcgtacggcgtctacggacgtcgctcttcctcgtataggcgtacaccaaaaactcatataacttctggccgtggaggcatttgcgacgaaccgggacgcgtcgaacgagatgagtatatgctctaatagatgcgctatgcccagtatacctcctatgtctttttcgaatccaaacccggaaaaccctacgtagatatctttgttcgtggaagaattaataaacacgcgtgtcccgttatcgaagacgatcatttactaaggagtaaaataggtaacaaagttcgtacgtcgtcgtcaaagtctaatctaaaaatacgttttttattattggatagcatcgtgacaacccccgtggccgagtcgtagtacgtgtgtaccttcgtgggaacgggcgtctcgggtcgggtaaacacggtcgtgttaagcaccacgggaaatgcatcgtcgcgttgttttattattttattttctctgtttaacttgtctacggatagctccaacttattcgtaggatgcttgttgaaataataagtaagtaccaaaaatattatgaaaaataacaagtatattaaaggagatgccatttagagatcttattttgttccatctttctaaatttttactcacggaaaatgaagattctattaaaatgttcgtgtcgttatgtagggggttcgatattaacccggaacatctcattcttagcgttctgaacaaacaatatctaaaaaaattaacgaaggtcatacggcacgagatgttgctcccggatataaccgtctgttttcaagacgacatcgtaaacgagttgttgcgtctgcgtctttgtaagttttctaaacagatcaaggcctcgtataaactcaccgcgtctatgaaaggtatcgtatacgttaaggatcaaaagatttacctatcggccgtgaacgacgagttgttagattttctacttaaggaatacaccccgcatatatataaatattatccgggtaaaccggatacgattatcgggtcaaagattatactgtgcggatacgataaaattacgttctttacgtattataccacacacgtcgtaacgaaccaacgtgtacacgtcgtcgttacagacaagtgtatcgattcattattacagccccaacatcatcctctgttaaagaagatatttgacggaagcaacgacgttgtaaataaggtactaaaacacatattttattcag-ttttttgtgaagaaggcggaggccaaagtccgtagacggctttttctatctcctcttctatgagctcctttttaacgaacgatttgtcgataatggccaggttaaagaactgggatatgtttacataagccatttgttttgactcgggatcgtatttaaacaacgacgccgcgtcggtcgcgagatacttgaagaagttatttataaacgccactccgtgatccgtgtcaaactctttgatctgtccgttttttgaaaaaaatgatataatattaattcttagtatatcgtaatcattttctaacatttgcaacgcctcgcttatcgcttcacataccccgcacaaaggtttaccgaagaggatcaacgttttcttc---atttatgggtatcaaaaacttaaaaacgttgctgttaaaaacgggaaccttaacacaaattgacgagatagaaaaagatgatgttcgggagatattcgtcgatacgatgagtttctttgtgtcgatcgcgtatagcgtaaacaatttaaccgagttatacaacaactttctacaccacgtacaggcatggaagacgatgggaaaggtgaccctgttcgtagacagaggcgatatattcatcaaagacgtggtgcgtgaaaaacgtaaacgagccacccagcagacgattaaacgaaagcagatggagatagagcaactgcgtgattttgaatcgtttctgggtatggaggacgcgttgtacgaagaaaagaaaacggacatcgaactgagaattaacaaactcatgttccatatctttttggcgaataacaaccagttaaaaacgacattggaacacgcgttaacgatgttagacgatgttacgatattatactgtaacggtatggacgcggaattcgtgttatgtcttaacgcgaagaaattagccgacgaacaggggacgtggccgttgatgatcagtacggatcaggacctgttacttttctcctcgtgcgacgaatcgaagaagatcatacgtacgatcaacgggttatattcctttataccgtgcgcgacgacgagatatctgtctagactggttacgttagtgaacgggtgcgactactttccggggctgtacggatactgtgttacggaaaaaacgttggagtctatcgagttgtttgaggagtttacggtcgaacacgtcgtacagagtctcgtgattaagaactttacgaataaaacgaacaaga---tggtcgacgtggacggcatgataagattcgtggacagatacgcggaattagacgactccgtatacgacgagcggttcgattgcgtcgttacggcgcaagagtttatattcgcggcgctggcggataggtgtatgcgtttagacgacgttaggcactgtagcgttatatcggcgctggtgtgtgtattggaccccagacaagagataacggaaaccggactacgcgtcgtacacgccctggcgctaaaacctgcaaagaaggtcacggaagaggatatagcgaccgtggtatcgatcttcggataccgtactcgggtcacgacgaacgcgttgtatggcgtactaaacctaaaaacgttgttgctggcgtacaatgacgcgttttattttaatagtgaaatcataattaaaaacatcgcgaaaaacgacattataaatataggataaacgatggtgtttcaattagtctgttctacgtgcggtagagacatttccgaggaacgctacgctctactcattaagaaaatagatttaaaaaccgtattacggggcgttaaaaataactgttgtcgccttaagctatccacgcagatagaaccacaacggaatctaaccgtagaacctctattagacatcaactaataatggaccccgttacgtttatatccaactacgcccccaaggggtcagttatttttgtaaattacaagttttcactcaccgagttctttaatccctcggaagataaacacgccgcgatttatataggtgggtctacaaaaacgacgtatgatcttttacacgacacgtgcgagcgatgggtcgtcgaggcgacctataaaaacggagtaaataaaatatccgttcaagaattggtacgagacgcaacaagtgtaaaagtgtacatactcgacgattacgattttgaaacaaaaatgtcgctcgccgccgatatagcgaccgagtttataggaacaccttacggattcggatcaaaccacttgtattgttttaaactggtagccgattgctataaaacgttaggcgtcgtattgcccacgtataatattttaggaaaacgtgtatatctcagtcaaagctttacatgtagtaaacaatggagacggatatacgactttactttaccaaatttaccccgggtaccgtaatagatttaaagggtgaattgatgttgagtacaatacccgtgtttttagattccgttgtcttcttttttatcgcgttggtcatgaccctcatcaggtacaagtactccaatatggtaaatttttctatatccgatacggtaaggggtatttggtcccccaacgtttcgttcttcgtaatggggctcgataccttaccatccaacacgtgtcccttagaatagttacgcgccgcgtgtaacgtggttaacgccttttgtacgttttcgtcgttttgtagttcctctatttttaatccggcgatgtattcggccacgttattcgtcgtccttaaccccttttccgataaaaacgtatacacgttatctataatcgacgtctttacgggcaattccattaatttggtgacttccaccgaataggagggggacatagcacccgcggaaaagttgggaggatgttgtatgggcagataacatttacccagaataatgggaaagatcttgtattgtaccaggttaatcaggccgtacttcatctccagtagatccgacagttcttgagcgggcggtttttgtgccgcgaacagatagctttcgatcgattcgatcatgtccgccgcgtgtaataacttatttgacagaaccaacgtaacaagcgtagacagtgtcgcgatgatcgtatacatacacgccgtgaaaaatgacttacagtgtgtaaatcgagacaggctgttgtacaatctccagaactcgttcgaattacacacgtatacggaattgtgtttcaggttatttaatatctccacgagatgggggatgtctctcacaacgatattgttttcacaaaaactgtatataccattgatgacattttccttgatcgttggcgcggagctgtataattgcttagctttattatatagataatcgacgttgctcgcgttaaacaacccctttgtcacagaggaggttaccgcctttgcgatgattccgtacacggtagactgtttaggttcaatcatttaactttaaataatttacaaaaaataaaatgagtcttcgtataaaaatcgataagttgcgtcaaattaccgcgtacttttccgaatttagcgaagaagtttcgatcaatgtagactccggcagtcatttgatgtacatattcgccgcgttaggcggctccgtaaacatatgggccatcgtgccgttaagcgcttccgtcttttacgacggagacacgaatatggtattcaatctccccgtgacgaaggttaagtcgtgtctgtgtagtttccacaacgattccgtaatagaaatacaacccgacttggtgaataacacggtaacgctgtccagttatcacatcgtaagcgtcgactgcaataaagaactggttcctatacggacggatacctccattctgttaaagatcaatcagtcgaagtcgtacatttttaatttccacaaatacgaggagaaatgttgtgcccgtacagtgattcatttagaattgcttctggggtttatcaaatgcatcagtcaataccaatatctaacgatcctgtttaaggacgataatcttgtgtttaaaacgccgggaaatctggatacgttctcgagggagtattctacgacggaatgttcccaggaactccaaaggttttcctttaagatggctatcgcgtcgttaaacaaattgcgggggttcaagaaacgtgtaaacgttttcgagacccgaattatcatggataaggacgacaacgtgctgggcatgttattcagcgaccgcatacaatcgttcaaaataaatatatttatggcctttcaagattaatccattttataaaagtataaatgggggcgtcctttgtagtacccgaaaatgttaaacgcgctccaccgaaacataatacgtcggaaatggcgttaaacgtcgaccacatgtacgaattgataagcatactcaacaaaggggaagagttatatttgggaaagttaacgaaggagaaaaaagcggtgctagaacaacgatttccggagtttaagttcgtggagtccggacccgggtcgttgtttaaagcggttcgtgtaagttacaaaaacgatataaattactgttgtaaggatttacagatacacgggtactggatcgataaaaacggagacatatcgttgttttacagacccaatactgtgttaaatagttgcgagcccaatatgcagagcagcggcgtgtgcgatacgtttatgtttaaacggtgcgaggaccgtctggatacgaacgcgtgtcatgattggatctcgtccatgttgaatagagaggatgacataggcgcgcggttcgttaacaatttcgttgaaaagtgttcacgtgacgcgtcaactcccttatgtgaaacgtttttacacaacttgcgtgccaagaacacgcaaccatacgacaacttaatcgattatttattaatggcgcagaaggacgactttaaaagcaaatacatgaggtgtagttttcctacgaaagagaaaaaagaagaatccttgaagtattccgaaacgagggagtgttgggacccggaatgcgcaaacgccaacgtcaacttcttacttacggagaattacagaaacctgggactgtgtaccattaatcgatgtaacgtagacatcaaccacttaaacataactcccaggtctaaactacgaatgacttgcggaacggaggcgttgtatagtccgcttcccgttaataaagagaaagtaataaagcacaacgtagataattcctttcagttacacgtttacgaaataacgatattattcgtattggttatatggatattaattgtagctatttaaatgggtgccgccgcgagtgtccagacgacggtcaacacattaactcaaaagattagcagcagtttagaacaaacaagttccgcgtccgcacaaacaaactgcgaagttgaaataggaaatatttcgtttaaaaaaaacacaggatgcaacgttacggtgaagaacctttgttcggcaaatgccaactcgcaactggactccgtactgagtgcggcgacggaaacgtacgattcacttacgccggagcagaaggcgtacgtgcccagtttgatgaccgcggcgttaaacattcaaacgagtgtgaataccgtagttaaagattttgaaaattacgtgcgacaaaaatgtacggcggactccgtcgttaacaacaaattaaaagtacaaaatatcgtcatagacgaatgcgcggcggctgatggatcgtcgactaatttcgagtttattaacacgggatctagtcagggcatatgcgccgttaaaacgttgctggacgtgacgacgaaggcgagcacggacatctctcccagacagagttccggatacggatatcagttttatgttattgccgcggtcgtccttatcctgtctatgatattcatgtattacgccaagaaaatgttgtttacgtccacgaaggacaagataaaaatcatattggcaaataaacccgacgtgcactggacgtcttatttggatacgttttttagtacggtacacagtgtttaaaaactgaaaaggtaaaaataacatcgtac-aaaggtgata---gtgcattattgcaacatggcgagtggaagtatcatgttggataagatacaggacatacatacacaaaacaatataaacgagaaattcctagattatattatcgatcacgtgatcagcaaacgacgcccgttcattcgacccttcgtgcggttattattcgacgtattaatcggatttatggtcttttctctattcgttcaccgaatggctgtacgaaactggcatctcatgttaacggggttagtgatctattccattatggagctaaataagtatagacgtcaactgggatcggatgaagaactcaccgtgtgaatatacgtcgtaaatactaaaatcgtctatttccaatatacttcccccgtccaatgaaaacaatatcctaacgttgtcacttatcgatacgttcgtcaacgtgatacccgccacgaacatatcgtccctcgcgactaatacaatcgttccggggtcgacgaatcgatttattcgaggacccgacacggtacgtttacgtatcttaaacagatctactccgtccttatgtaggtaacgtaaatgattttttattaaccattcaaaaaaataattagacgtttcgtaactctttttagccgtcgtattaaaccaatggatgtagttcagataacacgattgtggaagtttcgccttatacggacgcgtgcatagggacaacaccactaacttatccgtacatacgtcaaacactaattggtttattgaaatgtgaaacgtcgacctgggaatcgttaccagttcaaatacgaattcatcggcgtatatttctttcttatacatagagtagagtattacgacgatttgaaatagaatcgcctcggtaacgttcagggtctgaggagttaatttttctacggtggcgtgtttaaactgctcaaagtataacatctttccgtaagaaaattgtttatatcctctcaataacggaaaccctaacgcctttctataacgaaccagggacgagagttctatccagcattccgtttcttctttacccgcctgctttaacatacagttaacgacggcggcgttacattccaaatccctcgactctcgctcgtgtaggtttaatcgctgcgttatgaaatcatcgtatccgcacgttttaaccggttcgttatgttctttcctgggtttatccgtggcatttttttcataatgtttgtcttggtatctattattggctttcatttatcac-aaaaaaaacttctctaaatgagtcttattctagaaaacttgatagacgatgatgcgttattttgcgcgggttctatttccgactattcggagttggaattgatcatcgccggcgcgaagctaaaatatcccagatcctttttatccatctttaacatagtacccaggaatatgacccgctacgaactcgacctggtacagacggaaaatataaccggtgccgtatttaccaccgtgtttaatatcaaaaagaacctgggtatattggaagaaaaactaaccatagaagctatagagaattactatctggatcccaacaatgacgtattaacgttgatgatagataacacgtcgttgaaggagataagccccagaaagaaatcgagacgtactaagaaccccgtactctttcggcaagggtctattcctttgttttttattttcgaatcgcgtaagaaggtagatatctacaaggaaaacgtaaacaaggcagttgacggatcgtatataaaaatagacgacaacgtcgccttgatgggtaagtacgcaaatatgtctctattggacgtacattctccatccgcgtttatgaagttaaacgccgtatacggatttactcataaaaacgaactacgaaagttggtatccgataaggagatcgaggaatatagcgggcagccgctacaagaaccggttcggttaaacgattttatcgggttattcgacggggtaaagaagagtatacccctaacgagtattccttcgatagagtaatatttttattttcgttaaatggacaaaaaacccatctattttacgcctgtgttcgtcgaacccaccatcaaacattctctgttgaacgtgtacaagtatacctacatcatactgtttgagctcgcagtgatcgctttgttgattttcctctttttcaaaaccgagtttaacatgttactgcggaacaccgtcgatctggcgaacgatcctataaaacagtttacctcaacgagtttgacgtgtaagggaaacgcgctatttatcaaacacatgcctaattcgacggagttaaaaccggcgctcgcgattaatagaaaacaaatagtccacgagaactgcgcggctcttttacaatcaataaatggatcacggaaagtatctcttaacgatattcttgaacgacgatgattcgttcttcaagtatttggcggcacaggaggacgacgtcgcgatgtcggacgttcacacgatcgtagactatttaaactttttactagccctattaattaaatcgaaagataaactagaagccgtaggatattattacgctcctctgtcggaggaatacaaagccgtgtttgatttcaccgacacaaagtcgttgaaacaattgtttaacaaacaacccgtgtacgttgagagcgactctcccatttgcgtggataagggatatttggcagattttgttctcgcaacgactagattaaagaaacaattacctttggtgttggataaggaagttacgtacgtagatccgtataaggataaacgattcgcaaatatcctgtctatattgcataaaaactgaagcattaaaaactattattacaagtttaaatcatggccatgtacgggggacagattcacctcattataggacccatgtttgccggtaaaagcacggaactaatccgtctagttaaacgttatcagatagcgagatacaaatgtctcgttgtaaaatacgaaaaagacgcccgttacggaaacggcgtacgcactcacgataacacatgcatctccgccgtaccaaccgcgtccctagacgacgtagaatcgatatccgaacacgtcgaagtgatcgggatagacgagggacagtttttccccaacatcgtatcgttttgcgaacgtatggcgaatgccggaaaggtgttgatcgtggccgcgttggacggaacgtttcaacgtaaaccgtttaccaacatttgtgaactgataccgttggccgaaaacgtaacaaaactgaacgcggtatgtatgtactgttacaaggacgcatctttctctaaacggttgggaaacgagacagagatcgaaataataggaggtagcgacaagtacaaatcggtgtgtagaaaatgttatttttttttaaaatactgaaaaaataaatcggatatttacgattaggttg----atcgtctcc-gacagcgacctctagg---acgtcggt-atgggcgtgcaacacaaattggacatattcctcgtgagcgaagggatcgccatcaaagaggcaaatctactcaagggggacagttacgggtgcaccatcaaaataaaattggataaggaaaagacgttcaaattcgtcatcgtattggaaccggagtggatagatgagataaaacctatatacatgaaagttaacgacgagtcggtggagttagaattagactataaagacgccatcaaacgcatctattcggcggaggtggtattatgttcagattccgtgatcaacctgttcagtgacgtcgacgtgtcttatacgtgcgaataccctacgattaaggtgaatacgataaaaaaatactacagcgtacagaacagagggatgacctacgtacatatagaatcgcccattaatacgaaagataaatgctggttcgtggaaaagaacggatggtacgaggatagaacacattcgtaatttttttatatagtgaa-aaataatgtgagcattacgagcgtgggtttatctacacgatgacggtcgaactgattgacatggaggtctacatggtggacgaggacctgtctattaaaaacgcgggcccgtgtcacgggcacagttgcggatgcaccatcgaattggacgtaacctctcccaaaaagatcgagatattggtaattactaaaatttcgtcgttccacatgatatacgacctatcccctttacgggccaagttaaacgacg---accccctcgatatggaactgataaaatctttacacacgtccacggacttaacggtctacagaacatcaatgctccatcaccgtaatatgcccgagaaggagtactgcttcacgcagatatactcggctacgttaaacatagacaccaagtcgaccgtcagttttcgtagtacgatacacgacgggtttctttcgacgtatccgacgatctacattaatccggaggaaaaatattacaaagtccagaacaaaggacgtctgcggatgcgggtggttacacctatcttaaacagcgacaaactacagttcatggataagggcgagatgtatgcgggtgtcggcgacgacccatcgatcgtagacagtggcgatagcgacgattataccagcagt---------------gaggaagacacggaggaggaagacacggaggaggaagaagattga-ttttttttattgaaaaataataatagtaagaaaacgttgccgtaaacatggaggagggtatcgtgcataaattagacgtgtttctcatcgacgaaaacgtgtctataaaacacgttaatttgttcgacggggatagttacgggtgcaacatccatttaaagaccgccacgtgtaagtacatcacctttatattagtcttagaacccgattgggagaacatagtcgaggcaaaacccattcacatgagattgaacggcaaaaagatacacgtaccactcgtagcaaaaacccacacgtcacttatttataaagtcgttatctacgtggaggaagacgccctcgcacgattctacagcgacgtggaaaggtcgtacacggacgtgtatcccacgtttctagtcaatacggatacgcgacgttattacattttggatagcggacggacgtatacgtacatagatccgtttatatcggacggggataaacgacgatggctaaccagggaaatc---gaagaagcctacgacgccagtacg---g------aagaagaagaagacgacacagaagaagacatggacacggttcatttatactgtctggaggag---------------------------------------gaagatgaaga-------------------aaaaattgcagacacaggaaacgataaccaaaaagatgcagaagattaggtttttattataatgatttttaaatttaaacgttattaaaaatggaaccggtatctatggacaaaccctttatgtacttcgatgaaatagacgatgaattagagtatgaacccgaaagcgttaacgaaacacctaaaaaactcccccaccaggggcagttgaaattattgctaggcgagttgttttttctaagtaaattacaacgccacggcattttagacggatccacgatcgtgtatataggatccgctcccggcacccacatcaaatacttacgcgatcattttatgtctatgggattggttattaaatggatgttgatcgacgggcgcacgcacgatcccatccttgaaggattacgcgacgtaattctcattaccaagttcgtcgacgaggcgtacattcgacagttgaagaaacaactgtatccgtctagggttattctcatttcggacgtgcgctcgaaacggggacagaaagaacccacgactcaggatctattaagcaattactctcttcaaaatattatggttagtgtgttaaaacccgcggcgtctagtttaaaatggcgctgcccctttcccgatcaatggatcaaggacttttacgtccctcacggaaacgagatgttgcaacccttcgctccgtcctattcggccgagatgagactcttgagtatttacagcgggacgcctatacgtcttaaatgtattactcaacaggattcgtctaaatatgaaaaaaagatgtactatcttaataagattatccgaaatagaatcattataaactttgattattcaaatcaggagtatgatttctttcacatgtaccacatgttgaaaacggtctattctaataaatcgttcacgtcgaacaagtcgaaggtgttacatttccaccagtctatatttagattcttaaagatacccattacgaacacggaaaagatacatcatgaacccacacaacgtaaagtacctagcaaaaatactatgcttaaaagcagaaatacaaaaaaatccgtacgcggtaataagcaaggacgtcgtacatagatactccacggatatccgttacggagacctaacgacgatcatctccgtgcgtcataaaacgagtacgtccaacaccgtatttcaagtatttaacgaatcatctgtaaactatacccccgtcgataacgattacgggtaccctattatcatcacgtcgtttttacaaacgggtcataataagtttcctattagttttctatacatcgacgtcgtcgcgtctgatgtgtttcccaagttcgccaggttgtcaccgaccgatgtagcgacagtgtatagcgtcttgcaaataggcgacacaaaagacgcgttaaaactccctagaatgttagaaacggaaatatccgcgaagatattatttcacaaagacttcccgctgaagatagtgagatttttcaaaaataacatggtaacgggggaagagatttcggatagatcgttagtcgccgtattggagtgattctaacatactaatagaagcgtcgtaaccgccatcaacgataacgggatccacaacgggtcaaatatcggttcttctatatcctgatttaggtaagttacgttgagtttttcatccatcgatacgtaatttgttccgcatacatttcgtatatctaaatatccgtcttttatttttacgttacccagagaaacgacgcaatccgatacgttacatctggatatattttttttcaaagaacgcaccaataaggcgtccgatcgtttacacggctcgtaccagcagtagtaaggcaaacgagtctctttgcctatttttataatgctcgagtctgggtgtatacacttacaccgaatatcgtttttattatggtcacaatatgcgtagatttcctcgtccgacatttttttatataaaaaaaaagtaaaatatataccaaagac-tttacctaactaaataaaaaataggggttataaaatggctgtaatttctaaagttacatacagtttatacaatcaagaagagattaacgcaaccgatgtatttatcaaccatgtaaaaaacgacgacgacgtgggtaccgtgaaagatggccgtctcggtgccatggacggagccttatgcaaaacgtgtgagaaaacggagcttcaatgttacggtcactggggtaaggtacgattgtacgaaacacatatcgttaaaccggaatatataagcgaagttatccgaatcatgaaccacctatgtatacgctgcggttttttacgatcgagggaaccttatttagaagacgtcacgaaaatgtcgtcgcacgcgcttaagaagctaaaagacaaaatactgtccaagaaaaagtcttgttggaacagtaagtgtatgcaaccgtatcagaagattacgttttccaaaaagaaagtgtgttttgtaaacaagtcggacgaggtcatcgttccaaacgcgttaatttatcagaagattacgtctatatacagacggttttggccgttgctagaaatacatcaaaaaccggaaaatctgttttataaaaatttttttccggtgcctccgttaatcatccgcccggccattagtttctggatcgatagtatacccaaagagacgaacgaactaacgtatttgttaggaatgatcgtcaaatactgtaatatgaacgcggacgaacaagtcattcaaaaggcggttatagagtacgacgacattaaaatcatttctaataatacaacgagtatcaatctgtcgtatattacgtcgggtaaaaacaacatgattcggagctatatcgtggccagacgaaaggatcaaaccgctagatccgttataggaccggacacgtttatcacgattaacgaagtgggtgttcccgcgtacatacgaaacactctaacggaaaagatcttcgtaaatcccttcacgttaaaaaccgtacaaaaactattcacggataaccacatcaagttctatttcaacaagcgtttgaatcaacttacccggataaaacagggaaagttcattaaaaacaaaatccatatgctctcgggggattgggtggaagtcgcattaaaagagaacacaagtattatattcggacgacagccgtctttacatcgatacaacgtaattgcgtctaccgtaaaatacacagagggggacacgataaaaatacctccggggatcgccaattctcaaaacgccgattttgacggggacgaggaatggatgatcttggaacaaaaccccaaggccgtcatagaacagagtatcctgatgtatcccacgacgttgctcaaacacgacattcacggagctccggtgtacggatccatccaggacgaaatcgtcgcggcgtactcgttgttcagaatggaagaccttaccctggacgaagtgatgaatctattggggaagtacgggatagagttcgacgcgcgagggaaaaccaagttttccggcaaagacatctacacgtttttgataggtgagaaagtgaattatcctggtatattgaaggatggtacggtgatagcccccaatgtaagcagcgatttcgtcgtcgccatgcgacatatgtcgttagccggtctcattgcggattacacgtcgaacgtggaaggtgtaaactttattataaaatcgtcgtacgtgtttaaacgctacttggaaatctacggatttggagtaacgtttaaagaactcagacccagttcggatttcacgaataaattggaagcggtaaacacggaaaaaatagaacttattaaagccgcgtacgagcgatatctctgcgatgtacgggagggtaaaatattacccctttcgaaatccatggaggctgacgcgatagagtcgtcgttgtccaatttgacgaatctcaacatcaaagaaatcgaagagtacatgaagaaaacgttacaggataatcccgacaacaatctactgaaaatggcaaaggccggatacaaagtaaatcccacggaactgatgtatattctgggaacgtacggacaacagcgtatcgatggtgaacccgcggagacgaaggttatgggtcgcgtgttaccttattacttacccgattccaaggatccggaaggtagaggatacattttgaactcgttaactcaaggactgacggggtctcagtactacttttccatgttggttgcgcgatctcaatccacggacatcgtctgtgagacgtctagaacgggaactctagctagaaaaatcataaagaagatggaggatatggtcgtcgacggatacggacaggttacatacgggaacgtgttgatcaagtacgcggcgaattatacaaaaatatcggcgtccgtgtgtaaacccatcgaattgttatatcctcacgagtctatggtatggtacttagaaataagcgccctatgggaccgtctaaaacacgggtttatttattcacagaaacagaaaataacgaaaaagattttatcaccgtttaactttttggtgtttatcgaagaaactgacgaggataacgccataggggataaggacctgtttaacatgatacaggaagtcatagaacacgttagggagaattacttctttaacgtatctaatatagactttatagaatacgtgtttctgacgcacctaaacccatctagaataaaaatatcaaaattaacggcgacgaatattttcaaaaagttttacg-ataaattaaact-actcgctgggaggaggcacgcccataggtatcatttctgcacaagtactgtccgagaagtttacccaacaggcgttgtctagttttcataccaccgagaagagtggtgctattaagcacaaactcggatttaacgagtttaataatctaaccaacctgagtaaaaacaaaacggagatcattacccttatttcggaggatatcgaaaaactacagagtgtaaaaattaatttcgaattcgtatgtttgggtgaattaaatccatgcattacgttaacacgtaacgaggacggtatacacaccatcgacatagtcatacatagattgtatataaaacgagcggaacttaccgaacttgtcgtggagtatatcatagaacgttttgtagcatttaacgtactggtgaaggaatggggaatggaaacaaccatcctagacgaacaccgtatacagtttaccattcgtgcccgattcgtagaacccgaagaattgtcgttaaacaagttcatgatggtgttacccggagctgcgaacaaggggaagatcagtaagtttaaaatacccattaacgagtacgattattacgaggacttcaacaagaccaaaaagatgtataaaatgaccgttgaacttatgaatttaaaagaactggggacgttcgatctggaaggtgtgaacatctatccaggaatatggaacacgtacgatatcttcggtatagaggcggcaaaaggatacctgtgcgaggctctcctaaacacgtacggagaggggttcgattacctgtatcagccgtgtgatctactgtctagtttattatgtattagttacgaaccggaatcggttaacaagtttaagtttggttccgtaagcgctcttaaaaaggccacgttcggggataataaggcgttgttaaacgccgcccttcataaaaagtctgagtttgtaaacgataatagtagttgtcacttttttagcaaggttccacgaataggaacgggatactacaagtactttatgaacttagagttgctcatgcgtttagaaaagaaattaacttcgaagatttctaaacaaaaagtggaagagttgtcggagttatccgaagagttttagttt------atgtttcgttgatgatatatttttctataatctgtcgtctgaacgacggattttccaaaaacgctcctcgttgttcccgtatggagtgatagatatacaaaaagtacataaacgcgggtatgtctttgctttttctagacataagatacgccataattatagccccgcttcgatttacaccggccatacagtggaccaatacgggataatgtttgtcctcgcaattggatagaaacgtagtggcataatcaaaatacttagttaaatccgtatattcgtcatctaccaacggcatatgaatgatcgtgatagacgagtttttgatcgtgtatttt---tcagtcgtaagattcagtatatacttgaaaccgattcccgatgtaggagccgcttttgcgtcgttgtaatttcccaaatacacgtagtcggtgacgcgcatcatttttgtcggcactcgggccttcggtagagctccggtagactttaacaatacgttctcgtaaagactttttttatccatttataatggatacaaatggataaaacaacattgacggtcaacggcgtagaattagaatatattagagaaaaagagacggaaggtatccgcggggcgaaagtgtccacggtctgtttcttcgtgttaatattagccgttagtgccctgttgttgtggtttcaggcatccgataattctatattttcggaactactcaagtactctagaataaaaaacgccgtaaaaggttggcgtcccctggtagaatcaaagactaaactggaggcggacaaggggaggttacgggccgccggaaacgataagtatttttcgtttagttgcgtcgattttggatcttatcttatgccgattaagttagatacggttacgtttttgccccaggccatacgtagaggaacgggagacggatggatggtaaaaaaggccgataaagtggacccgtcggctcagcagttttgtgaatacttaatacgaaataactcggataacgtaattacgtgcggtactaaaatgatggaccaactgggatacagcggatactttatacgagatcactggtgctccaactatcacaatctaacgaattaacgttacacgatgtacgtgattaacgtacccgccaagaaccacagtagtttagagtttatcccaaataccaacagtaggatgataaacaatacgatcgatacacccaaaatggttatgtcgaacagtccaaaaaacgacaccacgggatgcgacaggaagtacgctatgttggggaacttgccggacatccattgactaactctgttccatagtccgtgtttcatttcattaactcgcttattcgatacgtacaatgtattatgctgtacgtacgcgctggcttcgtttaatacctgtctattgatttgtaacgccctttccatcttgtacatttcataactcaacgtggtagatattccttttgttctgatgatctcctccacgattctcgtagcggccgatatcttaatgatgtacgcggatagactaaagtcgtacccgcccgtgtacgaatgcatcgactcggacgcgccctggtacaggatattcctcgcgttactattatgtaacgtctcacgaagttgtagaatgtctatgtttttttcaaccatcgacgtaatcgttttatgaatggttgttagatcaagcaacgtcgtatcgtcctctaacacgactatgtacgcactgttcggatctttgacgggcgtttttacatactcttcccataggctaaaatgtctagccatactgtttctggattccgaggtacataataaattacatagtcctgaaaaataatccttgaaattgtccacgcccccagaacgttcgactttccgccaaacatagtagttgtagtaaaaggatacttttgtaggatcattgatacctcccgccttagcgtccttttttacgtcgctaacctcggcaaatcgtttgccctcttcttttacatcgggaataacctcgaacggatcacgttcagttacgggaataacgtagacggacacaccaacggttttgctaggagacgccatttagttattaaaattaaagaagtacaactctctaattctagttatgtttttgtctatccaagccggtacgtcgtgtacgtattttaacaaaaacctatagaacgtgtattctaaatcgcttcgttttaacgagtcgctaaaatatacgaacacgtcgctgtcgggaagtagataataccgtaataagttgtagcaattaacctttatctgtacatgcgtggggtcgatgaggtcatcgtcgaaaggaaacgggtcaccgaatcgaaacacgtataaagacgagatggaa-taataatactttaacacattgttgataaataactta-------ttaaacgcgatgattatcttctttcgttctatttctatttttaaatgggtcggaaaaatcactaacttcgtcgcgttcgtgtcattgtaccgaatgagtacctttaactcgtcgtccgtcgttaggcgtctaaagctctcccacgtttctttcgtatctgcggccaattccttaggatgtgttgtaggaagcggtttacaatcacacgtaagcggtaccatgtgtttgacgatgattgtgtatgtatcaaaaaactttatcgcggccaagggtccgt---ctaacgtcttca---cttccacgtcgtagttgggtggcgatttcgaccgttgtatagagtttagtttttcaaactccacgataatccgttgtaaatgcaattgcaactcttccggcatgatagacgtatacacttccgtaaacaatataatcgtgtccagtgcacccttttcacaaattttagtcttcaccaagaaatcgtagatgattgtcgaaatggcgtattttatagacgcgtccgtaacgggtttcttttttgacgccatgtacgacaagataaagtccgcactgttattcaagataatcactagtacgacgatataattcagatttaacattttggaagagtaaaacaactccgtggaagacatgtgtatgtcgaatagattggctgacaatctcagaaagaacactcccttcttgatctcgtcggcgaacgttttctcgtatttctgtcgcttcgcgttaatgtccatgaggaagtttagtatgattctgtttatgttgtatttcatggaccacgtctgcgacttcataatgttatcgaacgacataataatgttaaagatgaaacgctgactgtggacgaagtaactgtacggttcgctcaagaaaatagacttattaaacgtcgccaataacacattgttcttaattacgtccgtcgcgtctagattaaacttgggaatgttcataccgcataacttacaatacgctacaccaacctcgtaataaatatattctttagcgaacgcgttcaccttgctaaaatactccgtgtccggcttcaacgcctcttccaacgcgatttggtgctcgcaaggtatatattttataatcacgtcttcccgccacccggcgggttccgcgatttctatttttttaacgtcgtctaactgattgaacacggcgtctttctccttaattaactcggggaataggtctcgaaggtagtaattggataggaagatataactgtacaagtgtttgttctttaacttaggtatgattaacttaccccattctaacaagctattgttttcggagaaagagtttttatacgttttacccgtctcttccaaatacacgtacttgacgtctaagaaatctcgtataacgataggaatggatacgccgtctacgttgtacaggtagatgtaccgcatgttgagtttccttttcgaaataggaatacctatatgtctacacaggtaggcgaaatccaaatatttcttagaaaacctaaactggtctatatttttcgatacgtagcttatcatatccttcatgttaaacggtatttctcgtacttccggttccttggaaggttcgaagttggacgctatatcgctcgttctataatttatagttatatcgccgtttaaatcatcgttcacgagtacattcacccgacgctgtcggagatacatatccaacgtgttgaagaccaaattatacgtattaaacgtcatctcgtccgtgttaacggactgttcttgtataaataaactggacgctatctcttcgttaatttgttgttcgaatttgtaccccacgtacgaaaatatagagatgagcgtttgatcgtccacgtccatgttctgttctatcgtggcgtataacaatttgatatcttcttccgtgacggtggatacattgtacaggtttacgatgaatatagttttattattcgatataaagtccgcgtacgatttcgaggctatgtttggatctaataaatacgccttaattttttgtataatttcgattaacacagattccttggagtccatttaatgtaagaaacaaccacactttttataaaaagtgaaatagtaaatacttgttttttaaaatatatcg--atatataaa-acgcgactagtaaattgaaaaataaaagataaattataaattttaaaaatgtcttggtccataaacctaggaagtggatccggtgacaattttaaaacgctcgatgagattagagcacatgtgaaatctactacagagacggcgaccgcggacgatattttcccggaagatatcgagattccctcacctaagcagagtaaaacgaaacgcgctccggctcctcgtaagaagccgacacctaagacgtcgaagaagaaggaagaagagccccaacccccgcccaaggaggaagaagttaaggagtcggatgaagaggaagaa---------atcgtcgaggagtcccctaaatctccaccggagtctccacacaccac---acaaaatacatcggcggcggtggacgcgtgcgataccatggatagctcggacttaaaactagtcactgaacaaattattaaagaaatgaaagcgttgaacgcgaaagtatccgcggtatctactatcttggagacgattcaagccgcctccgtcggaagacagtatactatgttgactaaaaacatagaagaattacgaatgcttgccatgggtggaaaggaacaggtggttaggaaaaaaactagacagaca---accaaaaaataactctctg-ttttttatgaataaataaaatgagagcttttgtatacaaggatggaaagttatacgaggataaagaattgactatgcccgtaccttctagtaatcctacgtacgagattcttaaacatgtgaagattccgtcccatttaaccaacgttatcgtgtacgaacagacctacgaacaatcgttatcgcggttaatatttgtcggattggattcgaaaggacgtcgtcagtacttttacgggaagatgcacgtacaaagacgaaactccgcccgcgatactatatttatcaaagtacatcgtgttatagacaaaatacatacatttatagacgacgcgattaaacaaaaaaacgacgtcttgtttcaactaggcgtattcatgttgatggaaacgagtttttttatacgaatgggtaaggtaaagtaccttaaggaaaatgatacggtggggttgttgacgctgaaacataaaaatatcgtacgcgaacacagaaaaatattaatacactttgtgggaaaggataaggtcgttcacaacttcaccgttcatagttctaataagttatataaacctttactgcgcctaatagaccgtaaagaacccgatagttttttatttcataagctaagcgaaaagaaagtatacaaagcggtacaacagttcggtatacgtttaaaagatttacgcacatacggggtaaactacacgtttttgtacaatttctggacgaatgtcaagtcactcaaccccattccgcctattaagaagatgatctctacgtctattaaacagaccgccgatatcgtgggacatactccgtctatttcaaaaagagcgtatatagcaaatactgtactggagtatctcacccatgattcggagttaataaatacgataaaggatatatcgttcgacgagtttattcagttaattacggactatatcgcgaacgggcaaacggtgacataatggacgaacgattcaagacgctcgccttaacgtttttttctggagaattaacaacgaccgacgttatggcgctgaaactccatcttttagatacggctcccacggatacggtattttgtacggacgaaaacaacaagtttatgatagattataaatacgaaacgtgtttaacgtcgcactacttaaataaaaaaacaaaaagcatccagcccgatcaatatcagaaatattctcccgccatcgccacggaactgacgaattacgacattattttagaggacgtgtgtgcgtacatcaacgagtcgcgggtccttaagaggttcgtcaagctatacaaaacaaataacagaaaacaaaatataaaaataatagaagccagtaaacgcttgaagatcgcgttaaacaagggaatcgattacgactacattaaggaagtgttttaacatggacgaatc---gaagaaacgtggaacggattacatcgaggaactgatccgcgtctacgaggacgtccccaaccccgtacaaaccgatgatataaaccacgaagtggagctaacctttatccatcctcccattattgcgttgagtacgctgatccacgtggccacgtctcaagaatcgtatattttgtttaccgtaacgaacaaaggcgtaaaaattagaaacagaataaacttgtcgaagatacacggtctcgatttgaagaacattcagttggtggattccatcgacaacattatatgggaaaagaaaacgctggtaaaagaacacaaggtagacccggctgccgtcgtaaaatactcaaccgaagagaaatatatatttctcgattataaaaaatatctatcctccattaaactagaactggtaaacgtcgttcaggcgaaggtcaagcacgtaacggtggattttaagtttaagtactttctcggatcgggagcccaggcgaaaagttctctgttacacgtattgaatcatcccaagtccaaacctaatccttccctcgagttcgagatagtcacgacggacgagaaaatagattccgtctcattacgtaaagagctcgtggcgttgtttaaactcgtgtttatgacgtctcccgacaatatcatcttggacggtattctcaaaccccctgtacaaacagttatgttgaagaagaacgacttgcccgggatcgatttaacgaacctatatgtaacgacgaagacggacggcgtaggggttcttataaccgtgacgaacaagggaatctattgcttttttacgcatctacagtacacgattcgatacgacacgacgtttaagtccgacaacccggtgacgttgtacggggaagccattaaacagaataacgtatggcacgtatatcttattaagttgatgactcccaagttatccgatcggttcaaggagaaggactacgtcgaggaacatctcaaggacatatgcgatcgaatgatcttcaaagtaaagaaatacgaggggcccttcgaatcacattccgaaatcatagatttattgacgtcgtacttaccgtcccaacccgaaggagtcgtgttattttattcagatcaacgtaatcaacccgattacaaaataaaactagacaatacgacggatcatatggtaaacataatatacaggtacatgtccagcgagcccgttatattcggagagaattccacgttcttagagtataaaaaattcagcgacgataaaggcttccccaaagactacggtacggggaagctcgcattaacggacaacgtccgatacttaaacaacatttactgcatggagttcgcgaacgcgtacgaggacgtgggaataaagaacgtcgtagtgcctataaagttcatatcggagttttcggccaccggcgagtttataaagccacgaatcgacaaaacgtttcggtatctgtacatggagtattacggcaacccgtatcaggtcgttgtaacgcatataagagatcaaagcatcaaaataggagacgtgttcgacgaagacagactatccgacgtgggacaacattacgcaaacgacaaataccgattgaacccggacgtgtcgtactttacgaataagagaaccaggggacctctaggtatcctgtcgaattacgtaaagacgttattgatctctctgtattgttctaaaacgtttttggacaactcgaataaacgaaaggtgttggcgatagattttggaaacggggcggatttggaaaaatacttctacggagagatatcatctcttgtggctacggatcccgacaaagaagccattactcgttgcatagaacgatacaattcgttgaactcaggaataaagtcaaagtactacaagtttgactatatacaggaaacgattcggtccacgacgtacgtatctagcgtacgagaagtgttcttcttcggcaagtttgacctagtggattggcagttcgccattcattattcgtttcatcccaaacattacaccacggtgatgaataatctagccgagttaacggcgtcgggtgggaaggtgttgatcacgacgatggacggggacttattgagtcagttaacggataaaaagacgtttgtgatacataagaacttaccgagcagcgaaaactacatgtccgtagagaagatccacgaggatcagattttagtgtataatccttcgtctatgtctagacccatgcaagagtacatcatcaagagggcgaacttgaccaagatattttcggaatacgggttcgaattaatcgactgcgtacatttcgacacggtcgtggagcgcagtaaaaggtttataacaggcgtctcaaaaatggaagaacgtaaatccaccaagaacttcttcgaactaaacagagaagcgttaaagtacgaaggtacggatataggcgacctattacgctactacatcgtatacgtcttctccaagaggtaagtaataatacggtacgggcgcgtcacgtttcccgaacctaaacgagttaaaaatgtttaataacacggttaccgggttagacggttccgaatcgtctgtcgatatagccaccgtgtagtccggggcaatttcacgtatcgactcgtacacggttttgctgggaaacaacatgtctataatcgcctcgttgtgtttgtacagatacttgaccaccccaaacatggttttgttatcaaatctagccgcggaagaatacacgtggatgttacgtatcttgtagcgccctttttctaacacaataaatcgttcgttgtatatcttttttatatcgttaggacatactattctattgttttgtagcaggtccgttagtttcttgatatcgaactccatcgagtatgaatacgacta---cgatacgacacgatgatatacgcatcgacgatttaaaagaaaataaaacatttttgttattacgcgaacgcaacgaacatataatcgataaactatgtagccgtctaccacccatgtgtttttattgcgactatataacgtctccggacgacgaaggcacgttagaaacgaggattctatcttccagttatacgatacgcggcaaatacgtaaacgtagaagagtttatagccgccgggtttcctctattgtggtgtaagaatcgcccggaaaaggcacgttctaccgcatcagattcgttaattatacgagatgttttatgttataaaaaagattggatacgtatcgtgttgatccaatgtccgtccgccgcgtacacaaacgaagaacttctaatcgatccgtttaagttgcctcgagatccgccgaaactctttaaaaacgtaacgttgaggtcctacgtaaacgggctattgttttaccccacatcatctcccctatacgccctgttgacgcacttggttacgacgttccccataaaacacgttacgtgtgttacaaaacacgacgagagattacttaccacgtgttacgacaagggtaggtttaacgcctttgtgtatgcgtggttcaactcccagataagtagcgacgttgtagaaaatgaaaaagtaaaaaactcatttacattagttaaggcacggatatgagacgagtggttttggcgcacgaaccttacgtaatagagtatcatgaggactgggaacatatcatcgctcgactggtcgatatgtacaacgaagtcgccgagtggattttgaaagacgatacgtcgcccacgcccgataaattctttaaacaactgtccgtatcgcttaaggacaagagggtgtgcgtgtgtggtatagacccgtatccccgagacgctacgggagttccgttcgaatctcctaattttacgaagaagacaataaaatgtatagccgaaactgtgtctaatataacaggcgtagggtactataaaggatataatctaaacgacgtagaaggcgtgtttccttggaactactatctaagctgcaaaataggtgaaacaaaaagtcacgcgttacactggaagcgtatatcaaaactgttattacaacatatcacgaagtacgtaaatgtgttatattgtttgggaaaaaccgatttcgcaaatatacggtctattttggagacccccgttacaactgtcataggataccatcccgccgccagggaaaagcaattcgagaaagacaaaggatttgaaatagtaaatgtgttgttagagattaacaataagcccgcgatacgttgggaacaagggtttagttattagctttagtgaaaaattaactcaggtgttttaaaaatggcaaaggcactagtagataacgaacacatttttgttttaaaatccataggtgttccaaattcccataggcaaagcgaagatccacgattcgtggatatctttacgtgcgatgaattagaaaactatatttgtaataatccgacgtgtactctattcgaaacactacgcaatgaagaagactattccgtcgtacgcgtatttttcgacgtagatttagacgtcgtattagacgaaatcgattacgtagcggcgttagaggatttcatattagaggttacaaaattcgtatctgtcttttctgtaaaagaatgcgacgctccgcagaacaaggtactcaaatgcatgagatcaaacttttctattacacgaacgaccgatccggataaaacgagttttcatatgattttcccggacgtctacactacgatgcatactctcatcgcgatgaagaaacctttattagaattcttaagatcttcggaaaatccgttaattagatcgatcgatccggcggtgtatagacgaaaaaccacgttacgcgtagtgggtactagaaaggcggccaataacgataaaatacatatcaaacaacctccgcataccaatatatccgactatttgtttacgtacgtacgcatgcatcgagatagctgctacttttcgttaactaagcgtttagacgataccatgtcggaagcgttatgggagcctaattatatccacttcggtgacgctatgaaaaagatagccaaggcggtcgttaacgaaattattaattttaaagatctagacgtaacaaattttacgaccgtgccgttagtaatcgattacgtaatgccatgtgccttgtgtaaaaagaaaacgcacaaacaccatcatatgatatccatcggaaacggtatgttgaaattatataaagcgggcaatcctcatagttgtaaggttaagacgattctgttggaagggaacaaattatttacgatctctcaaatcattatggactctaacgtcatccatctaacggatagaggagagtacatcgtatggttaaagaacgcctggaaatttaacacggacgaccccattattacaaaactggtactaaacatgaaagatcagcttccgacggaatacgtgccggatatactgtgccccagaaagcgtaaggttatagaaaacaatttaaaggatatgttggtagacgttacggaaacggacgtacacccgtgtattcttccgtttagaaacggcgtattggacatatcgaacggtacgttttatacgggacatgattcgaaagattttatatgtacggtgtctaccgggttcaatctaaacatggaaaagttcttagacaacgactcggaggagatgaaagaactcgtatccattataaacgatatacaaccgttaacggaggaaaacaaacagaatagagagttatacgaacgaacgttagccagttgtttatgcggtacgacgaaacagtgtattacgttcttcttcggagaaacggcgacgggtaaatcgactacgaaaaagttgttacattcggccataggcagtttatttatagaaacgggacagacgattcttacggaggtgatggacaaaggccctaatccgtttatagcaaacatgcatttaaaacgatccgtgttttgtagcgaacttccagattttgcgtgtagtaccagtaaacgtattcgtgcggataacattaagaaactcacggaaccgtgtatcgtgggcagacaatgtttttccaatcgtattaataataaaaatcacgcttctatcattatcgataccaattataaacctgtgttcgatagagtcgataacgctcttatgcggcgtatatcattggttcgttttagaactcattttgcacaaacggcgaccaataaagaaatgcttaataaagcggcatacgacgacgtgaaacccttagacgaaacgttggatatgaaaatacaaaagaattattacaggtacgcgtttctaaacttactcgttcaatggtatcagaaataccacgttcctcacttgaaactgttttctacgccagaaaacgtaccagacttcgctttccagttaaaggtggagtctctcatcgtgtccagttcgagtacacatacacatctgatatcgtctctctcaaaaataggatacgtaatggaggataatctcgtcgtgttgccggctcctctgtttcaacaaaaactggctaaacatttcaatgtacgagttcacggacacgatatagaaagtttcataacgagacataaaaagtttgcgaatgttaaggaagaatatttggagtatatatttatagaagacattacttctaaatgaactcggccgtaatcgagttatttaggcatcatgtcaacaacattcctaacatattgccgcatcaattggcgacgttggattacttagtaagaagtatcatagatgagaataaaagcgtactgttgtttcatattatgggttctgggaaaacgattatagcgttgttatttgcgttggtagcatcgcgtttcaaaaaagtgtatatattagttccgaatataaatattttaaagatatttaactacagcatggacgttgttattaatctattcaacgcggattacatactggaaaacatattcatctattcgacgactagtttttattcgatcaattataacgacaacgtcattaactacaacggattatccagatacaacaacgcgatttttattatagacgaggcccataatatcttcgggaacaatacgggtgaactgatgacggttataaaaaacaaaaacaaaatcccgttcctattattgtccggatctcccatcacaaatacacccattacgctttccaatattatcagtttaatgtccgacgaagaaataaactttggtgatatcattattcaggggaagaaagtattccaaattttgttaaacgaacacggtgtaaacgttctaaaaaacattctaaagggcaggatatcctattacaagatgcccgatacggatctacccggtatacaataccacggtaaaagttttttagacacgcgcgtcgtgtactgtaacatgtccaaattacaggaaaaggactacatcaacgtacgaaagatgtgcaataacgaaatgtttgaaaagaacatgaacaacgtctcattagccgtattgggacaattaaatctgattaataatttggatattctatttcaggaacaggataaggagttatacccaaacctaaaaatcaacaacggcgtcttgtacggagaagaactcgtaacgcttaatataagttcgaaatttaaatattttataaccaagatagaaagtttaaaggggaaacatttcatttatttttctaattctacgtacggtggactgatcatcaaatacatcatgctcagtaacggatattccgagtataacgggtctcagggaacgcatcctaaactcatccacgggagacctaagacattcgccatcgtaaccagtaagatgaaggcgtcgttggaggacctactcgtgacgtataattcgttggcgaacgacgacggaagtcagattatgtttttgttttcgtcgaatatcatgtccgaatcgtatacgttgaaggaagtaagaaacatatggtttatgaccattccggacacgttctctcaatacaatcagatattaggaaggtctatacgaaagttctcgtacaaggatataactcaacccgtaaacgtctatctattggccgccgtgtattccgacttcaacgacactatagagtcgttagacgactatagtctggaggaaatcaacacgttgcccttcgatataaaaaaattactctatctcaaatttaaaacgaaagaaacgaataggatctactccattttggagaatatatccgattcgtacacacaacctcctcatccacatatcgtggagatcgtattgggggaaatcgtgagacagttcttctaccatcattcgaggattaagcataacgacgagcggttgctcgccgccgtaaaatccgtattaacgaatacggaggccgctaaaaaatacattaaagaaatagtggacggacactttttcgtgtcgaataaagtgtttgataagtcgctgttgtacatgtacaacgacgaaatcattaccgttccgtttaaattatctcacgaaccgtttgtatggggcgtgaattttagaaaggaatacaacgtcgtatcgtctccgtaa--aactgattaaaaaacacgagacgcgttaaaatatgtccacgttcgtcaaacacgtgtatttgccgattatgttacaaccgcatgagttaacgttagacgtacgtaagaacatacgagacgccgtgtataaagaatacctgcacagggaatcgggcggcatcatggcaaaaaagatagaaatatgttacgacaaggagctgcccttgggcgaattggtaaacaatcacgtcgttgtaaaagtgccctgtatcgtaacatacaagtactataaaaacggcgacgtggttcaaggaaccctaaacatagaaaacgaatccaatataacggtacagtgtaacgacctcatctgtaaactcagcagggatgcggggactgtttcgttcaacgattctaaatattgttttatacgaaacggtatagtgtattgtaacggggacagtgtatcggtgacgttgaaagaagaacaacaagggatgaactcaaacttcgtgtttctagctaccatagtagatgcgacgggctaacgccacgaaacgccgacggttgtaaagaatagaggccatcacggataagatgatggttacgcacacgacgaccgctataatgacgtatagttcgatgaacggatttttgtacacgtgcttgtcgtaacatccttccgcgttagagaacgacgcctttacgttatactcctttacgggctgggtctctttaaaattattataaatatacgtaacgggtttccctggatccgaggatgtcatcgtgcgtagtcttcccagttgtcccgcgcttatgggaatggggtctttgaagactatccacgtcacgtttttatcgatgggggcaactgtcgtggttcccgtatacgtccagtaatctaaacatttgggcagtagagagacg--gggttaaacccggtaaatcccttcgacgcattcttctgtacgatgttgtgcacttgactggtaatcagttctattttatcgttgagtcctcccgcttttaaaaacacggcgagtataaccacaccgtccttgtatttgcgcgcgtcgtcgtaattggcgtattttaaattccagtgtaccatctgcacttcacctacgtaatacgctccgtttacggagtgttcggaacgcccccaacgaaaggagagttcactcaacacgtacttactcttcaacggaccaccttgtagtgtagagggaatggcgacgttaaataacacttttaacgtactcccattattgtagatgtaggtggagttgtcgccgtagtttacgtctaacggagggtattcttcgactggcgtgctgtatatctttaggtctatgggcgattcctgacgagaactcattatgccaaaaaatgaaaacaaagggcaatatc-ggcggtggtttcagagatgacgacgttcgaaacgcctcgagaggtcgtgtttatagaacgggtcgattcgattcctcagtcaaaaaagactcacgtattcgcgatatgtgttacggccgataataaacctatcgtggcggcgaggcgtagttcgttcgtatttcaagaaatgatcatgaacatgaacccgcctatcgtcgtcacgatctctaaacacttaaccaactatatgtataacaacgagattaaggagataaaaagaaaacttcagaaagggtccgtgtatattcctaggaattcgttcgaagaattaatcctattaggtggaaaactaaataaatcggaaacgatagacgagtgtatacagagggagataacggaggaaacggatgctaaactcacgataaaaagtataggaaccgcctgtgttaagataacgattaccgataaattgttcaatcgaaagtatgtaaattattgcaaattatgttatatacatgaattgatggaagaggccctatcgttcgttatttacaatgtggaaattagaaaactgaaatcgttactagattgtgtcaataatgacaaatttacttatttacgttttatttataacacgttgttgtatagtaaatgaacgaacgcctacaatattcgcatttgatgaattatatcacgcaacacaacagaaagttgtccaaaacctacacgtggacggacgacgcgcaaagagtctccgccacggcatttaacaaccagcgtctacgatggagtaacaaaacctccatctgtttaatattatccacgttggataataagttcatcgcgtgttctagaaaacatagttttttatactccgagatcgtgcgatgtcgtagcgtatttcgtaagaagagattgtttttaacgtatacgaaattcctaaagaaaatcgaacgtccgtttttatcgtctaagttaaacgttcccctggacgatccaggtacggaacataatgatattatatttccgggaggattgcctaagaacgaggaagatcccatcatgtgtctatcgagagagataaaagaagaaattaatatagacagtaaagatatatatatcgattctaggttctttgtacacttatttatagaagatttgttgtctaatcgaatttacgaaactattttgtttttgggaaaaacgacgttaacgagtcacgaaatattaaataattttctagcgaatagagaaattaagtcattagtttttctagacacgttggaaaaaggagtgatgtgcgacgtacttaggtacgtactcgccgtatcgcgactaaaatgtttcggaagtgtcggagataaaaccgaattattgtacgacaaagttacggagtccgtgaagaaaatga---ccaggtacggatttgattaa--tcaatcgagtacgtacaccagtttatcgttatgtattttgatcaccggattatcttgtatggtttgtatgaagttgccgtcagaatcgaataggcgtccgtcgtccgttttaaatcctttatagacggcgatcagtctgttggaatgggaataccatatgttttgacctttcaccacgtgcggtacgcgcttcgtcgtcgggttttcgtcgatcgatctagatattaacgcgctccatcctgattcgttgtctacgggagagaagtccgtctggtgttcgtatatccattcgattgaggtgtgtttaaacactttaaacaactgcgtaaattccttagacttggtacggataatatccaacaggtcttcatctaccgtggcgtctccgttagatagtcgagcgacgataaagtgtacgtttacataccgccgatgttccggggtaagtacgtgactgtttaatcgaatggctcggcctataatctgtctcagggaggcctcgttccaggtcatgtctaaaataaaaatatcgttaatggagaagaaactaatcccctctcccccgctaagagagaatacacacgttttaatcagatccccgtcggtgttctcgcgtttgttaaattcggctaccgattggactcgggtgtttttcgtcctagaggaaaactctatatacgatatgttaaacgccgagaaatataaaagtaatatattaatacccgactggttgacgaacggttcgaagaccaaacatttaccgggagatgccaaaatacgtaaacatacgtccgtaaatttacaactgcgttctctaagttcgtttaaaaaggatatgtcgtccgcggaagacgttccgcctagcgattgaccccttttgaactgagatagggcgtgttcagagaacttctttgtttttataaacgtttcaaaatccttgtacagggttatctgctcgttcgcgacctcttcgggggttttatccgtcttatccaggaacgcatcgaacgtaaacgttgcggccattcgtctgtatattctaaacgaggagatgccggcctttaactcggctaacttcgccttttgatatacctgttcctgtttctgtgtcatgtttacgtactggaagtataccgtctttctcgcgaacgcggaggatcccgccacgtcgtcgaagatggagaactcgttagtgacgatgtatgaacagatagcccccaatttattaatcaattccgattcgttgacgagtcttttgttttcgaacaacgatacgttacttaatatcttgggacggagtaagttcaccaacatgacgaactcctttacgctgtttacgataggcgtcgcggataaacagatcaacttgtggtgatgaagcgccacgttcttcgacagataattgtacacggattttgtcggtcgctgcttcccgtcttctttgatgatcgatttcgaaataaagttatgacattcgtctatgataatgcatagtctggtcctagaacttatcgttttaatgttcgtgaaaaatttattatgaaagtttttatcgtcatatgttataaaaatacagtctttgagtatttcaggagcgtattttgtaatcgcgtacgtccatgggtcttccaccaacgctttctttaccaatagaataataatccagtttgtgtatacgtcttttaaatgtttgagtataaaaactgtcgtaatcgttttacccacgcccgtttcgtggaacaacaacaacgaatgcattttatccaatcctaagaatacacgagatacaaaatgttgatacgatttcaacgtgaccgtttcagacccggtcatgacgtccgtcatgttttctgttacgcgtaacgcgtaatcgatgtacgccgcgtggtatacgctcatttatcatctataattaattacaataaaattttcatcaacttcttctgatactcgttttctatactcttgcgttctgaggtcatgctcgcatacagtaacgaatgtacgtaatacagggattcgtacacggcattggaaaagtttagaaacttgtcgataaactccttgtccgcggaggtctttaatatggaaaactgaacattgttggagtccttccacgtaggggactttgtaacgtgtctgatatatgtcataaactcgtccatgttctttttatgaacatgttcagccaccatgatggcgctgtccttcaaccaactgtcgctggcgcatttgaacaggcgcacggacttaaacaaactacagtacactctgaggacgtctacgactcctctaccaaacagcgtaggtaacttaataatacagaatctctccgacgcaatgtcgaataaaggtctaaatacctcgaaggttaacattttgtaatctcctatgtacagattattctcggtcagataattgttggatttaacaagatccctatcctttttaaacaatctattcttcgcgcttagatccgcgacgatcgcgtcggcctttgtactcttaccgtacgactttacggatttaatgtgcaatgttttgtacactttctctaggtccgtttccggagtgattaaatcgtgtgtaaacaaacttaacaggtccgtcggtaatcgatttaaatcgtttagtttagatagctgtaagaagtaattcgctccgtattccaatccgggtaacggactttttccgaacactagatgtagttcgggaagagagtcgtaaaagggcaaaagcgtgtgcacaccctccttaatatgtttggtaacttgatccatttattaactatgtttgatttcattt------attttttacgtcgtccgttatttttactacgtttattccactgtcgttgtgaatgccgtataagtcgtggcatataagcaccagatgtttggatacgtaggatatggggttgttgggatcgatggacgcgaacacaacccgcacagacagtttgtccttgcctctagacggattcgatacgatcgttgtgggtttgaagaacgtatggggcgtaaaattaaaccgcaacattcgaattcccgagtcacatccggataacaaatcgttgtatatcttcgaaatgggagccgtttccgagtatagaacgtcgtttccgaatcgtacttctaatcgagagatgaggtccatcttgtttttaaagtctattcctttgacgaaggggtcgttgatgaacaaatccttactcttcgagtactcggatcgattgtccccgttgtatatgttcctctgacacgtccatatactcacggggatagagacgtccgtaatgtttacggaatgtgatatgtgtgagaacataatacgttttgtgacttcgctatacgtgcctgtaatcgtagagaactttttggacatattataaacgaccgagttcttcctggtaccaaacaccaatacgttggtgtgataaaacacggccatgtccttaggtacattatcgatctttacaaatacatcaacgtcttgtatatttacgatgccgtccggtggaacctctacgatttccgcactatccggaaacgtggacggtaccgtatccgagacgatgaccaggtcctccaacaatcgttctacgaatgcgcatatataatcccgttccgtctgattgtatccggggtaagagataaacctattatccgtgttcccgtaatacggtttgatgtacaaccctaacgacgtcaccgaatgtacttcggatattacagcagtcgcctgattgatttgggacagtactcgcctgggtctctcgatgtacgtctgtttaggttgtatgtttttgaccatgtaccccacaaaactcagttcggagacgtagacaaaatccttaacgaacgcctcgtagttaaacgtcgtatctcgaacgatcacatccgatacggggttgaacgtaaccgtgacggtaaccttcgagtcggacagttttaaactactgaatgttttctctacatcgaacggagttttaatgtacacgtacacggtagccgcgtctttaatcgtatcgttgggcgtaagtcccacggatacgtcgtttagttcgtgagagtatcccgagttcgccatagccgtttcgttgtttacacacgagttgtatatatcttccccggacgactcccatatcgtgcactccgtagacgcaacagacacgtgttggatacacttgtaccccacgtaaggaacatatccgaactttcctattcctttcacctcgggcagatctatactcagaacgaaatgacttaacgcggtaatatattgatctctaatttcgaacgacgaagtaacgggttggtcgcaggacacgcctcccgatacgataccgttgatcgtgatatattggggcatgtaaagagtaggggtttgtacatccactccgaatacgttatggcgtttgacatagtcttcgtttcctatcaacgcgttgattacggtattattcatgttgacgtatttagagcgtaaaaagcttacagcaaactacgtagcgaaatttgaacggattgatcgttttctttataaaaacaactaccgtacacaccgtctttatttctcaatgagtttattatattaatgacctcttccggtttgttgtaaaatactagaggcagtagggttatttttggttcctcccgcaaagcgacatgcgtcttaatcatggcggcgaacgaatctctgcatatcctcgaacaaaaatatcccacttgtcccttcagcgtttctacacgcaaaggtactacgattaaatcctgtttacaaaaccaacacgttacggtgtttgtattgacgggtatagatacattcgcgactgtattgtagtacgtcggaagaatacacgtcaacgactcgtcccgcgtgggtttgatgacggatttaggggatgaaataacaatatcctggagactgacgcgtttagccatttaactacttgtactttttttgtagaaacgcgg---ctacacctccaacgaacatgtcgtaaagtcttccgtgataaacacgtactcgtgaccgaaatcgatcatcgcggaggccttctttttagtcttcatataggatagaaagttttcccatatcaattgattgctgttgtttttggtgtaatt--cttaacggttt-gtggctttaggtttttcgttaccagagtgatgtcaaatattttgtctaagaagaaggaataattaatcgtcttagaaggcgtattctcctgacagaagaacaccaagtgtttaaatatttcaacgacctcgttgattttctcggtcgttagatttagtttttctcgttttacctggttaatgatttcgaacacgagtttataatcctttttgttaatgcgttcgtgtgcttttaagaaactagatacaaagttcgcgtctacgtcgtttgtagaaatttggttacgttgcatgagttccagcagttctgaaatgatctctccggaacactgactagacaacagtctacgtagtacgtttctaagatgtataagtttattcgatacgtgaaagttggacttcttctgtatcttcgacgacttttgaaagatagactcacaaaatacacaaaactcgtatccgttttccgatacgataccgttgtgagaacatccgctacataacttcagattcatgttaacactcgacgcacttcctcgtccagtattttatatataaattctttatttctaatcgcggataggaactcttttagtaccttcaacttattaggttgtgactccaacaccatttttatggtattagagtcctccgtaatatagtcgaataaattagccaaacatttggaacattttttaggcggatccaacgtgactgagtacttagcgtaccaactcatttatagcgctaaaataactccgtaatactttttgcggtaatatacggttcatagtcttgtgcataaatcaacatacaacattgtctagagatcaaagacatggcctcttccatctttaataggtcgtcgtcgaacatcgtaatgtggttcatcaacatctgttgtttcgtactcgcaaacgctgcaccatcgcctttcacccattcgtagaattccgcgtcgtcaaacgagtccgttacttttctatactggtttttgagcgcccttaacattctagcgtccctggatgctttattaaacacggatagaggatcgtacatccacggacccatttccgtaaacagaatcgtgtaatgaccttttagaaagatgtcggacgcgtcgttgcagttgttgaagaactgatctcctatcttgtaacagacggcggactttaacctgtacatgattccgttcaaaacgatatccggcgagacgtcgataggagagtcgttaatcaacgatctgtatcccgtataacattctccaccgaacgtgtttttatgttgtctacgttccacgtagaacatgagtacgccgttgacgattacgggagagttcatcgtttgtttattcgcaattccgtaaggtgtaaacgggggcgcgtcgtacgccgtcgtgtacccgtatcctacgctaggtggggcgaacaccacgcgtccggattccccgtcgtacgttaacgagttgatgtttccagaattaatggatatgggacagttcgacgtcgtgatcattttcatcggattaattacgatatacggcacggattgtagatgcatttcgtaattgttcatgtaccccggtttaggaatggagaccaacgtgggtttaaaccctacgatggacaggatagaggcgatcatctgttcttcgtccgtcatgaccttggaacaattcgtgtgaataattttcatcaggtgcgaatctacggaatcctcctccttgcagtagaatactcccattcttagacgcatgatgattttacgaatcatggtgtgaacgtgggcccgttgaatctccgtggatatcacgtcgtttacccccgtaaacacgataggagaattctcggtgagtcggttcactaacagcatgtaattgtccggtttaacctttttgaaatcgtataactgctgcaacaaagtgaaactatctccgtaaacgaacgtgttctccagggcaggaagtttaattccgaacaacgccataaaaataggatgaataaaatacgtagaatcgttgtccctgaaccgaaacgctagatcggacgaactcgacatatcgttaaagtgaatagattggaaacgcgtcgtggacagtagaatttcgtgtttggtggtggaatacaacttatccagttcctttaactgatctcctatattaggatgagcgtgtgagtgaatcaatacaagaggatgggtacttttcacggacatgctggaattagacagagaactcttgacgtgcgccaatagctcgaatagttcggtacgccccgaacggatgatattaagtttcttcattacatcgagcatatcctgtatcgtgaaattacccacgtcgcacttattctgcatgagaaacttagcgattgcgtcaccgtctcgtctcaaccgaagatgccaattatgcgtagacgccacttcgtctatggggaccaatttatg---gtcgtcgtccgatgctttcttcgcgggacatggggcgacatcttccttgctcggcgtccgtctttttagttgagtcttctggcgtacacccgctgtaatattttcatcttccgtggaaaatgtagataacgaattacatatactacacgacagagacgacgcaggaccgtgaatatgattattcgcaagcaacaggagttggttgttatagtcgggggttaggttaagtttcgatgttaaaaaaatgtcgtttagagattccatttatattcgtagtttttatacgagtatgcctg--gttttacggagttaattcactcagttggttcgactggaatctcttccttaagtcgtccataagtgcattgatagtgccgaatgtactgtcctttgccatagagatgtccgaaattaggtcctccgactgacgctgtagggaacaggtctccgtctttacactgtctagttctttctgtatgtcgggaacggtgcatatacggcgatcc------acgggaacgatatccgtactcgtggcgctgctcgcgtcgacgttacggacgcaactcgtggagggggtgccgagttcttgaggaatttctattctcagcatttgttgcttccttaactgctcgatcagttgctgttgatactgtcgctcgctgctctcgaaccgagttctcccggtgcctggccgtctaccgagaggattggggtcgtcttcctccgtcgcggtgtttctcgcggtggcgtctatccacttttcgtactccaccatgaagtccatttagacgatttaaaattgaacggagatactt-attataaatggacgacgagggggatgtgagcgagtattactccgaagaggacagcgaatacgccgaggaagaggacgcggacgagccaaccgaatcgttggatacgagcgatgtcccttccttaaaggagaactttaaagtggaatctatatcgtccaatatagaagaaccaattcaagtgaataaagttactatttcaaaaatatcggatataaaaaaacgatacacgcgacggattagtttgttcgaagtaacgggaatcgtcgcggagagttacaatctcttacaaaggggtaggttgcccctgttgatggatctatccaacgatacgttagatgataacatactcaacgtggtcattaaggaaatcgaagaggaaacatgtcctatcgttattgagaaaaatggagaattattatccgttacggattttgataagaagggtttaatgatgcatttgaagtacgtaacaactatctggaaaaaccaaggaagatattagggtttcgaaaagaacctattttttgtgatgtctatcaaatatcttatattgatcacgttacctccgtgctctatgcgattttcttcggatatggactgtagaatatcgataatggaattttcccgtttggtgtactcgtctgacagaatagctttgtacgacgtcttattatccgagataaacttaatcagggattgtagattgtttatacctttctgttttatttcgtctatggagactttggtcttcaccgaatcaagaacgtccgttaacagatacgcgacttctggattcgttttaaactgctgatagattagcacgtacagtttggacaccgcctggataaacttttgagaattcaagtcgttgttttgaaacaggatgaccgtccccagtatcttcttaaagaatgcgatgtacttgttgttttcgacttcgatagtgggtatatctaattcggatatacaccgtatgccgtggatgatactttccgtggagatggtaaagatctccctgtactcggtaagcttgtccttgtccgttactaacttggaatcgaataccgcgataatcttaagcagatagttttcgtccgataatatcttattaatcgtttttacaataaagttataattggtctgcagcagtttatatgcgctactttcacaattcgcgttccttatttgatgtacgatatcgattattttctttgagtcggagacgatatccgcggtatcctgctttatgttattatacatattgttgatagaaataagcgtttgaacgttcgttaatatgtccttaaatagttttgtgaaagtacgttgttcatcttccgtttctagtttgttgtacacggatttaaccaccgcgttagatttcaaaaaccaaaacgagaacaatttgtaattacaatacttcatcatacgtagaacgtcatcgtccgatatatccgcgtttacaggaaccactttttgttcgagtaccggaaccagattcataaaaatggatacatctacgtcaaaatccggggcaagtgtcgtcgactgcgtttccttttccaagtatagtctactgatacggtaaaagtcctcgtacaaaacttttaacttatcca---tatttattgtaaaacatagttgtttaatttatacggattttccgtgattcggataatacttctctaatttaggtaatatgttcgtgtcgaggtctaggtctattcccaatctcaacatggtattaatcaaccacgttttcataaacctgttctttgattctgtaatagcgtatttaaacaacggagagaagtacttcgacagcgtatacggggtggttatattctttgtaaacgccacgtaattggaggacaggtctacgttaaactcctttccgtctaccaagaatccgtccgtggtgagttccatacccgaatcggaacgtatcgtgataaacttggtctgtctaggaaataagttcttaacgagtttataattgggaggaaacacttcgatggcgtccttagacatgtgtttttttacaacaacgatctcgtggacgatttcttggatcaatatatacacacgcgtccctatgtccacgtagttcatgggaaaataaataatgtcctcagcaattaatatattcttatcctcgtttacaaacgcgataatgtccgaaatcgtacgcagtcgtttaatgtcctcatcgcacgacttgatgacgtgataccctatcgtttctttcagtcgtttattgtcctgttcgaaaatgatctttacaccttcgttgaaaaaactatcgaagataatgggtagaaacgatatcttggatttcgtaactaccttcccaaagttaagaatgtacgggttgatgacgtccgacgcaatctctttttgatacacacacgacgaaaacgtttcggtatgcgactggttctttagaaagcaacagggtatacacatcttttgcagtctgtagaagatggacagaaaccctacgtagttgtatttgttcaacggatccaggcaagagaacataattccggacgagttgatgaacacttctttcgtagaggatttatagaaattgtcgcttaccttctccatgtcttcgtccaacgacgacacgataacgggtttacgatgtttgttcttcgtgttttgacatatcctggaccaatacaccgtctcgaccttggtaaaatcggacgcctgttgtatattattaaacatactattaatggcgatgactagaaacgtaaagtatttctctatattcggtatatagtttttaaccttgatcgatatgtggtttttcgccaagataatagatatacgtttatccgcggacaacaaaatgttatttgtagccgtttcgacgaagataaaactggtttctatgtttaattttatacgcgacgtgataggcgtggataagaatattttgtacgtgacgtcgcccttaatgcgctccatttgtagatctatgtcggtgagtagactggtaaataactttacgttattaatcatgatcgtatcaccgtcgctggaaaacgtaacgacgccgtcggagtcccataccgtgaggttgagtcgttcgtcggttaaaataaacttattccccgtgagattgatgaagtattcgtcggatttgtacaacagcgacttgtaacgcgacccgttgaattcgttaatcttctttatgagtttccttaaccccgtaaactttagattcgttctaaatatgttgttgaacttggactctatggtcatgtccaggtccaagtcatcgaacacctccagcaacctcgtttcgaattttaaaatgtttacgtcgacatcttcgtacgatccaaattctgcgatggatgtatcctccgcatcggctacccatatgactaagaagtcgcacgcgtccgggtagatgttgtagagaaatccgtccgattttattaacgttttcttttgggtgtgtgcaaacggattaaaaatagtgttgtcgacgtagctgtactccaaattattcttatgagagtagataatgacgtcgttacgaatacgcaacaaatcgcacaagtaccccttcaactgactgatttttaatgttaataaaatatgacgtttatgtacttcggggtctgttatttttaaatgcgtggataagaagtaataaataggagatttgtcatctagcgtcccgtacggcgttaagtataacgctcgtttaattttttgtcctttttctacgtataggacaagctgcggattaaccacgtatcgca---ttttatttatactctgtaaagtgaaattatactacccgatacgattgaccatgtttgacccggttcctgatttgaacctagaagccgacattgaaataggagacgttaacgtcgaggtgactaaatcccgtgtaggggaatccacgtcgtacgtgtcgaaaagcaaacgattgttcgttcataaaacgaaagatgaagaacgtaaactggctcttaggtttttcctaccccgattgtatttcctatcctacaaggaagtcaattacctgtttcgatgtttggacgccgtaaaagacgtatgtatcacgaagaaaaataacgtgatcgttgcgccctatatgatattactcattatgtcgtctaaggggtataagttaacggaatcgatgatagaaatgttcttcccggagttgtataacgagaacagtaaaaagtttagattcacgtctcaagtatgtatcatacaagagaaattagggtacacagttcacaactatcacgtgtacgagtttgaatattactactcgaccgtcgcgttggcgttaagggataaggaagtcgacgtgtttaacacccgtcaagaaagcgaattcgtgagctccttttcggaaataacgtacagattttatcttatcctgttaaaatctaatttggttcagtggagcgctagtaccgggtctatcattaatcagatcgtaaacacggttctctttaccgtctacgagatactgcaaaaaaacgttcgacgtttccgttgcacactggccaatgaaacagccgttcctctacaactgttactggaccgtatgcaatatttcaaaaagattatcctcgggttggaatctactaattcgtttaaaattagtaaaaaagacaagtcgatgtttataaaatactgcgagttcgattgattaa---tccgtcttttcgtcgttactagaaatagataacaggatcgtgcccagtatcaaaaacataaccatactaataatcgacctgatgacgacgaaccaaaacgaattgggtctaaacgtattttcacatacgtacataaacatgtgtctaaacatatcgatggctccgttcgcgacttgaaataaggcgagtcctcctatggactttaatatggcaatataacacggcatttattctgtatcaaaagaggccaaagagtcgtctctcatgttaagattttttttcataaagttaaagtaatccctactcatttgcgtgtaataattagtcatattaattatttttggtttaataatttcatacgactttcttatctcgtcggggcctatc---tccgtacgttccacgcttcgtccgctttgtttgattatgtacagaatagcttttaacgtttccacggatatcaggtccgtgtacaacgatctggatatactggaaaacgcttttagtttttccaagatatccagtttaacttcgtcgcttattctggtgttgaagatacgttcgaccgtatagatggacctcgccagatgtttaaagatcgtggccattctgcacgtcgattgtttaaaatcctccaactgtttctgcgactgattggccacggccccgaacgattgagacacgatagatgtgttcctcttcgtatatgtttcttttaacgctgtgttaataaggtccgtaatatcgttcgtcgaatcgcaatcgtctgtgtcgtttgatatgttgtctataacgtcgttcagagacacgctgcatggaactccggcggtcgttaccaacttatctaaaatatttaacggcatcgtctgtgttatggaatctcccgttaattgattcgtttgaatcaaatactttagattattcttgaaaataacgttctccgggccgaatgcgtcgacggtcaacaactcgtccgtggtatttgcagaaaagatacctctgatattaattctatccaacatattcatacgctcggtgaggtgaatgatggtctcgtcgtccgccgtctcgtcgttggagtttcctccgaagaagtacgtaggaaacagataccgcgcgtaataataactttgatagtctttgtagtctcccgcggataccatgaagtgtaacaggtcgtgcgtggcggaaatcagtttgtctgcgtcgtccttcgaacagctcgatttcatcaacatgttgttgatgtattgtttagagaccctaggacggatactgatcacggtgtgattgttactacctatcacggactttttaacctgtaccttaaaccccatggccgagaacaaaagaattacaaagtcttgatacgattccttttttatgagatgcggggtccccgtatcgtgtatcttgaatcccgcgtataagaccagtacttcctttatcgccgcttcgggggtcctgtttgtaatcaatctaagaagttgaaagaaccgcataaagttattctcggacaacccgatatgcatgagtttcgaggcgggctttttgggaaactcttttctagacgtcgtgtttacgctttctaatacctcggacacgagtttgggcaccgttctcccggacagagttctgggtaagaagcatactcttaacggagtttgatttgccgcgataatatccgtaagcatagaacaataggtggtaccgtccttattatacaacccgaagacgtaacacgttgcattgtagaatataatctccgatatctttttggtcttgtacgtttcgtagtctatcccgtcccagaacatcgacgggttgatgatggacaacggatccgtcctgtgctctttcgcgagcatattcaacaacgttatgaaatacaccacgtttccggatatatcgacgtagtgaatgttcatattgagattatgcgttcgtctaactctgttttggtcgcgtacggtaactgtggctgcgttcatcgtaggaagattcggatagagcgcctgtagcttagggatgtaccgctgaaaccgcatggacacgagtatacttattatgctaggtgtgctgtcgaggataacgtccccgttgtacgtataaggaacgtgtatgtaataatcattaaagtattgtctgtgtaagatggcgtgtttagtggacatggtcagtagatccacgcgcgcgggattaaaggccggaagagcgaggttataatgattcgccatctgctgcatattataattctcgtcaaatcggtctcttgtcggtccgtctaacagccccctaactcccaacagattggcaaagtctcgatagaacataatcccgttagacaccctggccctaaacaatataccgtacggttcttttataacgtttttatacaacaaatttaacgcgtacgtgttttcaaaggccaggttgggatattcgaaatcgaaggtatcgtctaccaccgtcgcgtcgaaccctccctgttccgggggcaggtacccgcccagaaatctggcgtgtttttcgggactacgtaatctaaacatgaccaagtctttcgtaaagttaggaagatcgttaaacgtgtgcgtgttaataatgacatttttcttcgcatcgtatcggtctaccgcggtggtggcgatatacccaggctgtaacagatgcgtgaataatttaatactactgtacctatctaataagtagttgatgccaatcttctgtacggagttttgtatattacgcaggtccacagtttccccatatttcggattaattagaacgtcgaacgggtgcacgaaattcgtcttgagatcctcatccactttgaaatccagacatattgacggtaatatcgtcgagattactttaaataagtattccgagtcctccaactgatctaacgtcgttatagagttaataggtatcatttatttagtattaaatgacgaccgtaccggtaacggatataaccaacgaatacgcagttactacgttttcggaggatggatatccttcgaataaaaactatgagatcaccacggggcaattatccatcctaagaacggtaaacgataaactactcgctaaaacagaatctaaattaagcgacatcgaggaccgttcgccgtcagatatttttgtaccgggtgaggattctcccgttacgattatagaacatgtatcgccgcaaacgacgttcgtcgatcg---acgcaatcattcggaaattgtgctggccgaacaacaacgacaacagagagtgaatataaaaatggtaggaaacgaagccttcattcaacgagaacctatcgaggctactacaaagataacctccataccatcccatacgccttccttaggcgtcgtatttgataaggacaagagaataaaactgttagaagaggaagtgatcagtttaaaaaataaacagaacacgaaaacaaactcgaatctggataattttaccaaagttttattcggtagaaacgttcatacatcgacggaaattaacaaacgactggcgatcgtgaattacgcgagtttgaataaatccgatttaactatggacgacttagacgtgtgttccgaagaagagatagataaaatttataaaatagttaaacaacacaacgacagttataagaagagagttatgatcactcacttcgtcaccatcgccattattgttttggaacaacttttagtaaaaataggattcgaagaaatgaaaggaattagtaccgaattaacgtccgaaatcattgacctaaatataggcgaagattgtgaggcgatcgctgtgaaaattggaatagtaaacagtcctctgttgaatatcttcatgtttttgatcaaaaaacttattaccagaataaaaatatgttaacgcataccgaggtcgtcggtttcgagtatttccactttgtgcataccccccttcattcggcggg---gtttagactttgtcgattttctaccggcatttacggattccactcctaataggtcctggtttatttcacccacggtgccttgtacttccagtttgccgtctttcacagtaccgtatacgattttaccaccgtttgtaacggcttgcattatttgaggatgttctgttaaacctaacgtcgtcctttttcgaacgggtgctccgctcttcgtacctgtagacttggatgtcttttttgatttagctgcacccgccgtaacgggtaccgtttcgggcgtctcgctgtttgcgaggttcgtacggtgagtcgcttgctccccgctaatgtgcgacaaaatcgtacgaagttggggagttaatttattaatggtctcgatgtaatcgtcgtagctgctacgagataactttttttctgccatttaagagataaaaatattgtcggtttacaactttagttacccgaaaataatttataaaacgacttgaaatgggcggatttcaatttatctacgtaccccgtttttaagttttccattttctcgtatcgttcggaggagggaggagtgtgttgttgcgtggcctttctcgtgtatataccgtatatgatgagtcctattataatgacacatacggcaaacaaaagtaattcgctaatcatttattgactattaacttctaacgtactcgaccgcgtaaaatggtataaacagccgcctattgtccgtttagttcgatagggctagagttatatcgtccgttttctacgacggtcgtcttagtc---ggaggtttacaatatctaccccacatggaataaataagcatacccaccgtgatcacgatccctagtacaaacgtgatgccgcttagggctctccatgcgtttgtcacggtagacttgttcttagagaaatctataaacgcgaacacacacgccgtcgcgagtaagacgatacctcctataagtgctgtgttgaagtagttactgagaatcgtcatcgtgtccatttaactaataaaaaaattaaaacactgaatgtacaaagtggaatataaaccacataaataatatggattggatgaaaaatatcacgtctatcttcgctttggtcgatagtttgaaattgaccaacacggtaaaacaaataattcccagcaagattaccggttcgtaattagttatcatttactaacctaaaaggcgggggtttattatcacattcaaacaataagataatcttacctttccattgtacgcgtttgatgtgtacacacatcttaagtaattgaacgaacgtgggattcgataacactacggacgaatacgaattatctatacgaacatcggacgaaaacgtacaagaatgtcgtgttggaaacggtacgcttttcctagtaccttggattaaccccgtgggccacgtgttgtatacgacgaacgttttatcgtctacgaacatttatatcccgcgttttaatttttttacgatagaatacggctacgaaataaaacaacacggcgatgcagatgaacgaaatcacgaagctaaaaaagaagggtcgtttgggaggaggcggctttttaggtaccccgggatctatgtctcccgttacggtttttaatcctttacattccgcgactaaatcagcgttcgaattttccaacgttaattcgttgacgtttatactacaccccgtatacttacaccgactcctttgaacgtcctggtcaaacaacaaccattttctatcttttgatttatccgtacactcgtgtaaccaacatacccgaggtcctagatacttctcatccgtaatcgttttactgggagacgtcacacaccaacagtttttgtttgctttgtttctgtcgcagaacttaattaacgcgttatccgcaaacgtaaaataatcgggtctagccacgcggacaaactcggaacagtgacgttcctccatctccgtggcgcaaatctgcgaatatgtctctagggcaatctttcgtttcgtacgcagccacgttaaacattgagagttgcccgggttcgccgtacaaaagggatccatatacgtatcgcagtgactcgtcacatacccgttgtttaagtgtccgggacatcccgcgtggggggacgtgcaacacccttctatctccttgtccataatcatgtaatccttttttacgaaacggcatctgtatcccttagcgatgtacgcctttgccgagtcaggaatttggttatctatataacgttcgtttatatctccattatatataataaatgacccgggtcgaaacgtaaacgatctacatggttctccccaagtaagtacgtatttcttagacaattcgtctgacaaaaaagttccgcaatgcgaagggtccatggtctctgtaagacaaaattttggatgtatttctgattcttcctttctatagatattctcatcttcgtagaacgacaccaccttgttatactcggggtagttaaagttgataaacatttgcttcttgttataatcgccgggatcattgcgtacttttatatctgtcacggatacgtatccccccatttaaacgtataatta-ttaatcttcgtagaagctaggtttttcggcgcatctacgtatcccttctttaaccgcgca---cttcgtaggctcc---gacgactgggacctggcacgagtta---tattaaacacgtatacgcaaaataaaattgctaaaataatgtacgagatcgtatacactgtacgggacacggtttgcatagccattgtaaagaaggacataaacacacacacgatggtcattccgatcgttccgtaactcgttgtgttcacgatctgtaacaacaaacaatacgcgattacgagagacggaaaagggatcaatatagaggcgatccctagcataattacggaaatataaggcggcgttgtgatagccaacacaaaaagaattaacccgattaacgacttaatatcgtttctcataagtatattcggaatcaatcctttaagactggtcggtagcgacagatgcggtaaatgactcgtgtctttgcccccagaagcatcgcttcctaaacggggaaaaaacgattcttcttcttctttggtgaacagttccggctcggacacgcccgctcccgcgctaaaatccgtaaacatattgtaataacttaaataactcatttatatattaaaaaatgtctgtctgttcggaaatagactatgcgttatataccgagttaaaaaaatttttgaacagccaaccgctgtttttgtttaacgcggacaagaactttgtggaggtcgttccgtcgtcttcgtttaagttttatataccgataggtgtattttctaacagcgacgtcgctctgatacgtcccgtacatacgacgtgtacgaatcatatagagagcgccgacgccacctttcctaacctatacccgttacagaaacgtgttgttgcggaggtaacgacgtctatgcggcagaaactatcaacgcatagacctatgtacatgacgctgcatctatcgtgcgggttcggtaagaccattacggcgtgttacctcatggtcgttcataggagaaagacggtcatctgtgtaccgaacaagatgttaatccatcagtggaaggccgctgtagaactgacaaaattaagctatatcatatcgacggacggcgtgagtgtactactgaaacagttgcgtacaaagacggccgacgtcttaatcatcgtaagccgacatctgtccaacgattacttttgtaagaagatccacgatgaatacgatacgtttatcctggacgaatctcacatgtacaatctgatgaacaattcggcacttaccaaatttctaaccttctatccgcctagaatatgctactttttaacagccactcctcggctggctaatcgtatttattgcaacgacgtggtaaacgtattaaaagtctccacgctaatgaaacgtctgaaaatcgtggagtacttcttcgagccgtattccaccgaatgtatacgccagatggccaaacatctaaacaccgaaaataacaaatatcacatatataccgaaaagatactagccgaggaccttccgcgaaataatctcatcgttgatacggtgtctcgagagtttaaacacggtctcgtcgagagagtgatcgtcgtcgtcaagttacgaaaacatatgacgttcttctacgataagtttgtcgaagagttcggaacggactatgtatacttaggcgacgcaaaaaataaagatacgtccgccgtcgttaaatcgttattgcagaaaaagaagttcatcttcgtatcgacgtcccattactccggcacgggtctagacatccctagtttggattcactcgttatatgttgtgccgtattgaactcgatgcagatagaacaactattgggacgcgtatgcagagaatctgaatccgttaagaagactgtatttttgtttcccaatacgtccatacgagaaataaaacattcgttgggattctttacggaaagaatcgtgtcggtatctacagataaactgggattccaacaagagggtaaagagggtaccaaagaggaacccgcgttaacgaaagcctttagttcacaaatccgttaagtaatcgcaattccgaaccacaggcggcgcacgatagcgtgttgcctttcccggctaccttatattcatgtagcgatactttagtaatatccgatacctttaccaatttagaataacacgaggaacacgttacgcaatcgtcctcgacctctgccttgggcttgcgtttctttctacgtttgactcccgcgtcgtcttccatttaagtagtaaaaaataaatctaaatatgccttagaacacgattttctaaaatctaatacgttttcgtcgttgtcgcagtatatcgcgttgttgctacgtatatcgcgcgtcctcgaacacggtaacggttttccgttggagtctatgaacatttttgcgacgactccagacgttttaaaatcgtaggtaaacaatctatcgtcaacacacacggcgtctttcttcaagtgggcgtattttaggtacgcgtcgtattcctttcgcatcttttcggagatcgccggaacgatgatgttaaaaataagaatgaaataacataaaactagaaagagggttatcatgacggctacggacgatttatctaaactaaaagagttgttaaaattaaaacaatgtttgtatatatcggatcaaaagacccgggaccactacaacacgatcgtcgactgggccagctataagtactggaaattggatatctgtaaaatcgttacggccgagacgtccatcagttactactacaaagcaccggccaagaaaccgtttaagatagataaaggtaattacatttttttacctatgtgtttcggcaatgtgtttatttatttcaagggaagtatgatggaactgggatcgggaaacaccgcagacatagacgatcgcatgaaagagatcaacgacgcgatcc-tacgag--acgtagacgtcgaatttcttcgattcgtgtactttaaggaacgatggatcctggaagattgcttttctaaatacagatcccccgtcgacgtattacgtacggtggagggtctgtcgaccgttccttatacccacgttaaag---tagacgaggatcggtggttttgtgaaaacgactacgactgtctagaggagtactttctatcgcgtatgtcggatttcaaaccagagtgtctgtgttttataaaagagggatatagcgaccgatacatcgtcgacttttttagtcacgggtacgtccgggtcaaagacatagaactcgaacaggttagtacgaattgtttctttcccacgatccgcacagcgttcgacggatacgtgttggtgaaggacatagatcacttggtgaaatccagaacgcggatcaattcttacgtaaccgtgaagaagaagaaacgatacatgatcttaaccaatacgggatcggacgtgtcggaatcctcgtccgaggcgttatgtaggatcatgaaccatctaggtcctacgtttttcgtcaacgggaagtatatctcgaagataaacaacaacgcgtgtatacaacgtctgtctaagtcgttaggaatacaaaaatcgtgcaaaaatataaaggagttagtggacagtgtatcgtcttccgaagagttaaaaacacaactgtgtacacggtccatgttcgaaatcgttagggaatgtctggggtaccccaaacatgactttcttacgttggtgaataatatgaagtttaacataaacaacaacgtcgttgtcagttttacgttggaggacgttacctgtttgaacaaccctaacgtatccgtcatctacggcaactttaacaacttcgtgtccctcttcaatgtactctccaatgtcaagcaatcggtcagagatagtgtgcgcgtttgatatcggtaagaagaaccccgcgcgtaccataatggagctacgtcgggacgcgataaagatactcaatatagccaaactagattggagcgcgtcgaattgggaacgtgccgtatccagagacattgcctcgtacgcgtacacgaccgtgttactggaacaccaacccagacgatctccttactccaaatttgtgtatttcataaaaggtctcttgtacaacacgtcgacgcgcgtcaaatgtgtatctcccattatgtccgggggtacgtacagaaacagaaaacgcgcttccgtacaagtatttttatattggatgtccgtcttcgaaatcgacccaccccgtcataaaaaactagacgacgtggcggacagttttaacttagccatgcgttatatattagataaatgggacgtggtgtacgcgccgtacgttaaaaaaatgtaaaattgat-aacgcatccgttaatatactatggatctgttattcgaacagttacggtcgatagaagataagtattctagaacgatttttaatttccacctggtaagtaacaaagatgtatcggatgtgtatccgaaaatgcgggaactcatatcgaacgaaacgttgtttgatcgcatcgtgactaccgactccataaagaactccatcaagaaaattatatactgcgacatacacctgacgaaacacgtcattaacagcgacgcgtaccctactcaggataccacgaacgcgtcgtctaattattcgaagatcgctcagttcttcgacgttaaaacgaacgacgacgagatcagtatgagaaccgcgtacatatttgaacgagacaaatcttctcttgtatcgtatataaaaacgacgaataaaaaacgaaagatagactacggggagataaagaagacgattcactcaacgaggagttttttaagctacttttcgggaaagaaatcggacgattatctgagtacgacgattaaatcgaccgagtgtcagccgtggattaaaaccatatccaaacggatgcgtatagacatcgtgaacaacgcgatcattacaaaagggaaaagttccattctacaaaccatagagatagtgttcgcgaatagaacgtgtgtgaaaatattcaaggattcgacgatgcacgttatcctgtcgaaagacaagaatgaaaaagactgtgtggggatcataaacaaattattcgacgtgtacaaggtattgttttgtctgctgtacaatatcgtacagaacgatgcgtttctcgaaatatacacacattccgaaacgattattgcactggagacgttcgaggaaaaaattaacaaaattaaagacgtacgtcgttgttacggggtgtacaattttaaagtgggaatgtttaatcttacgtttaataaacctatagagtatacggtgtttccgtcgctgttggtacacggcggcagtaagattaaattctttaaggggaagaaactaaacatcgtggcgctacggtcgttggaggaatgcgttcgttacatagagctgaccgaatccattatgaaaaaaatggaagaacgatcggctattttaaacggcttaaatatagaaacggtcgatgtggacacgttaaagaacctacttagttaaagtgaaaaaaaacacggtgtttgaaatggatcaaaggctagggtataagtttttggttcccgaccccaaggcgggagttttttatagaccgttacacttccaatatgtgtcgtattcaaatttcatcaaccatcgattgcaagaaattttatccgttaaacgaacgcttttatcgtttaaaaacgacacggaaaaaatagttatagagatagacaatatcaaaataacgcctccggattactcacccatcatagccagtataaagggtaaaagctacgatgcgttggttacgtttacggtaaacatatttaaggaagtaatgacgaaagacggtacagtgattacaaaaattagcagctacgagggcaacgattctcatctcattaaggttccgttattgatagggtacggaaataagaatccgttggatacggccaagtacgtcgtacctaacgtcatcggtggcgtctttattaataaacaatcggtggaaaaggtcgggataaatctcgtcgaaaaacttactacgtggcccaagtttagaatcattaaaccgaacgtgtttacgttttcgttttcttccgtgtctcccacacacgtcttacctactaagtacagacattacaagatcctcatggatatatcacaactggaaaactgctccatctcctcgacgaaaacgtttatcaccgtaaatatattcttattggcgcaatatctctctagagttagtttaaattttataaagcagagtctatcgtacgatatgcccgatgagataatatatttagtcaacgccgtgatagaaagcacgaaacatttcgtcgattctataaacgagttcgacatagacacgtacataaacgatttattcatcgaggagcacacaaaacaaaaatctcaggtatcgctggacgagttcaaacacgaaatgctttataactttttaccgcacatgacgaatacgccgaaccagttaaaagggttttacatcatttcgttgttaagaaaatttatatattgtatatattatacgtcgagatatccggaccgtgattccatgatctgtcatagagtgttaacgtacggcaaatacttcgagatattggcgcacgatgagttggagaactacataggaaacattaaaacagatatcattaataatcataaaaacagagggacccattccgtaaacattcacgtgttgacgacgcccggatttaatcacgccttctccggacttctcagtggtaagttcaagaaaacggacgggagttatcgaacccatccccattattcgtggatgcagaatatatccattcctagaagcgtagggttttatccggaacaagtaaagatatctaagatgttctccgttcgaaagtatcatcccagtcaatacgcatacttctgcccctccgacgtaccggaacgaggaaaccaggtaggtatggtgtcgcaactatccgtactaacgtccgtgacgaacatatgcacgaacgaatatctggatttagaacgaaaaatatgcgaatatgtaagatcgtacgacgttaaggatataagctatttcgaaacggggtactacgtcacgttagaaaacgcgttgatcgcgtccctaaaccccgatctgacgcatgcgtttgttcgagacttccgacgtaagaaacgagaggggtacttcaacagtttggagataggaatcacacacgtcgcggaccacatgaacgagatacgtataaacatatctagcggccgattgatacgacctttcctggtaatagaatcgggtgagttgattatggacacggttcccgaactagcggataagttggacgacatgacgttttcggacgtacagagggaatacccccacgtgatagaaatggtggatatagagcaatttacgttcagtaacgtatgcgaatccgttcagaagtttagatcgttacccaagtctgagaaggtaaagtatcaactgtgtgactttccctccgagtttagggacgggtacgtggcgtcttctttggtgggaatcaatcacaattccggtcctcgagctatattgggatgcgctcaggcaaaacaggccatctcgtgtctgagttccgacatacgaaataaaatagataacggaattcatttactgtacccggagcgacctatcgttatcagtaaggcgttggaaacgtcgaagatagccgtgaattgtttcggacaacatgtaaccatcgcgttgatgtcctataaaggtatcaaccaagaggacggcattattgttaagaaacaattcatcgaacggggagggctggatatcatcacggctaaaaaacatcaagtggagattccgttggaaaactttaacaataaagaacgtgtcaagtccacggcgtactcaaaactggagagtaacggactcgttcgattaaacgcgtttctagaatcgggagacgccatcgccagaaatatatcctctagaacgttggaggacgatttcgttcaggataatcaaattagttttgacatagccgatcgatacacggatatgtataaatcccgagtagaacgtgttcaagtggatttaaccgacaaggtaaaggtacgggtactcaccatgaaggaacgtagacctatcctaggtgataaattcaccagtcggacgagtcaaaagggtacggtcgcctatatagcggacgaaaacgaattaccctacgacgaaaacggaattaaaccggatgttattattaattccacgtctatattctctagaaaaacggtgtccatgttgatagaagtgattttaacggcggcgtacgccagtaaaccgtataacaatgacggaaaaaacagacctatatgtttcccgagtagtaacgaaacgaccatcgacacgtatcttaatttcgccaaacaatgtcatacgcatacgtaccctgacgcgtccgacgaggtcattaacgacaagatattttgtgataaaacgctgtatgaccccgaaacggatacgccgtatacagctaaggtgtttatgggccccatctattatctaagattgagacatcttacgcaggacaaggctacagtaagatgtcgcggtaaaaaaacaaagttaatacgtcaggccaacgagggcagacgtcgcggaggaggtataaagttcggagaaatggaacgggattgtctcattgcacatggcgcggcgaatacgattactgagattctcaaagactcggaagaagactaccaagacgtatacgtatgtgagaattgcggagacattacagcgaacatccaagggaataaaatttgtatacggtgttccaaacagaacctttccactatattgacaaaagtggacacgacgcacgtatccaaagtgttcatcacccaaatgaatgcgcggggcgttaaggttaaaatggagttcgagaaacgggagccgttgttctacaagaaactgccccccgttacgttaactcctacgtttctgtaa---------------cgattatagagcgcccgtttgagcgtctatcttcttagacaacataagcattccctttctcaccgtttccaggtggttttcgatacgtcgtatcgctttattatgcctcttttgtcgttttatggtcaattgaacgagtttttccaataccatgagtcgtatgataatatctttgaaatctgacctgtccttatgaataaaagaatctttcagaatatcggatatgtcctcttcttgaatttccgcgaaattatatttctccgcgattagtttttttatttcgacacgtatcgctttaagattgggttcttcttcctctac---------------ctcttctgcctcgt-cgcccaatcgtacgcttacctcttcatcttcatcttcgtcgggcatatccccccttctttcccttcttacctccgcaccggaagcttttacattcgtaataaggacggctttttccactttgttcgtctttttttcactgttgttt---tgttttgctgccttacccccgacgcatttatttttttcatctcccgattcgtcttcatcgccggggtatatcgacaacactctatccatttaaagcgcagattttaaaaacgtacactctctgctttttggatcgtttgggggtatgcacggattcaggatactggaatgagtggatgtagaaaaagtataatcgatgcacccgttgagtgtgcgaaatcggcgtatgcctacaccgtccgccttatatccaaacatcgacagcgacacgtacgaatcatcgaacttaacacatcgccatttttgtttagcgtcgtatatgtcgtcgttcgcgtcctgtacccgtctgtctatggctgtaacgtttaccattttagagtactccaagggcgaatgcatcgcgttaaattcttttatattgtcgtagtttaagtaaatagaatacacctggaacaaaatcatacatacggcgaccgtaacgacgacgacgaaaaaaacagtaacggggttcatttactttaatgatttatcatatcgataatcgcattaaacgcttttgataaggcgtgtaaaaaagcttcggtgtccagggtggacatgtcgaatttgtgataactgtggagtcgtgcgttgcatccgaaaaagtttaccacggacatcgtaagcaagtcgttgacgtacaacatacccgaggacggattatacgcggacgtcgtcatattgggacggatcgtcgtatctagtttatgcgaatgaacatccgcgaccaacacgccttccaagaaatccaacacgtctttcacgtgggtctttaaatctatccaggggtaatggtctatgtagaacgttagttttcccaaaggggctgttacgataaagggtacgtggtatttaaactcgtttcctataaccgatttaacattgttgtattctctgttgaaggtttcgacgtctaaaaacgtaagacgttccacgacgtcgtccgtgatatcggtcccagaactaaacgcgatcaattcgatcatctgaatatttttaaacttatacgtttgaaacgtgtgaagcaacgtattctccaactctttcggtttgtctatttttgtaaacgtagagtctggatgtataacgtaataatcgaagtcgtacaacgtaacgtagtttttgtcctgcgtctgcgatttgtttaaatacgcgcaaaaacgtacttcttttcgtaacacacccgatgtgtaattatagaatatctttcgggtgggcatgtgctccacggcggtcagccattcttcattgaccgcggtcgtcttgttcgttaacacgattcccacgtttaacaacggccattggactttatgattaaacccgtgtttaataaacgtcgcgagtcccggaggcagtttaagttctagttccttctcgtttcgatacataacttaacggttcgttcgttcgtatattttttttcgattttttgtttaaggctaataccttaaggttgatctgggaaatgagttcttttatggcggataacgtagcagcagattccgtatccaggtcaatgtctttgttggtcaataacgtcgacaataggtgcatgaaattagactcgttaatatcctcgtcactcatttaaaaaacagaaacctacaactcgtctatatcgtctttgataacgaatcgtgtgagtaactcacatatgacggatttacttgctacgataccccacgtatacatggcgttcacaaacgtatcgaaaaaactatccattttaa-tgccgctcgttgattttaaatacataggttattttttcacatcgtgggacgacaatatcttagacaggttatgtttcatgtgagagaattgttttaacaggatactgggatcgatcttatgcgttataacgtcttcgtccgcgcagtcgtaacatacccgctgttctccgtcgctaaatacggagtcttcgataatcaacacccttcgtttgttgacactgaccgccttcataatagaaatagattttaacagatctttcttagacccggtaattgacatagaacgcaacatgttttctatatccgagtcggacacgttacaacaacagaaatgggtaatgctcgtcctgccgtttacgggaacgtgtttatacgtctgacatagcaacaccacggacgtgtttaaatgcctcccgtggtttagaaaatccaacagacagctagacttggtttgtttatcccccatatcgtccaagataagtaaaaacatgtcggctttcttcgtacctttacattctacatacttttcgattttctgtttcgtcgtaatcaacgcgtagtccaactcttcgggggtcgtgactttatttacgtggtcgggccatacgtaactgtcgtacgccgagttatagacgggggtaaacaagaaaatatgtttatacttagtcactaacgtatcgaacagagataataggtaagccgtcttccccgacccggagcctcctaccaacgctattctgaacggggaccttagcagacttttccgtgaaaattgtttttcattaaatctattcatatttatatttacagttattaaattaatttagtgaaaaacgttaaatatagaaaaataaattaacaa--agttgatacccagacatcatgtcattacacgccaacgacgcggacgagtcgaaggacgaagaagctgcgttcatcggttccacaatttacggcaagaaactaaagaagaaacacctgctcaaaaaagtcagatgtatcgtgatcctgctgcgtgtaagcatcgttacgtccatcgtgtcgcttatggcaattgccgccatgttagcattacagtgcagtaactgcgaggtcattacgacatcggctcgtatatcgacgtattcttccattgcccattacgaggcgagtacgtgcaaagggatcgtcttcgacgcgagctgttatatgtttcacaaagaacccaaaacgttctacgaggccggggcggattgcgccaatcaaagtgccgtattgcctttcaaaacacctaaggagcattggatgtgggattatctggaaggtacctggggggtggacggatacggaatcgttgactcggtggaccttcggacctacgacgtgagtacagaaatgagaaaatatttttgcgtaaaatcatttactttatagttataaatgaaaacgttaaacagacaaacggtgggcaaaattaaaaaaatgtctacgcccgcggccatttttatgattatatcgactatagtaagcggaatcggtacggtattacgctataaggacgatctcttccccaacgcgtgcgataggggttggatgtcgtacgataactattgttatctcaatacaaaaatccaactatctgtgtacggaggagccgtattatgcgcgaaccacaaggctaggattccgaaggccaactttcgtcatttgaaagtgatatcgctaacgtacgggagagacttctgggtgagtctgacgaaacaaaaagacggtcgttggatagatataaatacgaataagacggttaatatggatagtagtagagagttggccgagattaagaaaaaaaacacgggcgctacagacgcgtcatgttacgtatataagttgaacggtatacaggagatactgtgcaacgtcgtaaactacgttatatgtatgaaaagattctataagtgaaaaaacaacgtag-ggtataacgatcggttgccatggacgccgatagaattacgtgcgtgacggccctaggcgtgttatatatacgtcacgacgagatagacacggtgcgttctgaactgggaataacgttcataggagacgtgggaccgtatcgtgtagcgactttaaatatttgtccggtggcgttagacgatgtataccaacgaggcgtgactaattgttacatcgtcagtgacggaaggattacacgctgttctaatcaatacaggttaacatttcctatacacaaggtgtatacggtgtataaatctattaatagttttatgttgtgtttcgataaatgtttcaaattacgcatagataacaatccccaagatttcttcatcacatcgtctatagcgattcaggacgcgcgggtactcgaagtgtacaacctgtataagaaaggggactatcatctcattctcaatcccagcgacgcgtttctaaacgggttggtaaagaaatacaacgtctgtctgtcgtccaacacaggatgggtgatcgccgatgggaaaagtgaaatagaatagtaaatatgcaatcgtcgttatttagtacctttaaaaatgttaaaacgtgtaagcgttacaagccatgtcgtggattacatgaaaaaattgtcacaggatgaattacttacggacgacgaagaagaattggttaagacgattattaacgagttcacacaagaaaacgccgtagagatactgaatataacgtcagttgtggtaaatttgccaaacctaaacgaatacaacgttatcgatttcaaagacgcggttatcaaaccccgacagctcatcgaacattatgggaaatacacattcgagtcaaacgagtacatgtttgttttatgtattaatggggcggggcgtatggaaggtagcaacgacgattcaaaacaaacgtactctattaaaaagggggatgccgtaaacgtgaatctaaagactaaatataggatactaacagatgataaaaatttacaattaatagttgtaacgtacacgtctagatgtccttttgtacattataaaaatgtggtcttttcggaagacagcagcgtgtttgatgcgtttgtaggttgtagatttgcattgtttagactagttagtgactatagcgaggagatactggaagatttactcatcttaaacggtgtttattaccatagttgttctatgaaaaaagctaacataataagtttaaaatcgatagtaactaaatacggtttatgccccattgagttagattacgttcccaacagcggacaccctacagaactggaattgctggaattatctctggacgaagatacggtacaagccatctcaaacggtacgtgttacaaagaaacgtgctcgctctcaggtattaggtacaagctgttcattgtgtacggcgttacctgttatagttttttataaaaagcatacaaaaatgattgtcgtggcgtatatgggactgttgttttccttttgttcgttgtccgcttatttactatctgtgtacaaacaccagattaaaaaatgtttgcatcggccgacgaaacggaccaaatgcatccgattgaattctattacgtattccgcggacgatatcgtac---accaaattccagaaacggtagaatcagacgacgaatttgattcagaatggtcttcggacgaggacgatggagaa------gtgtacgagaactacacgagcaagagcgagaataattttgtggcacgaacagacga------------cgacgtggccgt------ggacgttctcgtggaaacggaggacgaacccaactgggatcccactatctacgacgcgaatacatcgaacgtgt---atgagatacccg------------------acgacgtacagatagaccgtaacgtatcggataagaagtattttacgtattttacagaaacggccgtatcttagaaaatctgaaattttatttggttattttcgaaaacgccaagatgaaaaataatgtatataagatcattcctttttttaatccgctggatataaaaaggcaggttacaaatttatacgatgcggggacccttagttacagacaccccgaacacatcgcgtttatcctcacggaagtggaacatcgtctgaacgagcgcgtatatacgaaggaaccgattcagatcgtgcgcttcgacaaacacagcgtgtataaacaggagacgccgtccccgctatccaaagttatcatctgtttgcaatgcgccaagaaaggaggaaatatcgttatatccggcaccattatgtctcagaagaaggtaattacgctcaacgtaaacagcatgattctattgagtccgttgaccgagtacaccgtgtcgaacgtgaccaaggggcagctcatcgccattacgttggacgtcgacatacccagtatacggataatatacacgagtgttgaacgtatacattacggaagcactttgttggtattgtctcccttcgcgaaacaagacgttgtatttttcgtgaaacagttactggacgaggactataaggtcgtgtgtgaacagattctgatcaataaagaatggtacaccatcataaaaacggaacagaaaaatctgtacattcagtcgagatgtttcggcaaggccctgttgcatttcaacttcgtctacgaccactttgacacatcgactatagagtacatcattaatacgcctatcccgtttagcatggtaagtcctcagaagaaaatatacacgtctcgtgtcatgtacgaaaaggcgctgtacggaaaacttaccgtcgtgtagcgtacttctcgtacaactcggtcgcgttaaatttcttttcagtggtctcgaatttcatatatcgtatctttccgaacacggtacgttccttccacgctctgtcgtggagccccgctacggcccataggcatcccacgtatccgttgggatccgttccatctaactcgtatttatcgtttaagtagatacagacgcttaacgcactttcaggagtctcgctccattccagtatttttttagcccagtacatacgtaagtatccatgcattttaccttcacgaaccatttgaagttgtgcggcgttccataagggatcgtgtgtacgggcgtgttctaaactatacgtatcgtatagatagggtcgagtatcccgtcgatgttcgtctaacgtacgtaaagcccacggatgcgtcgacgtaatagaatcgtatcgtttattataataacaaaagttatcggataattcccgtcgtacgacgatctcgtccaaaaacgccgcgacggacgccggatagatcgaggcgtacacgaccgtgtctaacacgacccgttgggccgacagatgcccgtagtgaagccacggggatagaccgctacaggcgcgtgccgtggggtcgttcttaaacgcgtaataataccgtagcgtatgttttaaaaacgcgcgtaaggtttttagtccttctttcgtccctgccttaatgtcgcgtataggaggaacgtcgtccaatacgggcgtgtaatcttcaacgtacacatcctgtacggggtaaggatgtttcccgatattaggaaacttcgtcaagtaagtagtcagtagtttctgtatttttaatctaaacgttctagcggagtactcctgtttagaagacgttatccaacacggcacgatgttgtgagaatccacctgtatgaccgttgcgacgtcttttaacgattccacgacgttcgatatatcc-ttttcaggaacgcgtaaaggatagaaatccacaaacacccatcgagcgttacgtttcttaacttcttcgggtagaacgacttcgggacgtccgtaacgtaccacgaacccgaaggaccttttcacacattcgtcctccacgtctcgtagcccctctaac-aaaaacgttacgtgtcttgacgtagtgagatggaacggcgttaaacacacgcacacgtataa-ggggacagcgtgtcgtatcgctttttgttgcgcgtagtacagtccccagttatcgcgtatgcgatgttccctgtacatccagtacacgacggacgacgtggggcgttcttcgcattcgtttaacgttctactacgtacgacgttcatgattatagaaacgtgaaggtttcgtccgattggaggtataactttttatacgtcgcctgagtgcccaagggtagcgtgtacaacgcgattaaactaattaactctaatatatccgcgaacaagagtttatacatgtatgtgtacccgtacgctttattgtaacatccgatgaaggataacgcgataacgaccgtagaccccgtatacgagacggtcttcaaccccaaaacgatatttagtaagtacgaaggtattagttttttgtgaagaatacgctgtaagaaaattgatgagaaaatagacagctgaataagaatgattccgtttacctttacgtataacatatccgtatctataccgatcatatactgtcctacgaacataataagcgtcatccataaagcgatagaatacacgtgaatcaacttggatacgttgtttattttaaacgttatcgtacacacgtttccccacaacaatataatgtaaatagtaagtaaagacagaataaactgaatctcttcgcgactaaaccattggtgtacgaaagttagcgcgataacgtgtttcaccgagttgaactcgctatacgcctcgcacgtgtagttccccgtcaggttgttcgcgaaatcgaacgtgatagacgacccgttcgttttattcgaaatcgtatcatacatcgtgtcgaataaccactttacgtggacagaatttatatctttgtaaattaacgcgtctaggttacactccaacgtaaccgtcttattacacaccgtgtagggcgttacggttacttcgttttcggcggccagaggaactacgtatacg---aagaacaataaacctat---catggcggacgccgttcaagaagttcttacgatattgacaaaataccacgccactcgaaacgttttaggcgacgaacggttcgctaacttatgtaaagaatttatatcgttggaaaaaggtaacaatactatcaaaaaacaaattaaagagtttgtactacagatgccacccacgatgactccgctgttttggcttcccgtggccaatctgtgcgacgccgtcacgtataagaactatctgaacgtacaatggatccgtaatcagctggcggacgcggagtattggaccaattcgagacttaatacgacgtcgtacgcgaatctggcaaaaatagccatcacgtacccgctagacccggtgggggtaatgagtttgcgtatattatacacggccttattcgacggcgtatag------------------agttttaaatcctataaatgattgtggaaaatcgcc--tttttacgatag--tttttttgtaaaaaaataatgtacttaaatatcatgaacga-ggggggacctcttacagattttaacgtaagtcttttttctaacaagaaccaacgaattaacgttatgggatctgtaaacacctcgccggaaggccaaccgaccgtcgatattagaattacgattaaaacggtg---gaagacggttctcctcttaacgtagacagtcaccttccgtacgacgaaaactttattaggccttataaacccggagacgagcgtaaaacgacta---cggaagacggtccacctacgaaggaggaagaagaaaatggcacacccgaggaggatcatccgaaggagg---------ccggggatcaaaacattacggacgaggataaaaaaaagcttgcaacgtaagttaacgttttatacataact-----cgtatagattttatgcgtatatttattcgtttag-taatactataaatgaataatagagcatgtcctcgctattacgagtttaataaagtaaaatataaagccgtatgcatgttacgcggaaatgatgtaaaaggcgttatacatttcgagcagttacaaaacgatatagtcgtcgtattcggtgtgatattggggttaaccgaaggattccacggcataaacgtacacgagtttggagatgcgtgtagcaatgagttaggaggacattataatcccgaaaaacgtagccacggggcaccatcggacgttcaccgacacgtcggagatctgggtaatatacacgccagtaaatacggggtatcgtacgtacatattatagatggtaaaattacactaaccggtgatcgatccattataggacgatcgttggcgattcacgaacgagatgacgacttgggacgaggccctaacgtcgagagttcgattcacggtaattccggtaacgtagttgcctgggggattataggagttgcttaaataacctcgctaaaatgtataggtaaattagttcctccatcacctctgtgtgttttttgtacg---acccttgaggc---gatatatacagtcccgtttctataaacaattcctctatacaccgttcactgtctttaaattttacag---cgttgctggtaaatacggtgtttatataccctataaacgaagagatcatattttcggctataataatatataataatcttttctgcgtacacgataacgcgtttaagtaaacaagtatatagtttataaaattaaccacttccgcattaggatttttacaaccgtacaaatacacgctgtattttttcttaa---cacgacacacttcgtttaacagcttatcgtcgcgtataacttttaacaaatataaaagaatggatcgttttctgtgtctcgctagaaagttgtcgaggttcacctgtccattgacgtatcgctgtatactaggtaccgtcttttcgacggtaaagcaacagtagagtagattccccattgctacgacgcgtattccgc---------cctattccttcatttttattatgaataactgataaagaagtaccaccgacgatggctgcaaaaatgagtgatacgtgttcctttagggactttaggaaactatgtcacgccgtggcaaatgaatccaagtacttggaaaaaaccaaggcgattgaggagtttatacgccgatacgatacggatacgcaatatctcatcgtaaagatgttattaccttctttgtgtaatcgcgtatacagactaaacgacgtacaactcgttaagttgttcagtaaactgtttaaaaaagacgtcaagtctatgttgaccgacttggaaaaaggatatgtcgccgtaacgataaaggagtttttcgaatccagtgaatcgtttataaagcctatcaagaaaagtattctgaccttaaacgacgtagactcatttttagcgcatctgacgacgttaacgaaagaaaaagatcaggcacactttctgggtagaatagccagcgtgtctacaggaaacgatttaaaatgttttattttgtttataaaaaacgatctacagattaaggcgggtacaaaatgtgtgttaaacgccctaggcgccgaggcatatacgttgtttaaaacgtcccaggatctaaaaaagatagtataccacgtgttaaacgagtcgtccgacgacgtgtccacgggtcccggaactcccgtaaagcccatgttggcggacatctgcaggtccgtgtccgtggccgttaataaatacaaacggggcatctacgcggaaataaagtacgatggagaacgcgtacagatacataaatatgacaacatctacgagttttacagcagaaatctcaaacgcgtcacgccccataaagtacagggattggacgacgccctatcgatcgcgtttccttcggcaaataactttatcctagacgcggaactggttctcgtcgacgaacgtacgggagaatgcctaccgtttgggtcgttgggggtgcataaaaaggcgtccttcgagtcgtccaccccctgtcttttcgtattcgattgcttatactataacgataagagtctattacgcgtaccgttcgtacaacgcagagccttcatcgaagcgatgatcaaagagataaagcacaaaataacgatgtctgacattcgtattattcgcaacgaatctgatatcacggaggcgttacaagaatccgtagaaaaaggattagagggacttatgttaaaggggggcgatgatgtgtacaaaccggggcttcgcggatggctgaagataaagaaagaccatctaaagaccgcgacgagtatggcagattctgcggatttagtagtcttaggagcctattacggcaaggggtgtaaagggggcatcatgtccgtatttctaatgggatgttacgacgaggaaaaggataattggaaaacggttacaaaatgctccgggcacacggataagacgttacaggagctacagtccatggacgttataaaaataggcaaggaccccgccaagatacccgattggttgatcgtccataaaacgtattatccggatttcgtcgtaagggatcctacaaaggcccccgtgtgggagatatccggcgccagtttctcgtcgtcgcccaaccatacagcaaacggtatatcgattcgatttcccagatgtaccaagatacgagacgataaaagttggagagacgcgacgacgttacgtgaattgactacgttgtacgcgtcttagttt-----ttttaaaatataaaattaatacaaatattttgattggacacttccaattcattcatacgagaatatccgcgtgttattttctgaaagagacggtcccacgacataccaccgcgatgtatcgaacgttatttattctaataatgataggatacgcgtatcccgaggaagtctgttacagaaaactgggtctctacggagtatatcacgatgacagtaaatacagaactccgttggatgtaaaaacgatgactcagaactacgaaaacgtaatcatcgctaacgccatgttgctagaatcaaaaataaactggacggttatcatgtcggaagtgaacgagacgttcgtccaaaactgttcgagctccgactacctgtacaatggtcggattaacgaaacgtttatcttaacgttccagcgcgggtacgtagacgcggatcacgaactcttattcgtcgaaccgacctcgttggatgagatg---cctaatacgaacgtgtccgtagtatacaaaaacgacacgggtacgaacattacaacgtccgcgccaccgacgaccgcccctaccccaact---------cccgaagtcagcaacgacacgacacaattgcgattatcgttcaa---tgagtcgagtatgatcattacgtttaacaacataaccgtcgtgttaaacaacacctgtataacgacgagtgtagaacgggtccgtgtacgactggttaacgattctctgatagtaagcgccacatcgtatcctttttccacgagtcctccgtttatggagaaggaatacttcgacaattgtacgttgacgctacccgtgtccatccatcaagggtccaagttcgaagaacaacgggtagaggaatccaactgtacggtcgagtataacgtcacagactataactctaccgcggacaataacacgtcggtaaacgccacaacgggcttaaactacacgtgtatgacgaatacgacgttcgatcctactaaaaacattacgtacgtgtacaacaacgagacccgggtagtattgatagaacaacaaaacgatctatttacaaacattaccattatcacggattttctgaacgaatgcaacgcctcgagtatggagacgaaaatatacgccgtgggtatacccaacgtatataacgaaatactaaccaacttaagcgtggagattacgaacgacacagttacttacttcaattgtaagttaatgggaacgggtgattgtggattgggtatattcctcgagcgcgcgacgaccatgatcctagaagagaaaacgaaatcaaaaactaaatctagttctagacacgccaggtccgtcgtcgatctagaggacgccttctgtctacatatgagacacggtttacatcacgacgtagactgtcggtcccgtctcatacccgaggaagaaccaacccagccgaccaggacacgtaatcgacggtctcctccaaaaggagagaaaccccccgtacctcctaaaagcgatctcgtcctaatgagcgccgaggaattaggagctcgacccaagatacggaagaacacagatacgatacaactaggtgcctcgggaacggacggtcctgtgtcgggaagcgatcaaatctacgcggacctcaaacagaaaatagaaacgcggcttaagaaactcacgat---cgatgagggc---ggacttaccgcgtcgagactgccaccgtctacaaaagctctcctggaggaggcgattggtagaaaggcgaggtccgttcaggtatctaaagacattactcgtcagataatagaccaacaacagggggctacgggagaccccatatcgggtagacagtttaaggtaaatgtacgaacacaaacgcgtccttctacgaccgtaaccgtcgacactagtagcggcgtgtacgcgaacgttctgagaactcctaaagatgtggaggtgaccgctccgaaagacgtcaccgttgtgaaaaccaccgtctacgggggacgagacgacacgtacttcttagaaccccgacgatcctcgtc---------------------------------------------ggcgtccgagtctccgtacttcttagaaccccgacgatcctcgtcggcgtcggacgtaggatccgcatctccttacttcctacaaccgggagacgaagacgtatt---cgtaggtcaggagtatgc-gcaagtaaacaaacgccgtctaccgagcgatggggtacataatccgttgagaagacattcatctagcgattacgaaacgattaaagaaagacaacgatctataaaatatcaccgtgagaattactacgagtccgtagacgatagtaacctgtacgcgcttgccgggcgacctacc---cccaggcgaccaaacccccgggaaggcgttcctcttccacccattccgaggaaagatttacctcttcctcctattccgggcaacg---atccgttcaacacaaagacgaaaaagatgatcgacaaaatatgcgacagtcaaggcgccgcttccatctgcggtatccgaggaaccgacgccttatacgagtctgtg------gacgatgtggacactcgtcatcttaagcgtaaccccatctacgaaccgtttaacgaacgagagtattccacaaacccgttgtatcagcctttagaagagggggcaaaacccaaatcggctctaacgaggaagaacgccattaggagacgtcccggacaggactccgacacactcgtcatagaaacgaggtattccgaaggccccgaaccaggaaatgacaattatgcggcgaacaacgtcaagaataacgcagacggtcgttccacgaatatctattccgcggagcctaaaaatggaaataccggaggtggaggaacgggtacggatgtggcgaatacgaaggacggacaa------gccaagaaggtg---aaaactcccaaaggtaataagcataagaagttgtccat---gggcggtgcctacgagaacaataaaatgaactccatgattaaggctatcgccctatctagttacctatccacgacgaattctagaatttcgtcgattatggcaagcgccggatctcaaccgaaagaactcgcgatagtgaacatcgtatcctctgtgttatctcaaataggaggtaccatagctatcgcgggaagcaatagccctacggcggcagctgccgggttagccctgcaagggatatctggactcatcgacgcggcgacgtccatctactacatactggcggggtcgcagccgtacaaagatccagccatcgaaaagttttccaattacgctaattacatgtctagaacggaagcgggtgcccgggtgtgtatgatgcccgactcggacattaccattacgttggcgtacagacacagcaaaatgaacacggacgctgaaaaaaacagaggtgaatacacggacgttatacccagtaaagtgtactatttgaagaataactacatcagttacaccgtgaaggtaactctggtctgtccaataggtcagttacgtctgttagaggcggatgttaacacgtacgctacgttaataagagaagagaataacggagccaagtactacctcgtacacggcattttagaactattatcgtatcattcgacggttacgtttacgtgcgggaacgaacccggggtcatctttacaccgttcgagcaaaaattacgagacatgcaactgcttcgtatatcgactccgggagaacccaaagaggccgaagacatgccgtcgaacgtgtgcgatctttacccgcttaaacgattctatgtattggccggaaactgtccgtacgatatgagtagaaagtccgtcgcatacgttacgtgtagtacgctattgaggatgtctacctacgaagccacgaaacatcgttggatcttgatgaacccgttctcggaagacgaacacgacaacattcaactgtttacgtttaagaagtacgatttcaaaggctcggtaataaatctaaacgagataggacatagcgacaccgtatgtagtcagtccgatacgagcacgtgttactggtccgatgcgatgattctagaagacgttacggcgtgtacgtctagaatacgaaaactctacgtaaaactgagcacgtcgttgggaaagggatacaacagctttgttctaacgtgtccgtacgggtccacgcctttctacatctcgaacggaaccatcgtagacatccccatcaatacacgaaggacgacggttcggtttacgacccagtcggacacgacggccctggtatcgtgtattcataacacgaatcccgcgtacaagtcggacatcatccaactgtcatttgttacggaggacgctcggtctaattacctggactttagatacttcaagtacagacaaaaactgttcaatgtattcagcgacccaatgccgttgagatctaagaaatgtaaacgttatgaggaaaacagacgatgtaaaaactattaccacgtgaaacacatacccaaaatagactacaaagtagtgatgcaacgacttcccatggtcaaactgtccacgagttacacgggcccgttgaatgacaaaacgattacgaagatatcgtcgtattacgcgtctcccatcagtctatccatcgacgtgagttccttgtcgagcgtgtacgacgtaccgcaccacttttggaaatatgcgaaggagggcgtccggacgttcagcgccatcgccgtaacgatgttcgcgtgttccgttgttgcgggaaacgtgaacgtgaacccagggatcgggggcaggacagatacgtacggtaggaacgccaaatacatcttcttgggaaccaagcggtctccgtccaacaaccgtataccgttcgatttcgtatacgacagttactatcagacgaccaactacccgtacgagaaatgcgatgtctacctggacttggttacgcaacgcttggagatacgatgtccggaactcacgattcctcagaagcctttcaactctcctctagtgaacagtttatgcgtattagttgccacgtccagagatcattgcgcgttagtgacagaaaactgggacagaacctacgggtacagctacgccgacgcgtatacagaattcgactcctgtaaaaacggatattatccatctcgacccattgataacttctgctattactggcacctgagcacctactggcctcccgattacgacccgtgcgtgtccgccatggttctggcacatagttacatcttcccggacaataagatcgtaaatcctccgtacatcaaggaattcggatacgatcccgataaaaacgaatacgtcgaccgaactctgtacgtgaaacttcaggcgctctacgaccagtacaataaactggtagaatactccatgaatcccatggtcgatatttcaaataatctagcttccgcgatgactccggaggctcgcgagatcttccgattgaagtacagcggggccgagatggaaacggagattactctgaataaacgcaaggccgagaaagtaaaagaggacatagaggatctcctgaacgagatatacgccaacacgctaacgtattcggaggctacggctatgttacgatccgccatctctacccggtgttgtgtgctgaatggaaccgatgtgtacaaatacttccggttggaacattatctgtgtggaacgtacgaggattacctggtctatatagataacaaaacctacgtacgtataaacgagaccgttgtaccggagaacgagtatctggcagcgaaggccccgcgagtgacctgtttccacacggacttgatccccattacggacgaagagacacaacgacgttttgagaaaatgattgtacaggcggcgttagaggacgccctaacgagcatctttgaggagcacgacaataacgtaaccgattacttcgcggaatacatgcgatccctccaaatggcgaataaaagtc---atacgaataatattatcgcggtcgctttagcggggataatcgtcattgtaacga---cctacgtgtttactagattacgcactaagc---aaaaaaaaggaaattataacgtacgtaataagatagataattccatacagaaagagattcagttggacggtgtatatactactgacaacgtttttatataaacatggtgtttatatttattatcacctgtgtatgtttggtgacgagatcctgt---------gggggtgggttagaagacgatatagatcgcatatttcaaaaacgatacaacgaactgag-ccagccgattaagcgcaatatgcgta--cactgtgcaagtttagaggaattaccgcgactatgtttacggaaggagaatcttaccttattcaatgtcccataattcacgattacgtgctacgggcgctgtatgacttagtggaaggaagttacacggtacgctgggaacgcgaaacggaagacgatgttgagtcggtagatccgaagttagtcaaagggacgctattatacctccaacctaacgcgtccagtataggaacgtatctatgtacct--tacacgataaccgaggtatgtgttatcaatctgtcgcgcacgtcatccgacgtccgaagatgcaatgcgtgaaacatgcacatac-------gacatcggacagcaacctgtggatatacctcgccattttagcagttttgatatccttaggcgtcctgtaaaggaaacgc--gccagactccggaactatgaagg-----------------------------atttat---cactgtataca----------------gactccgacgtacgaaggataat---cacgacgtaactccgaactatgaagtaaca-ttttttaaaacaatttcgttatgttaaattatggaacggtcgcccac------ttacacggtacacgataaacgcttttctatcgtcgcactaaacggacaatacgacatggtggacgattttggtcttagtttttcttacacagcgatcgacgatatttctaaaaatcattccatcaaacacgttttagaagaatacttttcatggcgcgcgtatataggccgggtatgtatcataccgaatcacgtgggaaagctctacatcaaacttacaaagttggacaccacggcgaagaacaaactaggcaatctagatatattgttatgcgacgtgttaaaaatagacgaggacggaggcaacgagaaactgtttcaattcatacggtcgctgaacctacacaagaataaagagaacacgttgacgttg-ataggattactagcctacgcgtgcaacttctggggcagtcaaaaaataaataaatacattccttccatcatgccgtttttcttaaaacaaacgaccgagtctatactttccgaactgtgtgttattttgaactataacaaattgtattaaatggaggaacgcaacctagacctgttggattcgttaaaggatgcacttacgacggacccgggatacgagaagtatcattgtaccaagtacaacggaattacctcgaacggactcagcgccgtaaccctattcgactatccaaacgaggatgccttctacgatcgagccaacgtggttaaactgtctagattctgtaaagtatttttattacgggatacgaaggattatgtgtaccttccgttcgcggacggcgtcgtctacatactactcatcgtgggcaaagccgacgaagacaacgagtacacgtgttattccaacacgggcgacggatatatactgggtcgttactacatgttgaagtcgcagaaggacgaactcgtaaagggatccaacgtcgtcgtatctgtggcgttgttcgaagaagcggaggggcctcgggttccgttactcagaacgattcacaacggaggcgttattatctccagacataaacggttgcataaggaactccccagtcaagattggttttctttttacgtggaagtattccactgctacacttccgtgatatacgcggtagttgacggagccgttctatacgcaaacgccgattacaaaacacattgtacgataagcgatgaccgacgacatagggaagacgttacggacgattgtctgtgttgtcacgtatctcctcaaattcgtacgttcggtacacaggtaatggagaacgtagagtgtcgggtggtacgggatggtttatgtatcgaaataaaacacgtgggaaaattcggagcatcgtgcgtaggtgcgtataatacgcggtatataaaaatagcgatagggtcggtgtacgatatcattctaaaacaggacgggatgtccggaaagaagcgacatagttgctacgtgtacggaatcgcccgacggtaggcttgcgaaatagtgtattgttttttatc-----agagttagcgtatacaaaggatcgtcttattttggatcatacgttcgatgatcgttttctccgcgtttacgtcgtgaatggagttttgcatggcacgcatagtatagccgttgtaataatggataaattggttaggccccccattggggtacccgaatcccgtaatcgttacgccctggcacacgtgtaacgcggtcacgagcgcgaccattcccatcgtaggaacgtgcaacgttccggacgttgtctgtatacgcaacgccgcatcgtacgtatatttcggatgtaggattcgtacgaacgccggacgcgcgcgccacgtgcgaggcggtttcttccaaaatctagacaggtcgacgcgtgcgttgttcgtaagcatgttatatagccagtataagtcggcggacttgaacggaaccattacaaacagcgtcgtattatcgttttctttcacggaatccgattgggcggattccgggtagaacatacgtatcgtcgtttttgtcccaacgtctcgttcgaaggcacgaacgggagcgtcgtttaaccgaaacaccacgtcgtacgagtcgatgattcgtcctaaagatctattgtgtaagttataactatttcctacgacgatacattgtttgccgtataagaggaaattaggaagatgtccaggaatcttttctaacagacgacgtatctgcgcttcctctccttttagcccgtacggtaaacgtctttcgaacgtattattgtgggttacaaatacgtttgtgacggatacgttgttcgttccgtggtttaccacggacattttcaacgacattacgaacaacgcaactgcggtacatgcgtacaccatcgtgcatcgtttaaagaaatacatatcgcagaagcaaga--tttttttgtgttttagtctacccaacgtacgcgatagaacactatgagcaactacgtaaagttcgacgtatcgatcgaagatgactgtatca--atataacggtcagtaacactagtttacccatccacgtaaagaccgtccccaaacgcacacatcggga-caattacgtgtttaaaaacactatagacgcctcggacgatatcgtctctatcctacacaactatatatggtacagaggatttataggtctgccgaacaaatacggtagggtgttcaaagaactaaagctcttcgacatcgacgcaaagaccaaat-acggagatataaatactttatttttcatgttaaatttaaactcggatcgttgctgcaggaatttttccaatttcgtaacac-tacaaaaaactatattcaaacacacggttaccgtatacaactgcatcgaaatgataggattatgtgccctggtggcggaacaatggaaaaataataacaaatgtttaaattggcgtatcgtagtagatgaaatgtttaggttcatcg--accctgacatgttagaaaagatcagaacggtactccaagaacgattggcgtacgaggacctgtcgtaacaatgacgggtcgt---tacgccatccggttgttagaatccattagaaatttacaggataagaccaccttatgcgacgttacgttagttacggacgatgatgtgtctatacatgcgcataaacttatcttgtccgcgtcttctacgtatttcgaatatatgttttcgtacgactttatagaaaaagacagaaacgtaataaacgtgtgtgtcgaa--tatcgtgccttgttgcccctaatcaattttatatactcaggaaccttacgtttgacggatgatacggtggactgtattctagtagccgccgattacctacagatactagaggcgagtgaattggcggaaaactttatactcgcccgtctaagagcggagaattgcctccattactacgaattttccaaacgttacaacagacgacatatattcaacgtggtaatcacgacgattatacacaacatcgtcagtgtgttaagacaacccaattttaagaccatcgagttatgcgatctgcagaatatattatccagcgacgatttaaacgtgatagacgaggatgtatgcgccgtcgtcttagtcacctggttgaagcaaaacaacatggaagattgcccatccgttttactggaacaagtacggatgtcgttactctcaatgtctgtgaaaaaccttctactaaaaaccccttgcatacgtaataaacgatacgtacagtctctcgccaaattagaccattcccctagacctcccactcaggggtgtatcctgtcgatagggggtcgtaaatactacgacgatatcacgtccagtcccgtagaattgtattctcccgtggacgacgtatggacgaccgtgtcctacttaccaacgcaccgacagttctttagcgtcgccgtattggattttgtcgtatacgtcgtgggtgggttacaggacagtgtatccgtcgcgtccgtgtccagttacgacgtaaagacgaacgaatggaaagagtgccctcctcttaaaagtccccgacacgggtgcggattagtggtcttgcgagacaaactgatagtgataggaggaaaaggaagaaactcctatctgaaagacgtcgactactggagaccgacgtacgccacgtggagaaaactgtgctctctccgcgaggcgaggacgaacgtgggagccgccgtcgtacgcaacaaagtctatacaataggcgggatacgtagcgtcgaggaaccgagtcgattggaatgcatcgataccgtagagtgtttacagaacaacaaatgggtcgcgaagaagtcgttacccgaaccaaaggcctgtttggccgtggcgccttacaaacatttcatttacgcggcgggtggatacgccatcaacggcaggggcaccgtcgttactaaaacgaacacgttgtacatgtataacgtggaattggacgactggttttacctacctatgatggagctgtctagaaacgacgcgtctctctgtgtgttaggtaaagacctctacgttgtagggggttttgtaggatcgggatacacaaattccgtggaaaaatacaaccacaagaccaataattgggaacgaattataccatgtaaatcgcccaagtacggacactgttccgtcgtgttaaaccacgagtgcccttggaaacatctgcgct----aaaaactaaaatataacgcgga----agaagagagacgatgcgtgtgttaagtattttagcgttattatctacagtagcctacgcttactccgttcgctgtacaaatacaacgacggtagccgaacatgtaaacgttactattagttgcaataaaactagc------------------agtagtagtagtttgttccatcttataacgtggaaaaaaaataatgaaacgactatagcggggtacggaccaagtggcgcaaccattaaagatgcgagcaaaatagagtatttatccactggatacaacacgtccactatcttgataaaaaatgtaagcgcggaagatagcggactttactactgtatattcaactcgttctctaccgaacctagcgaagaaggaacggtacgggtaaacgtaacgacatctagtgcaacgactactttacaacaacc---------------tcaacctcaggcttt------acgaacgacccgtggtcgatcgactaatcgatcgacgtcgcgtcacgtatcgcgtacctcgacgcatcacgtaggtgacggatccttaacggtggaaacgagacagtataaatactcatcttcgtcctcttcctcatcctccagctggacgagtagc---gcaggatctcgtaacgtaccgagc---ctatttaaactcattttcgtaataaaaatgattttttatatcccaaatttaatcggat--aaatactatgtcaaaacgaaacgaaatagaaccaggggacgtgttaatcgatgcatcgaaacgggaatgggtactcggggacattttgggaaagggtgggtttggatacatttacacggcccgtttgtgttcggaagaggaatttgacaaatacgttataaaaatagaaccgaaaagtaacggtcccttgttcgtagaacaggtgttttatcaacgggtgggtaaaaccgacatggtcacggactggtgtaagaaaaataacttaccgtatttgggaattccttcctttcacggatttggattttatacaaagaacaaaaaagactacaggtttattattatagatcgtctgggatgcgatttgtataatatactacaatacaacaattacacacttcctttgaaaaccgtatgtctcatagccatcaagatcatcgtcgtattaaagtatttacacgaacacggatacgcacacagtgacataaaggcgtccaatatagcaatcggtgcacgtgataaaaacaaaatctacctgttggattacggactgtcgtacagatttatggtggacggacgacacgtgttatacaaacgagatcctaagaaaatgcacaacggcacaatagagtttaccagtacggacatgcacaacggggcatgtccgtcacgtaggggtgacttggagacactaggatattgtctcattaagtggttgggcggtactcttccctgggaagataatctgaaaaattgcaaatacgtaatggaatcgaaaataaagtttttaaacgatataaaacaagggatagaaacatccttatccgcgtgcgtggaacccctacggagatactttctgtacgtaaaatcactcgcgtatgaacaacgtcccgattacgatttacttatacaattgttaac-aaaagcataacgcgtgtatataaatggatcataacgtcaaaatattagataacgattacggtattaatatagtgtttctaagatctaatcattacatcaatataacccgattatgtgcccccatgaagaagtcgttcaccaactggaaagctctaaagaacagcaagtatattatgaacagtatttccatcgaggaaaacatagacatagatgatttaaccttccggatatacaaaaataaatactccgtatattatcacggtatttttgtacatcccaagttgttgaaatacgtacttagttggatatcggacgaatactacgcaaaagtctacagcatcataaacgcctacgatgaaaacatactaaagaacacagtacttactctatacgtaaattacatatactgccttaagcaagaggatatgctgtacaaagccattcatcacagaaacaagacataccaccgcctgttaaaaacgattcctaacgtagtgaacgaatacgaaacgttgtacgacagttacaaaggagaggaatgcgccatatgcatggaacccgtatacgccaaacccattaagagtagtttcttcggcgtgttatctcactgcaatcacgtattctgcatcgagtgtatagatagatggaaaaaacaaaataacaaatgtcccgtatgtaggacgattttcgtatcggttacgaagagtagatttttttataaggggtgagaatactcttctttatcgtcctataaatac------caagggtcaccatgcgcgctacattatggaccgtgtacgtagcgtcgttgttacagtcgtatgtactagccgattgtaagaacgattttaagtcgaacgttcaagctgtgaataagaaacagacgtacaaacaagacgaggtaacggaattacaatgcgttccggggtatcagaagaagtccaacgtaactatttccgccacgtgcggaaaagataatacgtggcgcataagtaacgaatacgtatgcgttcgtagagaatgtcccgatccacccacgatagaaaacggaagagtacatacccctaaaattatgtatcatcgacacgacgcggtacgttacgtgtgtaacgagaaccataagagcattccttattcgttggtgggagaagacgtcgttcgatgtattaatgaaacgacgtggtatccttctcctcccacgtgtaagatgatcgtgtgtaggttccccgctcttcaaaacggatacgttcacggagttcccttcattaaacgattctgttataaaaacagggtacgttttacgtgcaatcccgactttacactggtgggtgcgtcgtacgcgacgtgtacgttaaacgctacttggtcgcccgatgttcctaaatgtgttcgacgcgcgcacgatagtaatacgcgcaatatattcgcctttgtggaatatgacgactttgaagatctagacgacgaagacgcggtaaacgaaaaactgacggatacgagcactcgccccgacgacgctacctccgatcgtccgtctcatgtctttgtcgcgctcgttattctaggcaccatcttgtttatatttacgttaggtgtgatattattattttgttcgtgtactagttcaaatattttacatcctaataaattgtcttatactaagttgagtgtataattt--tataccgcgcccgtcgccatgtacgacgaagccacgattaagcgctacatccgctggagaggaggcgatctagacgtaccttacgaggacgtcttcgaaacgtacacggagtttgacgcggtggctaagaaaaagtttggagagtgtgggtacgaccttataaaacccatgaaacttacattaaccgacggacccagactaggtaaactccccacgaaggaacccatgacgcccgaggaagcgatcggattatgcggtttactcgctgagaaagtcacccattctcattacaacgtcaactgggacgtcgtattcgacgaattgtttagcgtaatg-------aaacgataaacaata-------------aaaacataaattaaa-----tgggttaactacgaaccatgtcgtcgtactactctattaagcgagtgagtccccacctcatagatagatacgcgtttactttgattaaggaatccgaccagtgttttatacacaaaggagcgtttaataacaccctcgtcgtcgttcgcacgtttaaaaagttccacaaaggatgtaaagcgatattggaattaacggagaatgagatccgtggcgtaaaacgcgtcgaccggtttaatctgttgaaagtctacgggtttttcgtagacgtcgtcgatgccttacctagagtgtctatcattctagaatactgtacaaaaggttacctgagagaggtattatataaggaacaagacctgtcgtttaaaactagactcgacatggcgctggattgttgtacaggtttagccagtgtgtgtaaatacacgaagaaaccttatgaacatctgtccagtgttaattttttagtcgacggggattatacaacgaagattctctgtcacggattagaaaaaacgttatccgttccaccgtttaagaacgtcaacatgttagtgtaccgacctcgtcgtattttattggatatctttagcaaatacacggagaaagatgacatgtatggtttgggcgtcgtattatgggaaatattcacaggacatgtcccgtttaacaacgcgacaactgccgacatttacgacgctgtagtaaacaagaatgacgaattaaaaatagataccaaatgccccagatacattaagaacgtcgttgatcggtgcacgtcgcaccaggaggatacacgtcctaccctaaacgaggtattacacaaaatatctatgtatagatgcgttatgcaagccgatgagttactcgagacagacgtgtaagcaacaac-ttttttttaac-----acataaacgtaaataaaagatccacgtttataaa---cccactatggatcacgtaagctattacattgtattaatgaaatccaagcgcattactgtatcttccatccgcaccgcgttaaaccacgcacatagtccatttttaatggaggtgtccagttacaaacaacgtgtggtggaggattatctaaagaaaaagtacgtcaaagccgccgtgttgaagacattattggatacgggagcttgtctacccgaggaagcggttactgacgctatgactatatatctgacaaaccagcgtgtaaagtataacgctagagccgttatacgtgttttggatgtgttattcgagtacggggcgattttaagtaacgtgggaggcaa---cacccatccgttgctgtattttatcatgaataaaaaactggcacagatgcctatattagagtatttcctacaacgtcgtgcgaatcttaccgttacaagcgcagaaggattcaacctattgcatttgtatctgaaatcgccgtatcccaaactgaacatcatcaaactattattagataatggcgtagacattaatgcaaaaacgagaacgcatcaatacatg-ccccttcacatctacctgatgcatccgcgtctggataaaaaggttgtggagtttctactacgtaacggcgcggatgcggactacgggtggtgcgcgacccctctagggacgttgtacagtcactgtgtatcgtttaaactgataaaaaaaataacggctaaactgttggaatatggcgcggatatggagtccctcgccatagcgagcggacacaccgctattatgtcgtatcttgttagtagccacgcggccagtatacgtccagaatatgtatcgtatatgatagagtgcggggcaaacatcaaccggtgtaccagttatgagggatatactccgttaatcctatatattatacgagggttatacatcgaatcgaacatgatcctgcacatgatagattgtggagcggaccctctcgtcacgtccggcgacgataccatcttgcattattacttgaaacgatacgtgatatcggaagacattatcgacgttttgttgtcgacaggaattgacgttaacgcgataaacgatcagtttcatacgcctctacatatgtatttaaaccgaccatctgataatgtatgtctctctattatacaatacatgatcgatcggggggcggccacggctagattatcccgaacgatcttcatggagtcgttgttggagacatttttaaaacgaaacagacaatatctcaaatcaaccgtagacgtggtgaactacttactgaccatataccccatcaatgaaccagacgcgtgtggatttaccccccttctatccgcgatatacgcggttaatctcaacttctttaattacttcattgagttaggtgcggacgtaaacgccgtatccgtattcggcgacacgtgtgtcacgttagccgtggcaacaaaccacacgtattttttaaccaccgtgttgaatcacaaaccctcggagcaaactatgcgtcgtactctagaatattttatggataaagaactcgttacggataaacaatataaactgataggaaaatgtatcacgtacgcgttcactctcgatccctgtatgtacaaagactttgggtatatatccgtcgactttaaacgcgtcgtcgacgtctgcgaagaagatatcatatccatgaaacacgatgttctggataaagtctccgtgtatgatttggtgtttggcaaaaacaatacgatgcctatgaggtacgttcgagattacagagttactcgatatatgaactccgttatttacgggggacgagtaaaaacaataataaataattccgtagaacgagataaacaaatgcgtaacatcttaatcgcgttagaagtgtattgcagaaatacgttatggcatacgcttcccgtggagatacgggcgcatattgtagacaaactaccctcgcacgaagtgcgtacattggcagagaatttaaccgtattcaaacgtgaaaaactaatataatatggcaattatggcctcgttgcatagatacgttcggtttaccgacagtgtgtacataaactccattaactttctactacaatctggattcgatgtaaatacgacgtataagggaaacagtatcatctctctctatttaaaacgacccgatgtcaagaccaaagtagtaaaattcttaatagataacggatcggacgtcaatcacaaaggatacatggaaaccccgttatgtgcccttttgaaaaacagaacgatagccccacataaggctaaaaaactagtaacgttgttgataaaggcgggagccgacataaatctaaaatcggtcaacgggtcatctcccatcgtgtgttttatgtacaattcgaatataaacacgttggacatgttacggttcatgttacgtaacggggcgaacgtatccgttaagaactttagaggctacaatctactacacatctacttggaagggtgtatggtgcggaaagacgtcattaaagagttgttgcgtgcgggagttaatccgttcgaaaagactaacaacttatacgaacttactcctatgaacatatatctaagaaacaccatagacgtcgtaaacgtagatgtgatcaagtacatgttgaagaaaggcatacaacttaacgaacccggacacgaatccgcgctagaatccttcttagataataacaagatactactgacgaaagaactaaccgtactaaacttcatactacctcgtatatctactcataacgggtatacccccctcctactggcggcaaaagtagacaatcaagaggcgttcatgtatttactgcatctgggcgagagcatatacgcgtactctaaagaaaacgacaccgtcctcacgtatgcgttaaaacacggaaacgcgtacatggtgaatagaatattacaaagacgtccgggtagaacgttgatacataagacgttcgtacacttttccgaacacgggtttaacgatatgttctttaacatgacgaagatggacattctggagtccgtggtacattacgcatttaccgtgtgtccggagttccacacacagtgtttggaagtacagttggtgtttcccgacatcgtgtacgaatatgagaactccctagaaacgatgcgtaacgaaaccataggatcgtacagcgtatacgacttcgtgttttgtagatctcggggaatcgtacccgttagtgtaataaagcaccccagttttatgaagttccaaacgtccatcttgtacggaccgacgatacgaagtattattttaaactcgttagaattcgacgcgtgggttaacgaagccgtcgatgtactcaacgtctattgtagaaagcgcaactactgggggcgtttacccgtcgagttacaaaagaatatactgcaatacttaacgagctaccaaattaagtacatcctttgcttcaagaaaaaaacacgtaggttttttatatagttgaaaaaataa-------------------------------------------------------------------------------accgtacaaaatagtgc----------------gatctttgtgcgctataggagatc-gaccggcaccatggtattcgacccgt--tacacgagtactgtctagaggatgacgcgttacagatagatacattgaaggcgtacctcgcccggtataaccctaacgcggtctattacagaatgtccaca---ttcagacgctatctacaacgcaaagacattaaacaaaatatcgtagaactgtttatacaacacggggcgtgtgttaacggcaccccggcggacgacgaagcccctctatataccctgttcgataacagacgagccgtgtacaagaatatcgtcgatgtagcccgatgtctgttatcaaacggggcagatatcaactataaaggtagaggagaacacccattttgttctttactgaaaaaccctaaaattaatcataaagattttatactatacctcgttaacagatacccggtggatatttacgtactagatagcttatgtttaaacgcg----atccagtgttatacgcgttccggaaacgtggatattaacattcttaacttcttcatagaaaacaacgtgccgtacgatcggataggcccgcttaacacagatatattaatatg--gtatatacagtataacgtacatagagtagacgctaagattatccaattgcttatctcgaaaggtgtaacgatcacacagcataggtatcgggagcattacttgtatcatgcggctaaggctttcataaaacaaaaacatagagtcgcgtttgataaggcgacgttcgattttatcttttcccatatggatgtaaatcacataaacatagtgcacaagcagacgttgttacaatgcgccattcaacaaggatacacccaagcgttcgactacttactgggtaagggtgcatgcatccacacttgtgatagatttatggataactgtctacagacggcgatgttaaaaggaaacaactacatcctcaacaaggtactatctcacggtgttcgattggacgaatacgaaaaggcgttcgaccaaatcgatttagacatcgcacgcgacggtaaatgcgtctacagcaacaaagtggcacgtgtcgtattggcgtattttataaaatcgcgtccggggtacgactttaaattcgtatacagacatctgtacgcgtgctacggacgcgtcctagaggcgtgtgttaaacagatcaaagacatgaagaaacaaaaaatcaac-ggactttccgtgtacgatatcttgtttaacaacgcgatacaggtgtaccagcgcgggacgattcacgagttatctgggtgtaaaacgaaatacaaacattacaaaagatacatcgacaaggccattaagaaaatatcgaacc--------gttacgcgaacgttctacaagccatcgaccgcatcaacgacgtctgtgaaggaaacaacaatcgttggaacgacatccctccggagatcaaatttaaaatccttaataacctaaccaacaaggatttagtttttttt--aaatgaaaataaagtagagtataatgtataagtgcgattatggagcttttcaagcatttcctccaatcgacagcgtcggacgtcttcgtttctcccgtatccatttcagcggttctcgccgtattattggaaggggcaaagggacgcactgccgcgcaattacgtctcgccctagagccgagatattcccatttggataaagtaaccgtcgcatccagagtatatggcgactggagactggatataaaacccaagtttatgcaggcggtacgtgatcgatttgaactggtaaacttcaatcacagtcctgaaaagattaaggacgatatcaaccgatgggtggcggccagaacaaataataaaatactcaacgccgtaaatagtatcagtcctgacactaaactcctcatcgtcgcagccatctactttgaagtggcgtggagaaaccaatttgtgcccgacttcacgatagagggggagttctgggttaccaaagatgtgtcgaagacggttcgaatgatgacattgagcgacgacttcagattcgtggacgtgaggaacgagggcataaaaatgatagaactcccgtacgagtacgggtactccatgctggttatcattccggacgacttagaacaggtcgaacgacatctgtcgcttatgaaggttatatcatggctgaaaatgtccacgttgcgatacgtacatctctcgtttcccaagttcaagatggaaacctcttacacgctaaacgaggcgttggcgacatcgggcgtaacagatatcttcgcacatcctaacttcgaggacatgaccgatgacaaaaacgtggccgtgtcggacatctttcacaaggcctacatagaagtgaccgagttcggtacgacagctgcatcttgtacgtacggatgtgttacagactttggtggtacgatggatcccgtcgtattaaaggtgaacaagccgttcattttcatcatcaaacacgacgacacgttttcgttactattcctgggtagagtcacttctcccaattactaaatatggatatc-tttaatcatttaaatagcattaacccacgcacacgtttttgtttttctcctgtatccgttagctatgcattatctgtatgttgtacgggtaatgttccgtcggattacgtatcctccacagtcgttgtaaaaaacaaagtatacataaacgcgtttaaacagtccccccgtacgcggtacatcgtacgcacacttcactaacgatgtcgtacatcgattacacaaagaagtagagtcatacgacgtacgtttccctataaaatcggtaaacctagacgcggtgtttctatccataaac-gtaacacgtgtacgtctacgttggaagatacccttgaccgaacacaatccttatcagacggcctacggatgttctaacgacagattatacagctacaacgagtacgctttttctcatttaaaacaagaccgtgtaaagatcatagaactcccatgtgacgacgattacagcgtcgtgttaatcacacacgatagccgttcgactattacaccggataaagtgaccgggtggctgcgcacgacccgtctacgttacgtaaacgtatccctacccaagggttccacggaaacgggacacaacgtaacgtgtctaactcccacacacgtcaatctatgtcatcgttgtcgtataacgat---taccaaaacgggcgtggacgcaaccgcgttctcatgcgtcgacggcgatacatgcaccgaacacgacacgaccgcgtcaacgtgtacgattattataaaaacgacgggtctagactttttgtttatggggaaactctaaaaaaaattgtcaattaaagtaaataggttgtgtaaacatggctactgttgtaaacatggacactgttgtaaacctggacgatgtaagcctggcggataaatgttgttggatatgcaaagaagcctgtgacatcgtacccaattactgcaaatgccgaggggataataagatcgtgcataaggaatgtttggaagagtggatcaacacagatgtcgtgaaaaacaaatcgtgtgccatatgcgagagtccgtacaacctaaagcggcggtacaaaaaaattaccaaatggaggtgttataaacgcgactgccacgatagtttattagtaaacatgtcgctttgtttgatcgtgggtggaat-ggggggctatttactcatttccacggaaattgtaaaacttatagcgtctgaggaagttagcaacattgctaaagtatttctcgtctctgcgtccatgggtccatttatggtatccgcattaaccatggtacgtgcgtgtatagactgtcgtacctacttcatagctactcgtgaacgtaatacgattcacgaggtggcagagatggaagatgtggaggaggtggaggaggtgaacgat---gacgacggcgatgaatacgtcgacgctgtcgaggaaatcgtcgtggagtcacccgcttagaaaaacgaatcgaataaaaa-cccgtgtacacacggacgttaatttttttttgtg--gtttaaaaaatgaccacatttacgc--ttttttttaacgcgttatataaggtatctcgtttgtctataacaaagatcgtaactgaccttttttatatcgagaaaacatacgtttagttcatcctcaaacgtaacaccgtaactgcctcggacatcctccttgttgtcgtacacaaacatactaatcggatgcgtgaaatgaggattcactttaatcggattggtttctaggttaacacatgttacacaggatcctaagatggttatggacacatccttgttgtgatgtaacgagtcgggaagttgattgccgtagttgcccacgtcgccctccggttccagacacgtaatggttaggtatatatccgaatacttcgtcaacggatgagtcgtaaataacatgatggatagcttgttcccatctcctgcaccagcactggccgccacaaatcgttgtaccacgttagtaatcgtaatgtttatcataagcccgtacccggttaatatgagcgtggacgttttatgatcgtatcgttccttcatgtgacattctcccataaccgtttcgacgtaccgatttaacccgatggttagctcggcggctaagtgccagtacttttttggatacgtcgcacatgttgaggttgcgacgaggcaggcgagcacgatgataatataccgcgccatatttatgtaccaaccttacctatca---tttttttaccaccatagccacat--------------------------------------------------------------------------------------------------------------------------------------------------------------------------------------------------------------------------------------------------------------gccggggtcgtg---------------acaataggatccgtaaca------------------------------------------------------------acacgtgtg-----------------------------tcgtagcgtatacataatgccgtaaatgacagtcataaaa-------------------------------------------------------------------------------------------------------------------------------------------------------------------------------------------------------------------------------------------------------------------------------------------------------------------------------------------------------------------------------------------------------------------------------------------------------------------------------------------------------------------------------------------ccatcgagtcgtcccaggcc----------------------------------------------------------------------------------------------------------------------------------------------------------------------------------------------------------------------------------------------------------------------gaggaaaaacaaaa------------------------------------------------------------------------------------------------------------------------------------------------------------------------------------------------------------------------------------------------------------atataaaagtaaatacatacagaacgagcgccatggatc---tctctccgggaagtgtccacgagggtatcgtatattttaaagacggaatattcaaagtccgcctactcggatacgagggacacgagtgtattcttttggactatctgaactacaggcaagacacgttggatcggttgaaggaacgactcgtgggacgcgtgattaaaacgcgagtcgttcgcgcggacggtttatacgtggacctgcgacgttttttttgagggttaaatgaagtatctggtcctcgtcttatgtttaacgtcgtgcgcgtgtcgagatatcggactatggacgttccgatacgtctacaacgaaagcgacaacgtcgtgttctcaccgtacggcttgacctccgcgttgtccgtgttacggatcgcggcgggcggtaacacgaaacgagaaatagacgtccccgaatccgtcgtggaggactccggcgcctttctcgcgttacgggagttgtt-cgtagacgcatcc----gttccgttacgtcccgagtttacggcggagttctcctcgcgattcaatacctccgtgcaactcgtgacgtttaactcggagaacgtcaaagacgtcattaactcgtacgttaaggataagacg-ggaggagacgtcccacgcgtattggacgcctccctagaccgagatactaaaatgctgctattgagctccgttcgtatgaagacgagctggagacacgtattcgacccttcgttcacgacggatcaacctttttattccggaaacgtcacatacaaggtacgtatgatgaataaaatagatacgttgaaaacggagacgtttacgcttagaaacgtgggatactccgtaacggaactgccgtataaacggcgtcaaacggccatgttgctcgtcgttccggacgacttgggagagatcgtgcgggccctcgatctttctctagtacgcttctggatacgcaacatgaggaaagacgtgtgtcaggtggtaatgcccaagttctccgtcgaatcggtcctggatctgagggacgccctccagagact--gggggtgcgagacgcgttcgatccatcccgggcggacttcggtcaggcgtccccgtcgaacgatctatacgtcacgaaggtgttacagacgtccaagatagaggcggacgaacggggaacgacggcgtcgagcgacacagccatcaccctcatccccaggaacgccctcacggcgatcgtggcgaac-aaaccgtttatgtttctcatctatcacaagcctacaacgaccgtgttgtttatgggaacgataacaaagggtgaaaaagtaatatacgatacggagggtcgagatgatgtcgtatcctctgtataaactctttttgaagggtaaactatgcgacgtcgaaatcgtcgcggaaggcaaaagcatccgagcgcatcggttggtgctttccgcgtattctaaatacttttacaacttgtttaatgggaatttcttagaaaaaaacgtagacgtaatcgacttagaagcggattataaaaccgtatttgacgtgatttattacatgtatacagaatcgatagaattacacaaagggaataccgaatccattttctcattggttcattacctacagattaaacccctgattaaaaaatgtatctacgagtttaacagcatcgtgaacgaagaaaactgtatacgtctgtttaagttcgccgaattatacgacctgtccgagttgaaacgcagggcgcgatggcttatgcccagtctcgttatgaatgagaaagatcgcctgcgggagatgtccttggacgacctatccctgatgttagtccagatacggaacacggtcgatcgaagtatcgctttgtcggcgatcacggaatggatacagacaaacgttcgcgaacgtaggagacacgccgtccatctggcgacgtgtttaggggatgtcccaggaaccgcatcctccagagccgtatacaaacactacatgtcggaactacgtattcgggttacggaatttcaaccggcgtatcacaactgcgtcgtgtacctgggaggatcgatgaaaggtcgcgtcaccgccctggatccggaaacggggaaatccgtcgttttatctacgtggtggcccaaagagcgctgggagtgctttacggcggtgtgtatgaacgacgttctgtacttcgctggaggaaagctagacgcggttcccacgagacaggtcttgtcgtacgacgtaaaggcgaatacctggtccaggcaaccgaacttgtcagaattccgtagtgacgcggccgcgtacgcgataggaggatgtatctacatcatcggcggatacgacgcaaacgatcgaccgacgaacacgaccctgtattggaggcccggacacaaccgatggtaccgaggacctaccct-cgtggaagccgtggcggagacgagcgccgtctgttacaagaacgagatatgggtactggggggacggatccatcgagacggcgtcccg---------gacgtcacggacgtcgttcagaaactatccggaggtacatggacgaaggtgaacgaactgtccgtccccaaggcgagcgttacggcgatcgtctataaagagaggttgtactgcgtaggggggctggtggatcgatacgctccaacgaacgaagttatccgttacagggacgacacgaacgagtgggaatacgtgggatctacgaagatcgaacgaggcggtgccgtggggtgtgtgtacaacgacgagctctacgtcttcggaggaacggatacgtttacgtccgagcgatacaacggagtcatttggaaacgagcgaacgacgtctcctgtcacttcgccaccatgaacgcggcgtacgccacctacctcgagctgtagaaacgtttttataactgaaaaagtatcctaaaaatagag--------taatactcaagatggacgggagactggtgtttctcctcgcgtcgctcgctatcgtct---ccgacgccgtacgccttacgtcctacgacttaaacacattcgttacgtggcaagacgatggatacacctacaacgtcagtattaaaccgtatacgacggctacgtggatcaatgtgtgtgaatgggcgtcttctagctgcaacgtatctctcgccctacaatacgatttggacgtcgtgtcttgggccagactgacccgggttggtaaatacacagaatacagtctggaaccgacgtgtgccgtggctcggttctctccaccggaggtacaactcgtaagaacaggtaccagcgtagaagtcttagttagacaccccgtcgtgtatctacgggggcgggaagtgtccgtctacggacattcattctgcgactacgacttcgggtataaaacgatcttcctgttctcgaagaataaacgagcggagtacgtcgtacccggccgatattgcgacaacgtagagtgtcgtttctccatcgattcccaagaaagtgtatgtgctacggcggttcttacgtacggtgacagttatcgttccgaggcgggtgtggaggtctgcgttcccgaactcgcgaagagagaagtcagtccctacatcgtgaaaaagtcgtccgacctggaatacgtcaaacgtgccatacacaacgaataccgactcgacacctcctccgagggacgcagattggaggaactgtatctaacggtcgcctccatgtttgaacgtctcgtggaagatgtcttc-gaataatcgaaatataaataatgt-agtttttgtatcgga-atcatggaacgtaccctggtaagtttcttggacagcggtaccatgagcgacatcaccctcgtcgcgggggagacgtcgttcacggcgcatcgactgattttatccgtccattcggattacttctatcgtctgtttaacgggagttttgaggtaccggatacgatcacgttggatacggacgatggcgtccttcgcaccgtgctccgctacatgtacacgggatacagcaacatacgagaccgtaccgtagaggatctacaatccattatcgtattggcggactacctgggtataacgaaactggtgaaagagtgtgcggattacatggtaagtcgagtggacccgacgaactgcgtatccgctttccagtttgcagagacgtatcacatagaggatttaaaacgaaacctcaatacgttcttacccgaactcttgctgaactcccgaggggcgtttacgaaattggatacggacgaagcggtcgtggttctacgagcgtcctacgagatcgtcgacagacggtttgtgcttaaggctattctagattgggtgcgaaaaggacccaaacgcatcgagcggataaagacgctgtccgcggccatcggagacgacgtggaacaggacgacgtctacgacgtctacgcgcgttacgtggaagaggtaaaggacataccccgtaacccgtctctctcccataactgtatcgttacgatagatagaaggagatacatccgcgcgttcaatcccgagacgtcgtggaatacacgtatcgcccacgtggaccgtatcgaagtggatgatcgattcaccgccgtctgtatagacaacgtcctatactgtctagggggtacgttaaaacatattcccacgtccgacgtcttgggatacgatctcctgacgggggactgtacaccgatgc---cctccatgagacagtgtagacgtaacgcgtccgcctgcggcgtaaacggatgcgtgtacgccataggaggaatcgacgaagaagacagattgattccggacgtggaatattggacccccgaggaagacgaggagtggtatttcggcagatatctctaccctaacgtggaagcggcggtagcgtgttacaagaacgaactgtgggtcgctggaggaacgtgcgggctatatcctacaacgtttacaaacgcggtgaatagattaacggaagacggatgggttgaaatggctcctcttccgacgcccaggtccggcgcctctatggtcgtgtacaaggggcgtctgtactgcgtcggaggacgtacgaacgaacacaccgacacgaaccacgtctaccgatacgacgatgaccggggcgcgtgggaacgtgtcgagaatatgacggagtcgcgcaggaatcccatctgctgcgtctacaacaacgcgctgtacgtattcggaggacggacgaactcggcggagacgtataacgggtggaaatggcaccgcatcaacgacgtctctctatacacggggtgtacgaacacggcgtgtccattttttatacaacggtgaaaaaataagtgtagttgat-ataaccccggacgaggatggatctatacgggtatgtgtcgtgtacg--cctcgtatccgacacgatgtactcgatggtctcttgaacgtatacgacccggacgaactatgttcgcgg---gataccccctttcgcctttacctaacgagatacgactgtaccccggagggtttacgtttgtttttaacacgaggcgcggacgtcaacggagttcgtggttctcgtacgtctcctctgtgtacggtcctatccaataaagatttgggaaatgaggcggaggcgttggcgaaacagctcatcgatgcgggagccgacgtcaacgtgatggcgccagatggacgatatcccttgctctgtctgctggaaaacgaccgtattaatacggcgaggtttgtacgctacatgatcgaccgaggcacgtccgtgtacgttcggggaacggacggatacgggcccgtacaaacctacatacattccaagaacgtggtattggatacgttacgagagttggtccgcgcgggagccaccgtacacgacccagacaagacgtacgggtttaacgtccttcaatgttacatgatcgcccacgtgcgttcgtcgaacgtgcagattctacgattccttctgcgtcacggggtcgattcctcccgaggattacacgcgaccgtcatgtttaacacgttggaacgtaagatcagccacggcgtctttaatcgaaaggtgttggattttatctttacacaaataagcataaacgaacaaaactctctcgactttacacccattaactattgcgtgatacacaacgaccggcgaacgttcgactatctgctggagagaggagccgatcccaacgtggtgaactttctgg-ggaactcttgtctagacctggccgtgttaaacggaaacaagtacatggtccatcgtctgctacgaaagacgatcacgccggacgcctacacgagggcgttgaacgtggtaaactctaacatttactcgatcaagtcgtacggcatgtcggagttcgtaaagcgacacggaaccttgtacaaagccctcattcgaagcttcgtaaaagactcggatagggagatctttacatacgttcacatctacgactactttagagagtttgtggacgaatgtataagggaacgagacgccatgaaggcggacgttctggacgcggtcagcgtgttcgatacagcgttcggtctag-tcgccaggcctcgttggaaacacgttcggattctctcgaagtacgtacgaggcgtctacggagatcgagtaaagaagattctccgatccctacacaagcgacggttcaaaacggatcgtctcgttcgccgtatcgccgacctgtgcggacccgacggtctatggacccgtcttcccgtagaagtccgatacagcgtcgtggattatctgacggatgacgaaatacacgatctttttgtaaagatacacacgtaggaactttctcgtattataaatgctatcctatttggtaggtcctatcctatcgatttgctacttcgttataggacgattgaccggattagtccaatacctggtcgtgaaaatgatatggttcgtcgtgggaagtccgtactcttatctgccttctctcaacccgtactcttatctgccctctttcaacccgtttaagaaagaggagaagaaggacgacggattcatcgcttcctttaatccgtttaaaaaggaagagcctaagaagagttcctggtttgggtggacgggttaattaatgaaaatgtactcgcgattatcgagggtaggaaccatggagtccttcgtgctacttctcgcgttcctatccctcgttggtggctacgtcatcgatccgtgtacgtcgcaagaacgatctacgtggcacgtatcgatcaaactatgtatatacgtccaagaacacaaagtatccgctaacggttgtcgtctcgaacagggtccgggtgggtttatcgccacggggaacgggtttaagattttcgcacacgacgaatgctctcacaacgaacacagttttctactaacggacgtccgagaagccgtgtacgcgtcggggcacggcatgtacgtggaaatatcgggcaatgttccttatctagattccgtacatcagtgtgccagaaatatgaccgtcgcggtatcgtgcgacaa-ccccgtccctaacgcctacggcaagaacacggacaaactacgtccgggcgtcgcgatcgccacgttaatcgacacgtcgtgcgtacgaagtcacagtttcgcatactccgtaaacacgttgtgtacggaacgactctccggagagtcgtgcgaacaattagactgtcacatggtcaaaggatcccaacacgaacactacttacaaacgtgcgagcgaaacgttcccgatcggcgtacgtttaaggcgtataaacctcatcaacggccctacgtcgcaaaagtattacgagatgaattataacaatatcaggcattttcacgactaataaataaattatgatggcgaaccaacagtccgagtgtcccg-tttttttttaagctggtggattttttgcttaatacataagcttgtcttcggcatatggagatgctttaggggaacggtcgtcctcgttctaaaagttataggattcgtcttttacgcgatacgcggattctgtcaactgttggtaaatagcatcgcgcgactatgtatgttgtgcgtattttacctggcgagactatgcaatctgttcgtgtacagcgtctatacgctgctgatgtatcccatcaaccgactcgtgtctttcatgttcggggaactcaatcccgtgtgcgaacccgatcccaagaaggacgacgaccgg------gtcgttgtcccggccgattg--tccccccattcccaaggaacccttaaacgcgaacgaattaaacggcatgttcgatttcatgaagataccgaacccgtttaaacgctacgagtgtaataacaacactaaacaa---------------------------------ccctcgtcctatccgttgaagaagggattcttcgacatgatggagactttagaataaatgaaaaaataacacactacttaacggtgttcgagccattctcgaacgtttcctttcattcctgcgaccatgactttctatgtgcgtaggaacgaattcggcgcggacgacagcgtgattctggcggttcaggactatctcagatggtcggctaccccgttcagggatagggaatcggcgggtcgcttgtttgccgtgttcgagtctttcaaaagggacgcggagatcgtgtttcgtgacaacgtgcgttggctcgtccgatgctcgtacgaacacgtcgacagttccgaatctctcattcgagctatgttgcgtcacgacagttacatcaccgaggcctgcgccatcattggcttattggcgtgggtcgccgagtactgggggtacgacgatcctatccccacctcggtgagagtgatcgagttgttcataagactgatcaccgactacgaggtcccgcatctcaggtccgtgattaatattcgtttacaacgcctttgctctcaggaacgtcgtgacga---------------------------ctaatt-ggctcctctctaattcggc---------------------------tcctaattcggctcctaattggctcctct---------------------------------------ctaattcggtttttatctctctaattggcatctctaattggcaccttctacgtctttttctcttcgtgtaaaatataaaaataactacg--gtatatgtatcatgtttcgtttaacgctactactcgcgtacgtcgcgtgcgtatacgggggcggtgccccgtatggcgcggatcgaggaaaatgtagagggaacgactacgaaaaggacggactgtgttgtacctcctgtcctcccgggtcgtacgcctctaggttatgcggacccgggtccgacacggtatgttctccgtgcaagaacgaaacctttacggcgagtacgaaccacgctcccgcgtgcgtaagttgtcgagggcggtgcacaggccacctatccgagtctcaatcgtgtgataaaacccgcgatagagtctgcgactgttctgcggggaactattgtctgttgaaaggacaggaggggtgtaggatatgcgctcccaaaacgaagtgtcccgcggggtatggcgtctccggacatacgcgtacgggcgacgtgctctgcacaaaatgtcctcggtacacgtattccgacgccgtatcctccacggagacgtgtacctcgtcgtttaactacatcagcgtggaattcaacctatatcccgtaaacgacacgtcttgtacgacgaccgccggacccaacgaagtggttaaaacgtcggagttctcggttacgctaaatcacacggattgtgatcccgtcttccacacggaatactacggaacgagcggcagcgagggcgcgggaggattcttcaccgggatggataggtaccagaatacgaccaaaatgtgtacgcttaatatagagatacggtgcgtcgagggagacgccgtgcgtactataccgaggacgagcgacggggtcggcgtcctatctcattcggaaacgattaccgtgataggagggtgcctgtccgacgtgaacgtagatatcgagtacagcgacagtaatcatcccgaggaggtcgacgacttcgtggaataccattggggtacacgcctccgtctctttccctcacccaaacgatgtagactcgtttcatagattacggattttcttctagttaaattctt-aaaaaaaagtcgaattataataaaacgtgggcgtatagaagaactctat---------------------catgaaacgcctgtgtgtatta---ttcgcgtgcctggccgcgaccctcgcgacgaagggcatctgcagacaaggcgaagatgtccgatacatgggaatagacgtcgtggccaaaattacaaagaggactaccggaagcgacacgccgtgtcagggtctgcgtacgactattgaatccgcgtatacagaagacgaaaacgaagacgatggcgcgacgggtacggagcagcccgacgatcttagcgaggaatacgagtacgacgaaaacgacgaatcgtttctaaccggtttcgtgatcggaagtacttaccacacgatcgtcggaggaggactctccgtcacgttcggatttacgggatgtcctaccgttaaggcgatatccgaacacgtcaaaggacgccacgtctacgtccgactgtccagcgacgctccttggagagatacgaatcccgtgtctatgaaccgtacagaggcgctcgccctactcgacacgtgtgaagtgtccgtagatatcaaatgcagtcgcgtcaacgtaaccgaaacgacgtacggaaccgcggcgcttgtcccgcgtataactcaagcgacgagacgcagtcatattatcggatctaccctggtcgacacggaatgtgtgaagagtctagacataaccgtccaagtgggtgaaatgtgtaagagaacgtctgatctctcggcgagagacagtcttaaggtaaagaacggcaaactactcgaggacgatatccttgtccttcgtacgcctaccctcaaggcgtgtaactaatcctatctacgatc---gatgtcgtat--------ttttctgaccgttacgcgtcacgtttttatacctatataaatagttaaaa-cccatatagggaataccgctcgc--tttttttccttcgtagttgtttacccgctcgatagatcgcgtcgaggaagtaccaaccgtgaccactcctccggcggggatcctccgcgacgggtacatcgacgcgattctacgcggacctccatggtcgttcgtcgggtctccgacgacgtagatttatcgtatacccgtctgtttagattcggaggtggacgcgtctatgtctgtccgaggatagaccgagtattcgtttttctacgtctaccggaggagatagaatacatagacagacctaggtcgtccagagggtacgacggtacacctattcctacgtttctaccgccgctcgttttccacgtctagttctccgaagcgataggataggtaccgtctagttaggcctacgaccgttcgcgggatagtacatctacacccgagaacaagtagacgcgggtctacgtctaggtaagaggaataaataggcagacttccgcgtgtagacgacctacttctacttctacttctac------ttcta------acgtggaagatgtgaccctatttctaccgtaccacgaacgcgtgaaaataccccacccttt---acgcctcggcgtaaggcgaaaaagaaa-cctccctttcgtccttacgtcgtcgttctaacgtggaag-aaaggtctctaaatccct-ctatcg-tacgtccag--ggtaggta--gggtta-tacttttttttaagagctataaatt--------------
>AF170726.2
--------------aatttatagctcttaaaaaaaagt-ataa--ccctacctacc--ctggacgt-acgata-gagggatttagagacc-tttcttccacgttagaacgacgacgtaaggacgaaagggagg-tttctttttcgccttacgccgaggcgt---aaagggtggggtattttcacgcgttcgtggtacggtagaaatagggtcacatcttccacgttag------aagtag------wagtagaa------gtaggtcgtctacacgcggaagtctgcctatttattcctcttacctagacgtagacccgcgtctacttgttctcgggtgtagatgtactatcccgcgaacggtcgtaggcctaactagacggtacctatcctatcgcttcggag-aactagacgtggaaaacgagcggcggtagaaacgtaggaataggtgtaccgtcgtaccctctggacgacctaggtctgtctatgtattctatctcctccggtagacgtagaaaaacgaatactcggtctatcctcgggcagacatagacgcgtccacctccgaatctaaacagacgggtatacgataaatctacgtcgtcggagacccgacgaacgaccatggaggtccgcgtagaatcgcgtcgatgtacccgtcgcggaggatccccgccggaggagtggtcacggttggtacttcctcgacgcgatctatcgagcgggtaaacaactacgaagg-aaa-aaaaagcgagcggtattccctatatgg-gttttaactatttatataggtataaaaacgtgacgcgtaacggtcagaaa--------aatacgacatc---gatcgtagataggattagttacacgccttgagggtaggcgtacgaaggacaaggatatcgtcctcgagtagtttgccgttctttaccttaagactgtctctcgccgagagatcagacgttctcttacacatttcacccacttggacggttatgtctagactcttcacacattccgtgtcgaccagggtagatccgataatatgactgcgtctcgtcgcttgagttatacgcgggacaagcgccgcggttccgtacgtcgtttcggttacgttgacgcgactgcatttgatatctacggacacttcacacgtgtcgagtagggcgagcgcctctgtacggttcatagacacgggattcgtatctctccaaggagcgtcgctggacagtcggacgtagacgtggcgtcctttgacgtgttcggatatcgccttaacggtaggacatcccgtaaatccgaacgtgacggagagtcctcctccgacgatcgtgtggtaagtacttccgatcacgaaaccggttagaaacgattcgtcgttttcgtcgtactcgtattcctcgctaagatcgtcgggctgctccgtacccgtcgcgccatcgtcttcgttttcgtcttctgtatacgcggattcaatagtcgtacgcagaccctgacacggcgtgtcgcttccggtagtcctctttgtaattttggccacgacgtctattcccatgtatcggacatcttcgccttgtctgcagatgcccttcgtcgcgagggtcgcggccaggcacgcg---aataatacacacaggcgtttcatg---------------------atagagttcttctatacgcccacgttttattataattcgac-ttttttttaagaatttaactagaagaaaatccgtaatctatgaaacgagtctacatcgtttgggtgagggaaagagacggaggcgtgtaccccaatggtattccacgaagtcgtcgacctcctcgggatgattactgtcgctgtactcgatatctacgttcacgtcggacaggcaccctcctatcacggtaatcgtttccgaatgagataggacgccgaccccgtcgctcgtcctcggtatagtacgcacggcgtctccctcgacgcaccgtatctctatattaagcgtacacattttggtcgtattctggtacctatccatcccggtgaagaatcctcccgcgccctcgctgccgctcgttccgtagtattccgtgtggaagacgggatcacaatccgtgtgatttagcgtaaccgagaactccgacgttttaaccacttcgttgggtccggcggtcgtcgtacaagacgtgtcgtttacgggatataggttgaattccacgctgatgtagttaaacgacgaggtacacgtctccgtggaggatacggcgtcggaatacgtgtaccgaggacattttgtgcagagcacgtcgcccgtacgcgtatgtccggagacgccataccccgcgggacacttcgttttgggagcgcatatcctacacccctcctgtcctttcaacagacaatagttccccgcagaacagtcgcagactctatcgcgggttttatcacacgattgagactcggataggtggcctgtgcaccgccctcgacaacttacgcacgcgggagcgtggttcgtactcgccgtaaaggtttcgttcttgcacggagaacataccgtgtcggacccgggtccgcataacctagaggcgtacgacccgggaggacaggaggtacaacacagtccgtccttttcgtagtcgttccctctacattttcctcgatccgcgccatacggggcaccgcccccgtatacgcacgcgacgtacgcgagtagtagcgttaaacgaaacatg--atacat-ataccgtagttatttttatattttacacgaagagaaaaagacgtagaaggtgccaattagagatgccaattagagagataaaaaccgaattagagaggagccaattaggagccgaattaggagccgaatta---------------------------gagaggagcc-----------gaattaggagccgaattagagaggagccaattagtcgtcacgacgttcctgagagcaaaggcgttgtaaacgaatattaatcacggacctgagatgcgggacctcgtagtcggtgatcaatctcatgaacaactcgatcactctcaccgaggtggggataggatcgtcgtacccccagtactcggcgacccgcgccaataagccaatgatggcgcaggcctcggtgatgtaactgtcgtgacgcaacatagctcgaatgagagattcggaactgtcgacgtgttcgtacgagcatcggacgagccaacgcacgttgtcacgaaacacgatctccgcgtcccttttgaaagactcgaacacggcaaacaagcgacccgccgattccctatccctgaacggggtagccgaccatctgagatagtcctgaaccgccagaatcacgctgtcgtccgcgccgaattcgttcctacgcacatagaaagtcatggtcgcaggaatgaaaggaaacgttcgagaatggctcgaacaccgttaagtagtgtgttattttttcatttattctaaagtctccatcatgtcgaagaatcccttcttcaacggataggacgagggttgtttagtgtt---------------------------------gttattacactcgtagcgtttaaacgggttcggtatcttcatgaaatcgaacatgccgtttaattcgttcgcgtttaagggttccttgggaat--ggggggacaatcggccgggacaacgac------ccggtcgtcgtccttcttgggatcgggttcgcacacgggattgagttccccgaacatgaaagacacgagtcggttgatgggatacatcagcagcgtatagacgctgtacacgaacagattgcatagtctcgccaggtaaaatacgcacaacatacatagtcgcgcgatgctatttaccaacagttgacagaatccgcgtatcgcgtaaaagacgaatcctataacttttagaacgaggacgaccgttcccctaaagcatctccatatgccgaagacaagcttatgtattaagcaaaaaatccaccagcttaaaaa-aaaacgggacactcggactgttggttcgccatcataatttatttattagtcgtgaaaatgcctgatattgttataattcatctcgtaatacttttgcgacgtagggccgttgatgaggtttatacgccttaaacgtacgccgatcgggaacgtttcggtcgcacgtttgtaagtagtgttcgtgttgggatcctttgaccatgtgacagtctaattgttcgcacgactctccggagagtcgttccgtacacaacgtgtttacggagtatgcgaaactgtgacttcgtacgcacgacgtgtcgattaacgtggcgatcgcgacgcccggacgtagtttgtccgtgttcttgccgtaggcgttagggac-ggggttgtcgcacgataccgcgacggtcatatttctggcacactgatgtacggaatctagataaggaacattgcccgatatttccacgtacatgccgtgccccgacgcgtacacggcttctcggacgtccgttagtagaaaactgtgttcgttgtgagagcattcgtcgtgtgcgaaaatcttaaacccgttccccgtggcgataaacccacccggaccctgttcgagacgacaaccgttagcggatactttgtgttcttggacgtatatacatagtttgatcgatacgtgccacgtagatcgttcttgcgacgtacacggatcgatgacgtagccaccaacgagggataggaacgcgagaagtagcacgaaggactccatggttcctaccctcgataatcgcgagtacattttcattaattaacccgtccacccaaaccaggaactcttcttaggctcttcctttttaaacggattaaaggaagcgatgaatccgtcgtccttcttctcctctttcttaaacgggttgaaagagggcagataagagtacgggttgagagaaggcagataagagtacggacttcccacgacgaaccatatcattttcacgaccaggtattggactaatccggtcaatcgtcctataacgaagtagcaaatcgataggataggacctaccaaataggatagcatttataatacgagaaagttcctacgcgtgtatctttacaaaaagatcgtgtatttcgtcatccgtcagataatccacgacgctgtatcggacttctacgggaagacgggtccatagaccgtcgggtccgcacaggtcggcgatacggcgaacgagacgatccgttttgaaccgtcgcttgtgtagggatcggagaatcttctttactcgatctccgtagacgcctcgtacgtacttcgagagaatccgaacgtgtttccaacgaggcctggcg-actagaccgaacgctgtatcgaacacgctgaccgcgtccagaacgtccgccttcatggcgtctcgttcccttatacattcgtccacaaactctctaaagtagtcgtagatgtgaacgtatgtaaagatctccctatccgagtcttttacgaagcttcgaatgagggctttgtacaaggttccgtgtcgctttacgaactccgacatgccgtacgacttgatcgagtaaatgttagagtttaccacgttcaacgccctcgtgtaggcgtccggcgtgatcgtctttcgtagcagacgatggaccatgtacttgtttccgtttaacacggccaggtctagacaagagtt-ccccagaaagttcaccacgttgggatcggctcctctctccagcagatagtcgaacgttcgccggtcgttgtgtatcacgcaatagttaatgggtgtaaagtcgagagagttttgttcgtttatgcttatttgtgtaaagataaaatccaacacctttcgattaaagacgccgtggctgatcttacgttccaacgtgttaaacatgacggtcgcgtgtaatcctcgggaggaatcgaccccgtgacgcagaaggaatcgtagaatctgcacgttcgacgaacgcacgtgggcgatcatgtaacattgaaggacgttaaacccgtacgtcttgtctgggtcgtgtacggtggctcccgcgcggaccaactctcgtaacgtatccaataccacgttcttggaatgtatgtaggtttgtacgggcccgtatccgtccgttccccgaacgtacacggacgtgcctcggtcgatcatgtagcgtacaaacctcgccgtattaatacggtcgttttccagcagacagagcaagggatatcgtccatctggcgccatcgcgttgacgtcggctcccgcatcgatgagctgtttcgccaacgcctccgcctcatttcccaaatctttattggataggaccgtacacagaggagacgtacgagaaccacgaactccgttgacgtccgcgcctcgtgttaaaaacaaacgtaaaccctccggggtacagtcgtatctcgttaggtaaaggcgaaagggggt---atcccgcgaacatagttcgtccgggtcgtatacgttcaagagaccatcgagtacatcgtgtcggatac--gaggcgtacacgacacatacccgtatagatccatcctcgtccggggttatatc---aactacacttattttttcaccgttgtataaaaaatggacacgccgtgttcgtacaccccgtgtatagagagacgtcgttgatgcggtgccatttccacccgttatacgtctccgccgagttcgtccgtcctccgaatacgtacagcgcgttgttgtagacgcagcagatgggattcctgcgcgactccgtcatattctcgacacgttcccacgcgccccggtcatcgtcgtatcggtagacgtggttcgtgtcggtgtgttcgttcgtacgtcctccgacgcagtacagacgccccttgtacacgaccatagaggcgccggacctgggcgtcggaagaggagccatttcaacccatccgtcttccgttaatctattcaccgcgtttgtaaacgttgtaggatatagcccgcacgttcctccagcgacccacagttcgttcttgtaacacgctaccgccgcttccacgttagggtagagatatctgccgaaataccactcctcgtcttcctcgggggtccaatattccacgtccggaatcaatctgtcttcttcgtcgattcctcctatggcgtacacgcatccgtttacgccgcaggcggacgcgttacgtctacactgtctcatgga---gggcatcggtgtacagtcccccgtcaggagatcgtatcccaagacgtcggacgtgggaatatgttttaacgtaccccctagacagtataggacgttgtctatacagacggcggtgaatcgatcatccacttcgatacggtccacgtgggcgatacgtgtattccacgacgtctcgggattgaacgcgcggatgtatctccttctatctatcgtaacgatacagttatgggagagagacgggttacggggtatgtcctttacctcttccacgtaacgcgcgtagacgtcgtagacgtcgtcctgttccacgtcgtctccgatggccgcggacagcgtctttatccgctcgatgcgtttgggtccttttcgcacccaatctagaatagccttaagcacaaaccgtctgtcgacgatctcgtaggacgctcgtagaaccacgaccgcttcgtccgtatccaatttcgtaaacgcccctcgggagttcagcaagagttcgggtaagaacgtattgaggtttcgttttaaatcctctatgtgatacgtctctgcaaactggaaagcggatacgcagttcgtcgggtccactcgacttaccatgtaatccgcacactctttcaccagtttcgttatacccaggtagtccgccaatacgataatggattgtagatcctctacggtacggtctcgtatgttgctgtatcccgtgtacatgtagcggagcacggtgcgaaggacgccatcgtccgtatccaacgtgatcgtatccggtacctcaaaactcccgttaaacagacgatagaagtaatccgaatggacggataaaatcagtcgatgcgccgtgaacgacgtctcccccgcgacgagggtgatgtcgctcatggtaccgctgtccaagaaacttaccagggtacgttccatgat-tccgatacaaaaac-tacattatttatatttcgattattc-gaagacatcttccacgagacgttcaaacatggaggcgaccgttagatacagttcctccaatctgcgtccctcggaggaggtgtcgagtcggtattcgttgtgtatggcacgtttgacgtattccaggtcggacgactttttcacgatgtagggactgacttctctcttcgcgagttcgggaacgcagacctccacacccgcctcggaacgataactgtcaccgtacgtaagaaccgccgtagcacatacactttcttgggaatcgatggagaaacgacactctacgttgtcgcaatatcggccgggtacgacgtactccgctcgtttattcttcgagaacaggaagatcgttttatacccgaagtcgtagtcgcagaatgaatgtccgtagacggacacttcctgcccccgtagatacacgacggggtgtctaactaagacttctacgctggtacctgttcttacgagttgtacctccggtggagagaaccgagccacggcacacgtcggttccagactgtattctgtgtatttaccaacccgggtcagtctggcccaagacacgacgtccaaatcgtattgtagggcgagagatacgttgcagctagaagacgcccattcacacacattgatccacgtagccgtcgtatacggtttaatactgacgttgtaggtgtatccatcgtcttgccacgtaacgaatgtgtttaagtcgtaggacgtaaggcgtacggcgtcgg---agacgatagcgagcgacgcgaggagaaacaccagtctcccgtccatcttgagtatta-----ctctatttttaggatactttttcagttataaaaacgtttctacagctcgaggtaggtggcgtacgccgcgttcatggtggcgaagtgacaggagacgtcgttcgctcgtttccaaatgactccgttgtatcgctcggacgtaaacgtatccgttcctccgaagacgtagagctcgtcgttgtacacacaccccacggcaccgcctcgttcgatcttcgtagatcccacgtattcccactcgttcgtgtcgtccctgtaacggataacttcgttcgttggagcgtatcgatccaccagcccccctacgcagtacaacctctctttatagacgatcgccgtaacgctcgccttggggacggacagttcgttcaccttcgtccatgtacctccggatagtttctgaacgacgtccgtgac---------gtccgggacgccgtctcgatggatccgtccccccagtacccatatctcgttcttgtaacagacggcgctcgtctccgccacggcttccac-gagggtaggtcctcggtaccatcggtcgtatccgggcctccaatacagggtcgtgttcgtcggtcgatcgtttgcgtcgtatccgccgatgatgtagatacatcctcctatcgcgtacgcggccgcgtcactacggaattctgacaagttcggttgcctggaccaggtattcgcctttacgtcgtacgacaagacctgtctcgtgggaaccgcgtctagctttcctccagcgaagtacagaacgtcgttcatacacaccgccgtaaagcactcccagcgctcttcgggccaccacgtagataaaacgacggatttccccgtttccggatccagggcggtgacgcgacctttcatcgatcctcccaggtacacgacgcagttgtgatacgccggttgaaattccgtaacccgaatacgtagttccgacatgtagtgtttgtatacggctctggaggatgcggttcctgggacatcccctaaacacgtcgccagatggacggcgtgtctcctacgttcgcgaacgtttgtctgtatccattccgtgatcgccgacaaagcgatacttcgatcgaccgtgttccgtatctggactaacatcagggataggtcgtccaaggacatctcccgcaggcgatctttctcattcataacgagactgggcataagccatcgcgccctgcgtttcaactcggacaggtcgtataattcggcgaacttaaacagacgtatacagttttcttcgttcacgatgctgttaaactcgtagatacattttttaatcaggggtttaatctgtaggtaatgaaccaatgagaaaatggattcggtattccctttgtgtaattctatcgattctgtatacatgtaataaatcacgtcaaatacggttttataatccgcttctaagtcgattacgtctacgtttttttctaagaaattcccattaaacaagttgtaaaagtatttagaatacgcggaaagcaccaaccgatgcgctcggatgcttttgccttccgcgacgatttcgacgtcgcatagtttacccttcaaaaagagtttatacagaggatacgacatcatctcgaccctccgtatcgtatattactttttcaccctttgttatcgttcccataaacaacacggtcgttgtaggcttgtgatagatgagaaacataaacggt-ttgttcgccacgatcgccgtgagggcgttcctggggatgagggtgatggctgtgtcgctcgacgccgtcgttccccgttcgtccgcctctatcttggacgtctgtaacaccttcgtgacgtatagatcgttcgacggggacgcctgaccgaagtccgcccgggatggatcgaacgcgtctcgca--cccccagtctctggagggcgtccctcagatccaggaccgattcgacggagaacttgggcattaccacctgacacacgtctttcctcatgttgcgtatccagaagcgtactagagaaagatcgagggcccgcacgatctctcccaagtcgtccggaacgacgagcaacatggccgtttgacgccgtttatacggcagttccgttacggagtatcccacgtttctaagcgtaaacgtctccgttttcaacgtatctattttattcatcatacgtaccttgtatgtgacgtttccggaataaaaaggttgatccgtcgtgaacgaagggtcgaatacgtgtctccagctcgtcttcatacgaacggagctcaatagcagcattttagtatctcggtctagggaggcgtccaatacgcgtgggacgtctcctcc-cgtcttatccttaacgtacgagttaatgacgtctttgacgttctccgagttaaacgtcacgcgttgcacggaggtattgaatcgcgaggagaactccgccgtaaactcgggacgtaacggaacggatgcgtctac-----gaacaactcccgtaacgcgagaaaggcgtcggagtcctccacgacggattcggggacgtctatttctcgtttcgtgttaccgcccgccgcgatccgtaacacggacaacgcggaggtcaagccgtacggtgagaacacgacgttgtcgctttcgttgtagacgtatcggaacgtccatagtccgatatctcgacacgcgcacgacgttaaacataagacgaggaccagatacttcatttaaccctcaaaaaaaacgtcgcaggtccacgtataaaccgtccgcgcgaacgactcgcgttttaatcacgcgtcccacgagtcgttccttcaaccgatccaacgtgtcttgcctgacg------------------------acttgtatatcatactcg------------ttttatatctcgtcgttggtataaaaaaatggatacgcggtattattacacg---cgggatacgtgg-----------------------------------------------------------------------------------------------------------------------------------------atatattacctacctcttgccacttccacccgttgtatttct------------------------ctacggcgtt-----------------------tgtattccct----------------------------------------------------cccaatacgtaaatcgccttattgtacacacaacaactgggatttctgcgtacgttcgcca------------------------tatcccctacccgttcccacgtacgtgactcgtctaaata-----------------------------------------------gttgtagacgtgatttgtgtacgcgccaccgtgtatccttccgcctatgcagtataatcgattat-----------------------tatacacgacggt---------------------cgtagcacccgatcgtggttcgggaagaggt---------tccatcg-------------acatccatcgattgtctgttaatttcttaactgcgcttataaacgtgggatgatataagtccacggtgcctcctacga--------tccacaactcgttcctgtaacacaccgtagccgtttctacgttcgcctgtagataaggagcgtcgtgccattcct------ccattccgggttgccagtactct------acggaaccgattaatctgttttcttcgtctacgcctcctacgacg------------------------------------------------------------tatatatatccatttacgat----------------------------------acacgccgacgcattacgtctatagtgtcccatctccggcattaaactgtattc--------------------------------------------------------------------------------------------------------------------------------------------------------------------------------------------------------------------------------------------------------------------------------------------------------------------------------------------------------------------------------------------------------------------------------------------------------------------------------------------------------------------------------------------------------------------------------------------------------------------------------------------------------------------------------------------------------------------------------------------------------------------------------------------------------------------------------------------------------------------------------------------------------------------------------------------------------------------------------------------------------------------------------------------------------------------------------------------------------------------------------------------------------------------------------------------------------------------------------------------------------------------------------------------------------------------------------------------------------------------------------------------------------------------------------------------------------------------------------------------------------------------------------------------------------------------------------------------------------------------------------------------------------------------------------------------------------------------------------------------------------------------------------------------------------------------------------------------------------------------------------------------------------------------------------------------------------------------------------------------------------------------------------------------------------------------------------------------------------------------------------------------------------------------------------------------------------------------------------------------------------------------------------------------------------------------------------------------------------------------------------------------------------------------------------------------------------------------------------------------------------------------------------------------------------------------------------------------------------------------------------------------------------------------------------------------------------------------------------------------------------------------------------------------------------------------------------------------------------------------------------------------------------------------------------------------------------------------------------gttcgtcagtagatcgtaggccaacacgtca-------cacgtgggtgccccgtctaacgta-----------------------------------------------------------ccccctaaacagtataga----acgttgttcatacaaacgacggtgaatcgatcgcctat----------------------ggcgcgtttacgtatgtac----------gtcacgcgttta----ctccatagggtg------------------tctgggttaatgaggcgaacgtatct------------------------atctctgtcgacc-----------------------------------acaacgacgcaattataggataatggacacgcgat----------------------------------------------------------------------------------------------------------------------------------------------------------------------------------------------------------------------------------------------------------------------------------------------------------------------------------------------------------------------------------------------------------------------------------------------------------------------------------------------------------------------------------------------------------------------------------------------------------------------------------------------------------------------------------------------------------------------------------------------------------------------------------------------------------------------------------------------------------------------------------------------------------------------------------------------------------------------------------------------------------------------------------------------------------------------------------------------------------------------------------------------------------------------------------------------------------------------------------------------------------------------------------------------------------------------------------------------------------------------------------------------------------------------------------------------------------------------------------------------------------------------------------------------------------------------------------------------------------------------------------------------------------------------------------------------------------------------------------------------------------------------------------------------------------------------------------------------------------------------------------------------------------------------------------------------------------------------------------------------------------------------------------------------------------------------------------------------------------------------------------------------------------------------------------------------------------------------------------------------------------------------------------------------------------------------------------------------------------------------------------------------------------------------------------------------------------------------------------------------------------------------------------------------------------------------------------------------------------------------------------------------------------------------------------------------------------------------------------------------------------------catatcctttagttcttcagcgtatctctcgtagatcgtatat-----acgttgtcatcgt-cgtctacgtcgtctacggcggcgactaacacctttagttgttcgatacgatctggacattttcgaacccataacag--gatcgctctaagaatggatcgtctatcgacaatgttacgcgtttcccttaacgcgataaccgcatcgtcttgggatag----ttcttcgaacgcttctttagaccccagtagt---tctgtt-aaaaacgttttggccgcccgctgcaagtccgttatatgatacgtctccgcaaacgt----atatacccctacgcagtttaatacgtccactttaga--tacgatacgacgtacgcattcgtccaccagtttcgttatacccaggtagtccgccaatacgataatggattgtaaatcgtctatc--gtacgatcgtttaacccgtcacatcccgcgtacatatacgtaaacaccgtacgaacggcatcgtccgtcgcgtccagcgtaaccgtatcgggcgaggtaaagtctccattaaacagacgatagaagtaatccgagtgaagagataaaataactttatgcccgagaaacgtcgagtccccggcgacgactgttacgtcgctcattgcaccatcttccagaaatctcaataaagtgcgcgacatcgtgaatcgttgt-aaaaaattattatttatgttttcgcgatgtgaatatatcgtgtacgtagttcccaaa------------------------------------------------------------------------------acccctcctagatggagtcattgtctaatgatacg----------------------ttcgtgattaagttt----tttccaaacctatgtatatataaaaacatgtagtgttattcgt--------tatgtgtaccgta-------------tatgataagtaagtttat-acaatgttatttattaaagttatct-aaaaatacgtatgtattattatacatgtaaaacgggttacttaat-ggtaattagattaataaactgacatcggcttcccacgtagttaatatgacacgcacaaaacgggttaagtgaaacattgtttaatgctacggtgaaacaggttccgttatttagacaatagtttttatagtcgtcgttacatagtttaatacgtttaataatatacagataattatccaacgaaggcatcgttgcctgtacaatacacatcgcacataagagagttgcgactaggtccctcggtaccattttagtattccgtatgcgacaaagccaacaactgccgcg---gttagatagacggatattttacacccgccgctacgtacattgtagtatgtcgtgttatatttacattttttctgaataaatccaatcacctgctgttcttccgcgacaataccgtctatgacttccgagaacatagccgcgtccgtatgttgtatcttgtttaactttttaatcacgctcgccaacagagttaatgtggctagtttgacggacggtgacgcgtctcgtaacgcgaacgtcaacgtatttttaatgttcacgatattatacgacaaaatgtcccgttccatgatatcatacaacgtgtcgtagttttttgcgtacgtttcgttgataaaatcgcaacaattactcaactgacacagtagatccatttccgtacactccgttatatccacgtcgttcagataatcgtatacggccgtctttaaacgagacatcatcgacgataaaaattaataaccacttgaaccgaatccgttatggccgcgtgcggtcgtgttcaacgtgcccacgctttctatatttacacttgt---tactttttcaaaaattatttgtgctaccttatctcctttttttacatagtacgtatcatttccattgttgatgaggatgattcctatattgcccctgtaatctctgtcgataactccaccgcccacgtcgatggagaatttcaacgacataccggatcgtggcgcgatcctgccgtaacacccttccggaatacccaaccctatatccgttttaaccaaacaccgtttgtgtggaggaatgatatacgcataggcgctgtataggtcgtatcctgccgcatcggccgtggcctttgtaggaagactagcgtgttcggagaacttgacgcacttgaccgtgt---ccatgacttctttgtagaaaaacatactttctttttaacttttgttaaaataaca-atttgcgacatacacc-----tcgttgcttcttcggcgtttttagtacaccaatggccatttttt------------ctttcgtgactgcttttgtaaccgcttctgtcaccgcttccatggtggcttccgcgtctgcttccgcgcgcgccaatagggaatccacgtacactttattaggaatgaagtcggtaacgcgtttcataaactcaatatagtcggttcccagatattgttcagatatcttatgggccaggtctattctgtcgatcttttctttttccgcccgttcgatgtataggtcctccatcgctagatagatgaacatcttaaactggtaatcggatagattttccaacacggttataatgacgcctcggtgctccatttt-------gataaaaagacgtcgtttttcacttt-aaaaaatatcacattcgtgtatatttcctacgatatcccacgtttttgatatatcgttatatacctctatctcgtcgatgtatctgtacatgaaacctcccagaacgacaagagactcctcaaggaggcacgccgatgcattgaccc-gggggagattcaacgaagattccatatgccaggtgcaggtcactgtattatacccctctaccatggtatacacctttatatcgtctatgtacgagactcctcccaagacgtaaatgacgtctccgcgtgatacacaacatccccccgcatgagagtatttcatgggattacacggtctccattgtttggagaacggagagtagacttccaccgttttatcaaactcgtcaatgcctcccatgatgtacaacaggtcgtttaacgtgacggaacatgcgccgtatctgggctgtagcagagtcgattcgagtgtccaggcgtcgtcccccggggcccaactctctacggagatgaggcttccgttcgtccctattcctcctattgcgtaaattctatcacgtaaggcggatacagtgggtaactttcttgccacgtttaactcgggcacgagtacgcgctgcgacgtacgagtgtttatacccaccgcgtacggcacgggttcgtccaattcgttcatgccccctatcagatacaccacgtcgtttaacgtgacgcatccacacccgctataatggtcgtctataagtctattaattcgctccacgtcctccttgggagatgttggcggatcgtcgaggggttttggaggaggaacgtctttcgccgtgtaatatttacgacgacgtgttgtagaccgtctgtcttgtttgatgaacttgaacacc---ccgtgcgatctccaccgtcttaacactttacttccacgctccgtcaaatacgtgtctcgtaacacgtcgttcataagacctaacgttttcattttattttgttttttatacctggcccatttgataatgaactctaataccacgtcttccttggaaacgtttacctcgtcgcctttgagtatactactcagttcgaaatatgacaagggcatcaacgttttatccgccgctaagacttcgaaccggctccgtatgtactccatggcggcgctgtacactttgtaacatttgttgctcaatccggtttttagaacccccacacacacgtcgtcggtcatgtggtttattatatattctgtacacgaggtctgtacgaattccaaaaacgttttacaagcgatggtaaatagttttatactcgttcgaggagttacgtcgaatgatcctgtgttgatgtacttgataatttgacatacgacgtcatggtcgtactgtatcatgacctttacgttattcctgataaacatcttaaaatacacggatgccgaaagaagtaaatcctttcgtaccgtaacagcccccatggtggtaacgacggagaccacttcgggcgtacacggaggtagcatatcaagtcgtttcttgtactcatgatcgacgtacgttaccgtctccgcca-ttttgtgtatttttatatacttatttgctcaacttttttgtt-aaaaaaaaaacttaaaaatcttcatccaatgaaaatgtgttatcttgtttatgaacaacacccattctttggtaatcgctaacgcgtttttcgaaaaagttagttttgccctctagagatatattctccatgaaatcaaaaggattagtagctgaaaatattttagagtaccccagttcggcgattaatctatccgctacaaattctatatattggcacattaattcgcagttcattcctataagacgtaccggaagagcttccgtcaaaaatcgttgctctataacaaccgcttccttaataatactagcaactcgttcctcggacggtgtatgtttaagatgtttaaacatcagacatgcgaaatcgcaatgtaatccctcgtctctgctgataagttcgttagaaaatgtcaacccgggcatctttcctcgtttctttaaccaaaatatcgcggcgaacgacccagaaaagaatataccctcgacggatgcaaacgcgattaatcgttcggcgtacgtcgcgtctttgttacgaatccatttctgcacccactcggctttttgctttatgcaatccatcgtttctatggccttaaataatttctctttttcctgtaggtcgattatatacgtatcgatgagtaggctgtacatttcggagtgtatgttctccatggctatctgaaatccgtaaaagcatcgggcttccgctatttgaacttccacgtagaatcgttccgctagattttcgttcacgatgccgtcgctcgcggcgaaaaacgccaatatatgcttaatgaaatatttttcgtccggtgtaagaacgcgccagtcctttaaatctttggatatatccacttcttcgggggtccaaaaactagccactgcctttttatacatattccaaatatcattgtattgtatggggaatacaacatatctatctaaggattcctttaacacgggctcgtcttccattttttgatagacgtatattatgtttcacttattccacgtttacacctacctgagtatcgtccgtataatagacagtgtccagctgtcgaaacgaccgacgagtggttgcgttaattattttgagctttaggctactgcacgcgctttctacagcgttgcatttattaaagtataggattataaaagctatgaagaataggatgacgcacatggcggcgatagctgcggcaacttcctgctcgagggtcaagtgtgtgggcataat--------ggatgattaatttagtaaaggaacttcggattccgactcgtacgccgagtcaggagactcg---tattcagaatcacctggttcgtagtagtcagaatcgtcggatacagtcgatatattatcatctagtaagttatttacacttctatttcttttttttaccaaataatctataagcgtatcgaatcgaagtttgcattttgtcatcttttctctaatggccgcgactacagacgccatcgtcttgtgtgaaggatcctattacct--------------------------gtgataaattttctattattccacca-aagataattataataattt---accccatca--ttaatttac--aaaaagtgtttacagctagcttaagtggtag--------g--------------------------------taggtatgtaggtatgtaggtatgtaggtat------------------------gtagcttagtagtttagtgtaaagagagaagtagttgtcgcacatgaggactaaatgaatgtaaatcacagctaggtattataaaacata--ttattggttatgatttccggatagttattttgtaaacatgttttac-ttttttcgccggactgtgtctttttgatacttagacaacatccgtatttttgtatttcttcattcgttggcgtagatggcttgtacgtttttccttcaacgaccgctttgttgatcttcttcacatagctactcatctttaatttaagtgctatttatttatgttat---tagctaggatttatgtttca-ttttttacacgtaaagaaacgacccgtatctatattttaggtttatttttcgtttaatggagcatacgcatataacgaacacgattaagacgaatacggcaaaaacaataaaccacgggcgattcgatacacgcagtctattgttgacgaactcgtcgggtaacgctcttttattcgtagcgcgcacgatagaactaatcacacagttggcctccgcggaaccggagtttacgatctgtaacaggatgtgcttattctctggagcgacacaataccccgcatcgaacttctgtatgtctatcacgttgtttatgtccgaagacgcgttacagttgcgtaccacgtcttgattggggtcatcgtcggccttcgttaaatcgattcctatttctttagccaacgcgtctcgttctttatccggtaatatctccgatatttccctaaacgtttttactaataatttgaaactcagttccttattactggaacaaaagttaagaacttgtaacttacatcgttcgaacactcctcgtatttcaccgatatgtatggcgcacgtagtattcacaggagtcgtgtacagcgataggttgtgtaagtatcgtttgacgaacagggtgtacagcgtattaagctgcgccgtgggttccatttatccagtttgagaaaatgttttttgttataaacttttctaaaaacgaaataggatgtaggatggatgtttttaatctaaacttatcgcacgtcgtcttcgtacaacacataatgaattcacttaacgcctttgtaaattctttgtctgtttctatttccggatacgtgcggaataacgtgtgtgtaaagaagtggaaatcgtaataccagttgtgttctaccttcaaactattctttatcttcttattcattatactcgctacctgagagaaatcaaaatcgtttaaacacaccttgatgggctcgttaaatacgtacgtgttatgtttaaacgtaatacggaggggtgtgggggaatcgaatatgagaaggttatcgggtttcaggtctacgtgtacgaagttattacaacacggtaattcatatatttttacgtacaataacgcgatttgtaaaaataaaaactttacgtactccgtcaatgacttaaacccgaaccgttcagcgacttttcccgtaatcttatccgccgaacatttggccagtggaaacacgatgatgttacccttatcgtaagaataattggaacgtttctcgtgttcgaaaaaataaaacatgtgcgtaaagtagttgattacgtttatgttactttgtacaacgatgggataaaagtacgataataacttaacgaatttaacgtcgcctttcttttcgttaaacgactttaaaaagtacttgtgtgaaaaatgtgtgaggtttaacggttgttcgtcgagtatttgtacaattaacaacagcatgtataatacccgtttgtataaattgtacaaaaaggacaggttataatttacccccatagcccaagcgcatacgattaatttcttctcatctcccttcaagttattgtataagaacttgggaatagtgtattcagccgtcgcatctataggcgtatagtttttattgggttcgtatacaaactttacgacgtatttgtctattttaaacacgataccgtatcctcccgtggagatatgataaaagtcgtcgttcgtcgggtaaaacctatcatccttctgttgaaagaacgacgggttaatgtattcctcgttcgctattttatcgaacgccgatttgttaaagtttttaaaataacgaac---tttaacactaggggaccaactcttatgcgtatccaattgagatatgacgtagtcgaaataaatatcgtcgcctaacacggtcgtgtcgtcctctgtttccccgcgttcccattgtccctctaacgagttctccacgtcttccataattcccatttattttaataaaaacagtataatcgaaccatatctggtttattaatttatttcaagaaagttttg--tttatatacacgtagtgactatacttattataatagaa-------ggtgtgatttgtattatcgtagtttgacgacgttcgacagaaactcgtcggaaagtttaacgacgtcgcgtgtccatatttccttataattatgcttgattacgtattctcccaagtaatgactatcgatcgtgcgtattaagttgtgtagtttacgtctacaataactagcacaaaaggcgtaaaatattaacatcgtatcgtccgtacacggaaacagtcgatcgcagtaatcgacgtaatc---cgttttcttatcgttcagtcgatgtattccgttaaatcgatgaatcgccacatctcgtaaagaatacgactcgttccatactaaggcgcctatctgttttattttatatccacctagtcgattcgccgaacgtatatccacggacgtaagtgccgtgtaaaacgtgtgcgtgtcctcgttggtccatagaacggggatctttacatccggtttgactgtaacctcacataacgctatatacggtttgtcctcgtcgaagtatcccgatacgtacgtaggagcccccgccggatacactccctcacataccacatcgaacaccgattttaacgcatatacggaatagtgcttgggtacgtcgatgtataacgtgtctacgtacgaggaacggatcgcctgtcgtataaaactcatcgcttcgtgtcccgaaggataatacacgttcgacttagacgcctcgtagatggacgccgtccacacggcgtcgtccaaccgggtaaagtacaacgcgttccacggagataatacgtcgtttagcgtaattagttgtgtacacgtcgcgttatataaactctccgcgacacgcgaggaattcttttctaacacttttagtttcgtacgcgcctcctcgtttgtaatcatatcgccttgaatagatacggcgcggcttttccaatgctgaagatagtccattgtggacatgtcacgtacgaattttgccgcgtcgattaagacaagcttcataccgtccgatgagacgatgtgattgtttcctacgaagaaccaaccggagtctttgggccaggacgattttagtaatggaaaatcaaaaacactgcttaagtaccctattattactacggtggatgtgtttaccatactctctcgtatccatcttaagaagtccatgactaacttttttggatcgaacgatgtaaaacacctacccggatgcgtcgtgatcatgtacacggacgctccgttcggagtaattgtagcgtttactaaaatcgtaataaactttaaatactgcttattgggacgtaattccgtccaattagacggagaggaaagacgttctaaatcatacgggtatacgtctatttccggacgttggtaggcttcttttttctttacccatatgtaatggtttcctatgtaggatataatcatatcgtcgattaacgtatattgagagtcgttcgccttttcatctttgtaattcacgaacctatacgcctctaacccgttacaatacaaccagtaatttatttcggataccgtgtaatcccgttcctgtaacgttcgaatcaacgggtcgtgtttaaatcgtttctttagtatatccagcagaggagacttacacgtttttggaaaataatacacgtccgtgtccgtttcatgaatacatagactgttgatggggctcgcgggcaaggacacgggttccgcgtgaggggtaacgcccaccacgtctaattcggacacggataccatcgattttacatcttctaagttaccggcgtataccacgactccttttccgtgtcttgtttttgttaatacaacggctcttggatgttcctttaaggtgtgaacgacgacttctttttttgtgtcgtg---------taat---------agtcctaatagtttaatca-ttttagtaattgcactgcgtgtat---ttttatgttcagttttttaccaccgtattgcggggattttcccaatctctcgtgaatatggcatttaacatgtgtacgagttccggatggaccgtattaaaactaacgaaggcgtgacggagataatgcgtaccgtcgaagttcgcgggggtaatgtgtgcgaactcgtcgtccacgatcatgagttttgtattgttcttatcgtaaaacactttaacgattagatcgttgttcgaacacatcgcctgtagactcttcacggacgacatcacgtagatgtcgttgttgctccacgatcctatcaacaatctcactttgacgcctcgattgatggccgcacatattaactcgttgtaaatattgggccaatagacagtcttctcatcttctcggatcacgggcacgagagataacaattccagacagatgcttttcttagccttcgatattttacccagtacgacgtccgcgtcgagggtccttgaacacccgagcatgtaatcgggggaatctgataaaaacactccgcctatgggattattgatgttatattgcgtagacgtcgtcaaacaacaggccgtgtgtaggatggataggatagacttgtttccgttgaaggccttaaacgtgctaaaacgacgttctagatccgcggctaagggagcgtatgtggagtagacacccagtgtctttatgttcgatatagaccctcccgtaagcgacgcgtttcctatgtaacaccgtgtaccgtcgacgatccagaaactacccaacagtacccccgggttgtaccgttttcctatctttaccttaatgtattcgacgttgctttcgagtaattcttcttcgtccttgtttccgctttgataatccactaagatagtaactctgacgccggattttgcagcttctttaagttttttcataatcagtcttccttgatcggttgtgcgcaaattgcaacaaaacgacgcgatgtggatgtatcgtttggcctgagtgatgagttcgtcgaaacattcgtgggtgtgcatatgctgtgtggtaatgcctaagttctctgggaccgtttctacgatccgacatcccgcaccagggggtggcttagaaaaaagtgatagcatttaatacatgaaaaagagcgagtgatttattaaagagcaacgtacccgtttttctttct---tctggttctggtaaagtagtaaatgacggactctacgacgatggctcctatacctagtatggtggcacatgttgcgaacgcgacggcgacgtccgcatccatcg--tctcactccactcgaaatgtaacggaccaataactttttatacgtatgcctatgataatatatgtcgattccgtttttgtcggaatgaaaatgtttgcgtttaaaccctgtgggtcgctcgatttagttactgtacaatatttacagaccatcctattttttttagcctcgtctatacattttaatacaaaatgaggcatgatacattgtccacgcgcctgctgaaaatacaacggggaatacaacagttctgataacgtaaagtcctgtcctcgcacgtgtatagatttcgaaacgtttacggcgttaccgggaatgtgtttaaccttatctatcttaataaaagaagtgctacctagtaaacatttttcctccctgtttatctttattcgattcatgtgcttgaacggattcagttttaggatatcgtctaacgtggagacgttcatgacggaataca-------gacgatccaatcctaatcagcaaatgttttttcattttaaaaaaattaaagctgcatagacgacaccgcgcaacagacgttatcgacgtcgttattccccaaaatcttcatcgttttaacctcgtgtatgagtttcttgtaacttatcctgtgccccgagtgaggtagttgccgttttaaccataatgaatctaaacgaatcgcggttaataattccgatacggaaccgaatgtttcacgtacgtaatttgcgatgacttgtttaggtcgtctacgttggatcaatgaaactacttttcttatcttctttctattatacaacgtaactagattaactttgtaaaacgacggaggtattccgtcaaaggccaaattgtctttcacaaaatataatttcatatacgcgttctcacgtacgaactcgttgtacagtttttccgccgagatggataactgttttacctgataaaatatcaatacggtaacgtcgttgtcttgtatagccttccatgtacgtttcttcaacgtcgcatcgtgtatgtatccgaactcctgtatatacacaacgggctgtacttgcaagataccacaatattcttcacattttgttacctgatgctgcagagacgtgtcaaacagcgacataacgctagatataatcgccgcagactccattataactaattattttttcttaatagtttttcacttataaatggcg---caccattccgtgtatcacgcacatacaccattttacatcgatacgaaagaaggaaagtatttggttcttaaagcggtaaaggtctgtgatattaggacgatagaatgtagcggggaaaaggcgtcctgcgtactaaaggtagagaagacgagtcctacgtgtgaccgaaagcctatgacgccttgtgagagagccgccagatcctcctcgcctcagaataggggtgtaccgtttatgcgaactaatatgctagaagatttacaagcgagcaatcgtaacgtcgtatccaggatcctgggctaatgcgttatgatatctttctctatatcgatgataccgtgtttgccggttttcttatctcgaggtataacttcgtggattaatactttttcattatacattaacgaattcactaggtccgacagaggttgacgtatatcgtttcctgtaagaatttgataaatcagaatatgagcactcatcgctttattactaatctcgtgaatggtatcgggatcgcttaacaaaatggtgtttgaaaaataggtgtacaacacgtcaccttttaccagatacgccgagttcgatacgttttcaaaatccaccgcgtcgtccgcgttcaggtccagtatatcgctagacagagacgactcgtccatgtacacaaaacactttttaaacgagaaattgtacccgctcgtgtccataacgatgatacgtttatctttatctaagacgcctttcataggcatgtgattagattccccgttaagaatgaccccgtatttgacacgtacatactccatcaaggtggctaaacgaacggtcaatttttccggatttcttgccagatcctccaatctatctatttgcgagaacattttaaacatggacatgagttgtagcgcggggtcgactatgtaaatgttatctatgagtactttgggtatgacctgcattgtctcctgtcggatgttaaaactgtcgatgatgtgattgtcgtctttatccttcaggaccatgtagtttttcaaatacggtacctttaacaggatgacgttggatcccgttatgaacttaatcagaaacgcgagatcgatcagaaacgttctcgaattcgtctgcaatatatcgatgtctccgtatttcacttctgggttcaggagatgtaacgagtacgacccgtaacagatgcagtttttgttatgccgacgcaaatactcctccattaacgcgtttacgttacttaccagaggggacacgttgtgtctgcccatgactttgtcgctgagaaccgccacgttcatggcgtgtaacgcggacgtcgcgatttgtttgatcgactttatatcgtaccgtgtactagacgggaacatgtccggtcctttgagcgtcaagacacccaaaacgtctgtatacgtggatacgaggatcgtttgcagttctatgatggtatacaacttgcctatagaatacgtgtctcgttgtttcgagaaatacgacaacacagatgtttttatttcggaagacgtcaaatcaatatcggagaaaaattttttcttattctttttgatcaacgatataaatatgtctttgttaaacgctattattttttgtatgttcctgtgttgtaatttcaacatatgatattcggacaacgacgggggcctacccaagtaattgtgtaacagctcggcgatgcgcgcattcattttatatcaaaatggctacaattgtctatgatgatcgccgcacaaatgtgttcgcacagggaaatggtttctttaaggtaatttttttttataataacaaagccctcgtcctggacataggactttactctatttacttccgaacatactagtgttatgttttctgtaagtatttcatttattttcattcctgtaaaaaagctattcaccagagcttgtataaactcatcggtgttttttatagagtactttgaccctattactatataaagtagaagagtttgaataaacgaattaatcaccgcgtggaaattagacacgggttcggacaacgcgtacacattcgacacgtatcttcctaaagacttatattcgacaaaatctgtcggatacgttttatacacgacgccgtgttctatttttgaaggcgcggtataaggcgttccgcgtacgaggtccgtgacgggtatccacgaggggaaatacgtatgtgggacgtagatcaatccgtacagggccaaccttcctatcgtgcccagttgggtaattatatcgtccccggacgttagatagggttctttatatttgttaaattgtatacgtatacccgtacgcgtcgtctcgtatc---ctatatcgtccaacggtatacggacgttgggtacgttactgtatagaataacggaccgtatggagtcttcgtcgtctacgcgaaaggactccgtatcgtttttaaccagctttttacaaggaatgaccattttgtttcccgtaatctttttcgtcttaagtttgtaggtgctacaggctaaataaaacaacgaagagacgatcgtcggataaaacaacgtcgccttcttattagtgtccatttttacgaatacgtagtgtatagattcgggggttaagggatattcgaacataagcttattcatcttgtacgaacaaaatccgtacgatgtaatgtattcgtctaggagctcccgacgatcgttgtaccagttggtggttaacgagtacgccgtcaagacgttggcctgtttatccaacagagtagcgacgtctatctcgtctagtagatcgaccaaatcgtcgtatcccatctgtatacacacggccataatcaatgaggaatgtacgggcaattgtttaatccgcacctttgtgggcgattcacacaccaacctgatacatatctcctccgtaagtaattccgcgggtacgtagtctagaatactcgccaataagtcgatataaccatctttcattaacagatcgactatatacgacgtaaaatactcgtacttatgaatgtagctacatatcgtttttaattccgtttttgtcaacgcatacaacgttaagtccacgacggcgttttcaaacacgatattcgcgtacacgccaacgtcttcctgcgttaggtattctttcgcgtacggaacgtatggctgaacgactcccgactgtattttttgtaagacgtacgctttaagatccgcgtgatgtaacaactccttgggtagcctgtctaaaaaacaaaagatgtccttatctacgcgaatagactgcaatatttctaacacaccttcgatcgatacgtgttctaaaataccgtcgttgttggggacaataccgtatctatataacatatccgttaaaaaatcgtacgtaaaaaactgatgctcgtacatgtaatcgtacatcgtatagtcctgtacgagtatacgttccgttaactcgtcgctaaacacgtaactgagacgacggatgctgtccgcgtttacatccaccaacatggtatctacgttgtaaaatctgtttcgtaggtaacggatgtcgtcgtcgtataacgtcataaaccgcacgcatttggtaacgacgtctttcgtacacgtctgtagaatactgttcttgtaaaaatgtatatggtccgcgtaaagttctacgtttgtatgccgtacaatattcgttaccaaatcgacgaacgacacgtggttgggttcaaacaggtacagtttatgaggcaaggtttcgacgacctccgggtaccattctttaggtaacgagggagggtgaatattttttgcgagtaaacgcaatccatcgtgtacgtttaacgacttgtaggcggccgctaac------gactcgtgtgtattagaacaataggtggccttgagcgcggatacgggaatcatttacatgttggtaa-tttcatttcgtaccagataaaaatttaaaactttataacgacgtgttttagtataacgtccatggcttctttggcagcgtttttcctcgcttcctttttgttagatcccgtagccgatttaaaactgtacccgctcaccgtaacaaccgccgtaaatgtggggctgtggctctgccccgcccgagtaacgtttatagaccattctctaaacgtaatctgacaatattcgttgagtaccgtacacggatttttggtttgccaacttacgattttctcgtacttgatcgtgtctccaaaaatgggtttggtttcggacaccgcggcgttgcccgaagacaacgcgtt---gtgccatagcgtgttaatgggatccatcgtg-ttttacaacggattaattgtttaccgttcag-tttttttagatacgtaaaaaccttgtttagtcatcgtctgagttatccggggacgggtcgtcgtctcgcacgtcttctttttgtgcgtacctctc------ctgtttagtcacgacgtctctgaacctgggtggtttgaaatgcttcttacaatccctacaggcgtgtcggaccaatggaggttcgtccgccgctctcgtctgaatcataacgggaatcgtgttcttgctcttacaattgggacatggagtgttgtgcttctgatctaacacgttaaagtacatatctacataatccacgtcgggtaacttgtctatgtcgtactctacgcctttgtggatacattttatggcgaatagcgcgtggcgtaatatttccttttccgcgccattcgtcgtcttgatcatgttgcagatgtcctcgtatcgcgtatttgtaacgatcgacggcttattcctatacgatagcttatttttaacgtccttggaatactctatgcctatgttgttttttggttcgaacttggtctcttctatgtttgacttggtgttgatgatgttctttatttgaaacttaaaagctttatcgctcgcccattgcaacagactaggtacgacgtcgtccggtacgtatcgctttaccatctcctctatatcctgaaacgtcgtttttgtgtactcgttctgggagacggtctccatgtccttacaccctttacatctaacgattgtatttcagtatttac-aaaagtgaactttaagtagtatttttgtgtaccttccgccgttgtacaatccaaacatggaaggggactatctcatccgcccgggcgagaaacaagcgtcttacgcgtgtcgattgctgggtatcttgactaaacattccacgtatcctcccgaggagtatttccccctcgtgcgtagcatcatgtctatgtacaatacactgataaaagatgacgtcatatggttcagagagatcgctccttatctgtacgagtatacgatgtacaaacaaaacgcgcgcaaccccagtttctacatttcgaccaacgtagtgaacctaaccacgtgtcgcgtgtccaagtcctccgcaaagtccgccaaatatcgggccaagtctaaacaaatgaaaatgag---aagggttgcggacggtgtaccgttcgaagaaaaattgaaacgcgatgaggcgattcgacagaaaaacaaaaaagattatttcgagataaaaaaactgtacatgcgactgaagaaattcgtacgtggaaagaagtcggcggacgacaacatgctctgtaacaaggtcagaatgatatacggacacatcaacgagatagaacgcgtcgccgttaacgagtactccatggccaagtcattgctacattacgtgtttccgaacctgttcaacgacgacaaacatcacctgttctacagatgcaccaaaatggacggattaggcgtgttgccttctaagaaactcaatctgatcagagtcatattggagaacaaattcaaaataagcaaacgaaaatggacgatgttgaaaaagtacatcgatacggtgtgtgctactggaaagctccgcgtgagactaggaacgtatccgtattataaactgaaatctttgaacgccctcgtggccagctatcaaggcgattccgtggacgaactaaagaccctcgtgctttctagtttctcgctggtggatctgaccgaaaaactgatcaagacaacgtttcctgaggttgtcaaaagcggcgagggacacaactaccgatgctatccggacggaacacatcagggacttgacccggaacgtgtaatagacatgtgctacaaagcgagggtggctacggatagtgaaagtgtcgtagatgtccacaacgcgattgtggaaacggttaacagatttctgatcagatcggagaaaaaagtaggagataacatcgacgagtgcatcgtcatggcaaaaaccataaattaacttagttaaatggattttattagacgcaagtacttaatttataccatagataataggattgattttttacgtgatgaaatgatatctaaagtgtctaattttaacctcaataacgtgttagctattaagtatttagttattaacttttgtaaggacgtagttagtaaggatgtattaacaaaccccaacttttttgtttttcttcatatcgttaagtgcaaggatgtatataacgagctgctttgttgcgtattcgacgcacccacgctgtatataaaagcgctagtcaaacactacgcgttatttagtgacgtaatagaaacgtataagaaaacggtacaggaactcatgttcgacgataggtttacggaggtggcccgtcacgctacgcggtttggcgacatcatcggtgtaaattacgaccttgcccttaacccgttgtttcattacggagaacccatcaagaacatggatatcgtctacggtaaactgtttaaaaagtcagactttaaacgcgtaaagaagatggaagtgtttcggttaatgatatgggcctatttaagcaaacaagacacgggaatagagttctcggacaacgattcgcaggatatctacacgttatttcaaacgtccgataacgtcatccacagtgatatgacagagaagtttaaagagtatatattcggaggaaatcgatcgagtcgttggatatggttgaacgaacccatcgcgaacgacgcagacatctacttggacggattcgccgtatcgatgtacgacaaagtgctcagttacgtgtactcggaactcaagcagggtagggtaaataaaaatatgctgaaactggtctatatattcgaaaccgacgagtacatacaatccgtgttgttgcaaattatatacgatgtacccggggacattctatccatcatagaagccaaagacgatgcgtggaaaaagtatttcataggcctgtataaagaacacttcatagacggtaaaacgtttaacagtaccagaacgtttaactcggacttgttcaacgtcgtcgctaaaatatctccttcgtacttcgacccagagaaggtcatatccgcattcgatcaccctcccgataaagtaaagtttttcgataaaatggacattaacgatacgtatatttccaacatcgtatacgaaactaaagagttaaatatttcgaccatcgaggagtctcaaaaatgtcaaatatataaccaagaaactagttattatatcaaggaatataacacctatatgtatttgcacgaggaagacccgtacgtgttacacaaaggcatgttcgttaaactctcgaccgttccccaggataaaaagtttt--cgttatttagcgaccatatactgaaat-attacatcgacgggaaattggcccgtataggcctcgtcgtaaccgattataaagacgtactcgttgatattctatctcacttgaaatgcgtagaagacgttacaaccttcgttaggttttctgtgtgtaagaactctagtgtgatatcctccgtcgtacgtaccatactgggaaatttcaacacgtccgtgatcgtattatttcaaaag-tttttaagggataatatgtattacgtggagttatttttagataacacaaaccatttaacggagaacgataaaaagtatttattaaacgtaataaaacacggtagaacataaccatggcaggtcctcccgcgccc------ctcgatatatacgaagaatctcaacgtcgtaacgacgaccaaaaaacgttttttacgagggcgttaagccctttgttaaaaaacacgtacctgtatcataactacgcgtacggatggattccggaaacggttatctggagtagccgattcgcgaacctagacgttacggattatcatcccattaccttgaacttgttaaagaagtttgagtttatgttatccttatacacgggtcccgttctgccgtacgaagagaaaataaacacggaatttatatccagagggtcgttctcaggacggtatatcaactttttacggaacttttccatcttacccacggacgagttcatctcgtttttattattgacgtctatgcccatctacaacatattgttttggtttacgaatacgcagttcgacattaccaaacacaccctctttagtaaagtatacaccaacaacgccaaccacgttgccttggccaggtacttcagacattcgggggattataaacccttgttcagtcgagtggacgacaacgccatttacacggcgccttttcccatcaaccagagtagaatcatccatcgacgtacgcctcctggaacggccgtatcggattacgagacgttgtccaatctaagcgccatcctttacctaacgaactacgatcccgtgttgatgtttctggcgttttacgtaccgaatatatccgtaacgacaaaaataacaccgggtgtcgagtatctgctacaaaaactaaacatgacaccgacggacgtcacgttattgggttaattataaaagatgggccgtgttccaaacattttctcaaagaacgacgtagacagtaccttattgtccaataagttaaccacttccgtagctagtcgtttgaaatacacttcgtaaaagatgcgatcggtcgaccccagagtaaaccctttgtctataatccgttcgtacgtttttatgttaacgagtttcttttgccaggcgtccttcgcgtcgcatagatacgcgaaataataccgctcgcctatttctatacgctccggattgtttttgttgtactcgttaaccagatacatgttggggttatcgatcgatttataattgcaatgatgcgtccgactcaatagaaacagatccaacggagccttcctcgtttcaaactcgattaatagatcgctctccaacgacttgagtatgttaatacacacctgcagagaagacgacgtcccgtccgacaacatttctagtattctagttttatatatttttatcatgtacttatgaaatttggaaacgtctcgtctcgtttcgctggttcctttattaatacgaacgggaatactattctgcgtagacgacggcacgtatttcaacgtggtatacttctttttagactgcatgataagattcttatacacggcttcgaactctattttaaaattatcgaacaacaccttcgtgttaatgacccgttccagctctttcgctatcttaatagacgttaggacgtcgtttgtgtttatttctagaaacacggagtcggtgtctccgtacacgcccttgaaatcgtagttgtattccgtcggtaaatttgtagaagcgtataaatccacagatcgatcgtcctggaaaaacggattgatgggatacgcggccagttgaaacttacccgacgatagcttacatccgttgagaacggaattcagataatggatcatctgccgacctatcgccgtacaacttttcgcggacgcgtacgaatacagagcgctgttcttaaatcccattaacccgtacacggagttcgctataatcttatacgtatactgcatagaatcgtagatggccttttccaccacgtcgttggtttcttttatcatcttcttgtacttgaggcgttccgttagaaacgttttc-aacaacttgggaataattccttcgaccgatctatcgaatacggcgatctccgacaccaaatcctccgaacgaggttcgcattgtacggatatataccgaggtcccggatacatcttttgtatttcttgtttgttgatttccgcttccagtttattattcgccacgaatacacagactaacgtttccggggacaggttgccaaacagacatacgttcgggtacaaactgttgtaatcgaatataaggacgttattgatgaacattttctgtttcggcgcgaatactttccccccttcgtacggatatttgtttttcttctccgatcgggtcatgattattttcttttccaataatagttttaacagcggccctttgatcaacgtactggcccggtattcgaataccatagattgagggagaatatacgtaaatgctccagcgtcagccttcgtttctataccgtaatagttccagagatatttacacagacacgcgtcgtgaagacagtaattacccatttctacggctacgtctagattatagtttttgtacatgtccgacagattaacgtcgtcttttccgaaggataacgtgtacgtattatgtacggtataggagggattcgctttaacggtcaacgtaaaggagtc---cttcgtaatggttttgttgaatactttgaagatatcatctcctatatttatataattgcccgtactcaacacctgagagaatacgttcaccgtggccttcgcgtccgtggtgtggtctcccacgaacgtcatcgtgtcgttttgtatctccgttaatacacaatcgcaattgaagacgtttttagagatagagtctagcttatacgaatccagtttctcggatttttgtatgtacgtatacaagtcgaagaatgtcgtgccgttgttgttgtttacgtgatacgtggtgttcgataccccgccgactcctttgtgactggagagattccgttcgtatatacacagatgtacgacctcctgcctgtcgggagatttgaagatgattcgttcgtccgttaacaactcgagtcgattggatacgtatcgcaaatcaaaattatttccgttaaacgtgacgatgaagtcgaacgacaattctaatagttttttagcgatcctcagcatggtaatttcggtacatagaataaactcctttttatagtcgacgtcgttatacgactcggctctgtgatatcctctggatacggcttcatgtatttcgtcttccgttaacatgtcttcgtttaacagcgtaaatctatactcatcgttcgatagatctatgtagcagcagcttatatgcgatacgggattgataaacacagagggaaactttttattaaagtgacattcgatatctaggaataggtacgacctagggacctcgaatctggaaatgggattcgaaaacagatctttaggatcgttgcagtgatagcatttgttgttgagtttctctagtttggacacgtcgatgcgataacatccttccggagatacgtcgttggatataaagaaccacgtaatgttaaggaactcgtccatgacgactttgggtatgtttcgttttttattttcttttatcaaccagatattggccatcgtctttttccttgttacgtcggatacataattgttggtgtattcgcttatatccacgatactcatggagtccaaaaaaatggacgccgtaggtatcggaaccaacgttttatatacatcttccgttacgacgtaataaaagtagtaatggaacctaacgaatatggtttctaggttcttgttcctcgcttttaaaaatagaaatctcttatcgcctttactttcgaaccaattaatgcattttatttccatggtttaaataatataattaattttcatttaacaatgaacccgaagtactgggggagagctatatggaccgttatttttataattctatcgaaggcgaaagcgtccggtaatatagaactatgtaaacgacaactgtatacgatcgtggagactttaccatgtccctcgtgtagattgcatgcgaaaaaggctatacaggagaacgatataatgtctagcgacgatttaaactatatttactttttctttattagtttatttaacaatctagcgtcagatcccgcgtataaaatagatttaaacagagttagtccacttatttaatcgttgaaaaaaatgccacgtcacttgattaactcgtcgaatatgatcagaacgacctttaatatcaagtgtgttacatgaaccggcatagtgccctgtgtaatcaattcatctagttccgtttcgatattatcgtgtatctttagatggcaaaagtatacacccgccgcttctaacgcagagtttgtgattttatgcaagaacgttctcatgttggtgagtctttgtacgatcactaacctgtagaggataaacgccataatgtactccgtgatgatgtttaacacgcttatcacttttacgtagtattcgttgagtgggaaacaacagaacggcaacaatttatgtaacggggttgctgagacggacaccaatttctgacccagacgggttcccgtcaatgtcacgtcgcacgtgttaaggttttctaaatccatcatggaatatagatttgttttaatggtgcgggtgcccaaacataacccggacaacaa-cccccagtccgacatgtctaaaatggtaggatttaccataccgtgtacggcgtatcggactaaatcgaatacgcaggccgccaggtcgtcgtcagaggcccgttcgtgaatggtcacgttcttacttttaaacataccttcgataaacacgaaggaacagttcttacaacgacatctcgccaacggcatctttgcacgagacgcgagtacatcgtaggcgcgtttatagtacctgagcagtttaaccatgatatgatccatcgtatcca-tgatgataacgcctttaacctttctaaacgaacaggcgttactgcacgtgtacgttttccaagactttataatcttcaacgcgacaagttttgtttttatatctacaccggagcgtataacgtgtctgatgatacgcggatccagtttaaacggcgaaatcaacgagttaatacaatcgtaatcgagtttgcgtttatccagcataagattatcgatatgcatgagaacctcttccacgtcgttttcctcacgttttgttcgtttcttcatagaacatctcaacttacacgattgctttcggctcaccgatt-cccccagttt---ggggggtatgattctattatgtttatgtttgatcgcgtctctgaactcattggcgaacacgcgacagcgtgaatcgtacagagagatgttcgtttcgacgaacgcggaatcctcgtcgttctttacacgtaaggcgtccgcttgcggacgtattggaaacatggcgaaacacttaacgccgtattctttgattaattccttttcgggcgttacggtgtaaataaagttattcaccgccgtaagtatgttaggaaaatgaaagaccacgagttcgtgcatactctgtatgaatatgcccgtgtgctttaccgagtccgacacgtaatggatgacgtcgttattcggatatttctttacgagttctatcgctttctccgtatccgtaagagtgaataacccgtcgttcgtaggcgcgacatcgaaggtgtccgacatatacaacaacgtctctagatcgatagttaggttatggtacagaccggacacggcatgactgggtatatgcgttacgattttaactaaatcgtctttacagacggacatgcgcttcgtagccagagacggatccatcttcaacaactgcgtggcggttaagatattgttttcgatgatgtattctacgtcttcgttcgtcaatagcccgtgcgtgatcatgagtttaatgggattgatgccgtccgccatcaactctttacggtacagtaacacggcgttgtacagccgcgtgtctataaaattggatctcgctatcaactcccgcaaatcgttgagtttaatgcattcgctgggtaaaaactttaaattgttgatatcgaacgcggtggcctcgtcgtaaaaacacgcgggtaggttctcatgaaacccgaattctaaaatggcgcttacatg----tttttttgagactttttctatgttgagtttctttgaaatgatttccgcgagcgcttttctggcgcgtcgcgggtacatataagacgccatgatggtaaaaatacttgattataggcgatatcttttcaatgtttccggtttaaaaacatatacggttttaaaaaaccgtacgagatccatccgcagaaaacgaacgcaataataaatatcacaaatacgatcatttataaccgcttattcttgaactaattccatagtgatactaggaactattaaacactcaaccactttcgatacgtttattttttcattatccttgacgaactccgaaatactctcgtagaacttttcctgaaatcgtttggaatacctatctacgttggaggcgattgtgttaaccaacatactgtacttcgtatagataaacgaccccaactctatcgtatctattgacaagatgtcggcgatacgtttgtctttcaaaatgacgtagattttagactcctcgtgtttcgtgacacgtgtaaaataatcgtataaccgcgttttagatatcatattgtccttgacctgaggacatctgaacagtctagattttagaacgtccagtaactcgtcggataccgtgtagacgctgtcttttatagagaatttttcctctaacacgatatcgctgtttcgtaccagttggttgatcaattcttctattttatcgttctctaacatgtactcgtgtccgttgtacgtaaacgacttagcaaccgtctttaatctagacgataacgtttttacatctcctatgtctatatacagaggggattccttgggtatcctcgataggattttcttttccacgtcgttaagaattaaatcttcttgcgcgtcgtcgtttagtttcccgtctttagaaaaataattgttctctaccaaactgttgataagtacggataagataccgtttgtgtaggtatctagtttaaacttcttaacaaactcgtgtttaatgaggtcgatgggtattctcgtatcgaggcgtctaacgggggtctttttcttttgaggatactttttagcgaccaactcatccaccatattatttatctttgacgtaaagtagttttttaacgccctggcgctaatactatttaaaatgagttgatcttcggtatccgccatttaatttcttcgtatagcctttaaatacatcatgaggaaaaaaactaaacacatcaccaccgcaacygctataataaccaaccaccacgtagttcccttacttatcccgggcatataactcggtttatcggttaatacggattttacaacttctataaaattgttaaaatcatcgtccgtggacgtcataaatacaccgaacaacgcggtgtatagcttatccatttatacgttaaataatgacgattcaacctcttcttcttcttctacgatacagtcatcgagttccataacccctagtcctctggatagatcctcttcggtcgattccaccatcgaaatcttctcgttttttccatccacgtccactacattggcgctaaaatctctttctatgatcagttttttaagcgcgaacgtgatcttcgacgtggatgagtttctataaaatacgatcggtacgagaatcgtcttagatatctgtttatcgcgttttgctagactttccaattcttcgtctatgaggcgtaccttggatttgcctccgttaatcttatattctacaacggcgccgcttaatttatttacgaatatgcagcccttgtttaaggttttttcctccagttccgcgacgttgatcccacacaaggaaggagggacgcgttttccgtctctgatattcccgtacacacattctagcaactgatacatcataggactcgccgcggttggttttatcattaagaaataggcattatccccgcgacagtcgcttttcttatttttatatatcttggcttcgccctccaacaagatataggtggaggtcatacgcgacgccagggattcgactagttttatattgatcaacgaacacgccggatattgcgacggtaacagagttacgctgtctatacatttttctgtacttttgcttaatgtttttaagaattcaaccgtcccaccgcacgtggcgtgcgcgggttcctccccatcctgttgtttcttaaccacgtgttttacaaccgccttacgcatgatgcctttgtaaaaaccattaatattgtttca-tttttttagaaggaaaacatatatatttacgcgtgtgtttttattagaatcgtaacgattttacatacgaccaatagagagacaaggtcccaggaataaacacgaggatagcgacgaactcgaaaaagttcaccacgcgcataaacgccgcagaccgggcaaccaccaccttatgcggcgcgtacgttttaaataccaacgcgcttccggccaataccataaacacgaataacagagtcgttcctataaacgaaataacctctttcaccgttagagccatatttatataacgtgattcttctatacgatatacgaatcaatgcgcgtcgtgaatgtgaaattatcaaacgcgtgtttcttacacgttttctttttacacgacgttgttactttcaacgtgggtacgtcgaaagtagcctccgtgatacgatacgtataacaccctttccatataatattttctttcttaaacgttcctaggaacgtaacgtgtttcataaagtcgtctttcgcgataacgagtacggaagttaaacgttcgtcgtttatatgcgtaatgtaatcgactccgttttttgaaaatgcctttataggaacgttcgagggtaagtcgatcaacgatattattttctttggaacgaaacaggttacgtgtaaacgttgtaccacggcgggcgtgtcaaatacggaagcgttgaacgcgtgcacgatttcgctaatggggtagatctttttttcggggaaacttctcttgggtctatcgtcgactaatttcacagacacgaatcgcgttgcctcgtccgaccagatgttgatctcgctcgacagcggttttaatagttccacgatcgtgtaaaggtgttctttatgcgctacgtacgttagcccgtagtaagactcttcgtacgctccgaaaaacaacacgacgaggatgtactctacacagaaaggaaaaaacgaaataaccacggacggtaattgatcgggtacggcgaacgtccgcacgtggacgtccttatccgtctgatgtacggagacgttccgtacatcgtgataggacaagtaatcctttaccttattctttataacggtgaacgcgcttagaaaaatgactttaacgataacgtgatgcgtttcgttggtatgaacggtggacgctcccgcgatccatcccacggggacgaaaaagatgtcggatatgtacgctagttttttcaatatctttactaaccccacgatgacgtatttctcgtatttgaaacgttccataacggcccacgtttttgatacgtcttctaggacgttacacggtttattgaacacgccctcattgttgtagtaaaagtgatcgaaattaaacgacacgatgcattcttttaactttaattcgttgacgggttccgtaaccttatacacgggtttcgccatctttgaagcgatgtgtttaataaagttattcatttttagtattgattattttatttgccttacctacgattttgttgcacagtgtcgtgatggccttttttgtccacgtttccattttttgatattcctttaattcgggggaatccaatcgttccgtgtatataccgacgtccgccgtgttaaagaggaggcccttaaacaacgtaattttcttatccgctaagaacttaaagaaggtatacagtttacgtatggatttaaaccctttgggaggagtctgcgtacagacgatcataaacacgctgataaacataccgcattctgattccaataattgattcacttccacgttgatgcatccggcccgtacaccgaacgaatactcgaagaagcgaaacagtacatctacgtcgcagttggcgttgcttaattcggcggcgtctttgtcgtttttattgaacccgtcggaaaacgagtagaaataaaaattactgtagtgatgaaattcgttgggtatgttccctccggagtcgtaaaaacacacgatctgtttttctttgtcgaatattacacatttccaatgagacatgtaacagaatccgaacatcacgtatcgtcggtccgatttctttatcttatcccggaggatgtacgacaacacgtgtttgtgtagaaatacgtccgctttctcgtacatggggatcgtgtttagaaaccgcatgtcgtactgacccagatagtccacttccgaaccatacgcgaactgcgacaccaatttgtggatgctcttgttactcatccatgcctttctgtcgggctctatctttatctttataatcttatcgttttctccggccaagatgccccgtttggataagtcatctacgcgtaagtccatttgggaaaaatccacagctttagagatcttttcgttaagttttggcttaaaaaaatactccatggggacggatgtacgtagttcgaatattttctgaggcgtcttatacgtatccactaattgacgtaccagatacgtttttagacgtagctcgtccgatttttcgtcttcggatgcgggcatgtacaaattgccagagtccaccagttccagtaatgcgaataagggtatacaggacaccttacccgccgtggcggacgaatcgtatttattgaccacatacccgttacagttcgttaaaaaatttgaaatatcaagattaaaacacaatcccgactcggaatatatatacgataataaattggtaaatcccagttcgggaattttgtttattactaaatccgtgtatcggtccatttattatggagaatcatctacctaatatattttattttccaaattgtgtaaccgctttcccttacagatatacacaaaaggagctagacgatatgaaaccggtcgaccgagaacgatttaagtacgccgtatttcccctaattaaacacagatggtgtcgcgcctacgtcgttagagacaatcacacgtttaaactaaacgtggaaacgtctaaacgtcttagacgagtcgcgtatcctacgttggttcccctcgtcggggtgaacgcggcgctacgcgaatacgtgatggaagatggtacgaagattagttttgaatgttacagttacttgatctgtaagaggacgacgtctttacacgacgttgacgatagcacgatacggggtctcgtcgaaggaggtaatcaactcaatatatttacaaactccgtgggctccgttacgaacacggtcggtatattcggtaaccccaacccatttgcgaaggtgccgctgaagtcgctacacccgtccatgcaatgtaaaatattcacatcctgggcgcgtcgcgtgcccgtcgtattaacgggagacactggcgtgggtaaaacgtcccaggtgcctaagttgctgttatggttcaattacttgttcggagggtttaccgacctgtcgacgcttacgttcgaggtacaggagaaacccatcgtgttgtccttgcctcgggtagcgttggtaaaactacacagcgagacgttattaacatcgttggggtttgaggagattcacgggtctccggtaagcttaaagtttggaaacatgcaggaacggttcgtgaatactcggtttagcaggtacggtatcgtattctccacacataagatcaccctaaatacgttgtttaagtactccaccgttatcttagacgaggttcacgaacacgaccaaaccggggacattattatagcggtgtgtagaaagtacatacgtaaactagattcgttgtttttaatgacggctacgttagaggacgacagacgacggatcgaagagttctttgcggaaagcgtgtttgtacacatcccgggtggtacattgttttctatttcagaggcgtacgtaaaaaactcgaacgatccattgaacagatttatgtacatagaggaagaaaagaggaacctggcaaacgccataaagacgtatacgcctcctaagcaatcgtcgggtatagtgtttgtatctaccgtatctcaatgcgaagcgtataaacagtatttatcggaacggttaccgtataagttttacatcattcacggcaaagttcaaaacatcaacgacgtgttatctgatatatacgacaacgacggcgtgtctattatcatttccacaccttacctggagtcgagcgttactgtacggaacgcgacgcatgtgtacgacacgggtagggtgtacattcccagtccttacggcgggtgtgagtcattcatttcaaaatctatgcgcgatcaacgaaagggtagagtcggcagagtgaacccgggaatgtacgtttacttctacaacgtgtccgaattacgtcccataaaacgtatagacttcgagtttttacacaactacgtactgtacgctaaagtgtttgacttacaacttcccgaggatttatttgtaaaacccacaaacgtgacaaggttacacgacgtgatcgagtacattcggtcgttcgacataagcgatgatgtatggacccgtttattatcgtcgtattatattcatattttggaatacgctaaggtatacgcacgaggagggtcgggcgcgctcgcgttagactcgtttgaacgcacgggtaatttgacggacgacgcccttgacgcgattaagtcgttaaacatgagagcaaaaatattatcccacaaaaaggcgtcggcgcatacatacgcattgaggtgtaaactgttgttcggtgtatacgcgggaaaagtctttaccgtataccataaacgacccctaaccgggtatattacgatgatcgcggaacattcgtttattcccgattattaacgcagtttaataataatgtcctttttcatggacgaaaagtcttcggtgttgccctttttagagacaaccacgcacctcgacgtaaacagtttccgagaagatagatacgtcgtaacgtcttccggataaatagtaaacataaacaggtaaaacatattcttttgtaactcgacaaactctagcgagtagatgagaccttttcgttttagtttccacataatgtcggttagatactcgctcgtaacggagggacctttgaagataccgcatacgaaactagacaacgtttgtatatcgtaccgcgtttgtttacccaatacgattttgtttttatacgttctacatagttttacgacggattctctgtgttgtagaatgtcctctatcgtgttaccgctgacgaagaacgaaagaatcagatattgatacatcgcggcaggtttagacttgctgtacttcataaacgtgtccgattctaggatggtttttatatcgtccgcggaaaactgatggcgaatatgtataccatgtacgtgtttgtgtatcttacgacgtaatcccaacgcgagttgtacgtaatctataaatcccgcgtcgctgtattttatatacatttcgttatgggtctgtttcttcatcaagtcgatggacgtcgtcggttgagaggcgtatacgatgtttgggttgatcacaacggtcttatgcagctgtcgatctgccgtgttagacatggtattgctaaagttgggatatacgacgatgtaatctcccgttctaacggattggtaaatgtctcgttccaacgacgatatcatggaggacgtatccgtgttaacgatcgttagataatcgaatatatcgtggcgtatacacggaaacgacagatacacgttcattaagaaatcatctccgtaacacaaccgtatcttcttgtatatcgtaagatttaatctaccggatccttgcaagaaccgttcgtagtcgtgttcgtgtataaacgaaaacgtgacgtataatttgttatctacggtttcgtaatccaccaagtgatatatctcgtacaggcacaggatcgataggatgttgtggagggacggttccacacgcaccataaccgtgtagaacggagacggcatcatgatagtcttcccacctatgatcgtacgcaccgtacacggaatggttaaaggacacgcgggtaacctaccgaatgtgttcgccaacagggacaacacgacgtcgtttaactctcttacaaaaataacgacgttgggtccgatgatcgtgcgcatcctatcccgtaagatcaagggtatatcttccagtctatccaacatagataaccgtccgccgttatacaggtcgccgttcgctaaaaacgttaacgcgtccatacagtggaatacttcgttacggaaatagtattcgttttctaactcctttatgtgatacttgatcttagatacaggaaagtcatctttgagaccgtctttgtcaaagaaccaagaaatgagggtgcgtacggcgtctacggacgtcgctcttcctcgtataggcgtacaccaaaaactcatataacttctggccgtggaggcatttgcgacgaaccgggacgcgtcgaacgagatgagtatatgctctaatagatgcgctatgcccagtatacctcctatgtctttttcgaatccaaacccggaaaaccctacgtagatatctttgttcgtggaagaattaataaacacgcgtgtcccgttatcgaagacgatcatttactaaggagtaaaataggtaacaaagttcgtacgtcgtcgtcaaagtctaatctaaaaatacgttttttattattggatagcatcgtgacaacccccgtggccgagtcgtagtacgtgtgtaccttcgtgggaacgggcgtctcgggtcgggtaaacacggtcgtgttaagcaccacgggaaatgcatcgtcgcgttgttttattattttattttctctgtttaacttgtctacggatagctccaacttattcgtaggatgcttgttgaaataataagtaagtaccaaaaatattatgaaaaataacaagtatattaaaggagatgccatttagagatcttattttgttccatctttctaaatttttactcacggaaaatgaagattctattaaaatgttcgtgtcgttatgtagggggttcgatattaacccggaacatctcattcttagcgttctgaacaaacaatatctaaaaaaattaacgaaggtcatacggcacgagatgttgctcccggatataaccgtctgttttcaagacgacatcgtaaacgagttgttacgtctgcgtctttgtaagttttctaaacagatcaaggcctcgtataaactcaccgcgtctatgaaaggtatcgtatacgttaaggatcaaaagatttacctatcggccgtgaacgacgagttgttagattttctacttaaggaatacaccccgcatatatataaatattatccgggtaaaccggatacgattatcgggtcaaagattatactgtgcggatacgataaaattacgttctttacgtattataccacacacgtcgtaacgaaccaacgtgtacacgtcgtcgttacagacaagtgtatcgattcattattacagccccaacatcatcctctgttaaagaagatatttgacggaagcaacgacgttgtaaataaggtactaaaacacatattttattcag-ttttttgtgaagaaggcggaggccaaagtccgtagacggctttttctatctcctcttctatgagctcctttttaacgaacgatttgtcgataatggccaggttaaagaactgggatatgtttacataagccatttgttttgactcgggatcgtatttaaacaacgacgccgcgtcggtcgcgagatacttgaagaagttatttataaacgccactccgtgatccgtgtcaaactctttgatctgtccgttttttgaaaaaaatgatataatattaattcttagtatatcgtaatcattttctaacatttgcaacgcctcgcttatcgcttcacataccccgcacaaaggtttaccgaagaggatcaacgttttcttc---atttatgggtatcaaaaacttaaaaacgttgctgttaaaaacgggaaccttaacacaaattgacgagatagaaaaagatgatgttcgggagatattcgtcgatacgatgagtttctttgtgtcgatcgcgtatagcgtaaacaatttaaccgagttatacaacaactttctacaccacgtacaggcatggaagacgatgggaaaggtgaccctgttcgtagacagaggcgatatattcatcaaagacgtggtgcgtgaaaaacgtaaacgagccacccagcagacgattaaacgaaagcagatggagatagagcaactgcgtgattttgaatcgtttctgggtatggaggacgcgttgtacgaagaaaagaaaacggacatcgaactgagaattaacaaactcatgttccatatctttttggcgaataacaaccagttaaaaacgacattggaacacgcgttaacgatgttagacgatgttacgatattatactgtgacggtatggacgcggaattcgtgttatgtcttaacgcgaagaaattagccgacgaacaggggacgtggccgttgatgatcagtacggatcaggacctgttacttttctcctcgtgcgacgaatcgaagaagatcatacgtacgatcaacgggttatattcctttataccgtgcgcgacgacgagatatctgtctagactggttacgttagtgaacgggtgcgactactttccggggctgtacggatactgtgttacggaaaaaacgttggagtctatcgagttgtttgaggagtttacggtcgaacacgtcgtacagagtctcgtgattaagaactttacgaataaaacgaacaaga---tggtcgacgtggacggcatgataagattcgtggacagatacgcggaattagacgactccgtatacgacgagcggttcgattgcgtcgttacggcgcaagagtttatattcgcggcgctggcggataggtgtatgcgtttagacgacgttaggcactgtagcgttatatcggcgctggtgtgtgtattggaccccagacaagagataacggaaaccggactacgcgtcgtacacgccctggcgctaaaacctgcaaagaaggtcacggaagaggatatagcgaccgtggtatcgatcttcggataccgtactcgggtcacgacgaacgcgttgtatggcgtactaaacctaaaaacgttgttgctggcgtacaatgacgcgttttattttaatagtgaaatcataattaaaaacatcgcgaaaaacgacattataaatataggataaacgatggtgtttcaattagtctgttctacgtgcggtagagacatttccgaggaacgctacgctctactcattaagaaaatagatttaaaaaccgtattacggggcgttaaaaataactgttgtcgccttaagctatccacgcagatagaaccacaacggaatctaaccgtagaacctctattagacatcaactaataatggaccccgttacgtttatatccaactacgcccccaaggggtcagttatttttgtaaattacaagttttcactcaccgagttctttaatccctcggaagataaacacgccgcgatttatataggtgggtctacaaaaacgacgtatgatcttttacacgacacgtgcgagcgatgggtcgtcgaggcgacctataaaaacggagtaaataaaatatccgttcaagaattggtacgagacgcaacgagtgtaaaagtgtacatactcgacgattacgattttgaaacaaaaatgtcgctcgccgccgatatagcgaccgagtttataggaacaccttacggattcggatcaaaccacttgtattgttttaaactggtagccgattgctataaaacgttaggcgtcgtattacccacgtataatattttaggaaaacgtgtatatctcagtcaaagctttacatgtagtaaacaatggagacggatatacgactttactttaccaaatttaccccgggtaccgtaatagatttaaagggtgaattgatgttgagtacaatacccgtgtttttagattccgttgtcttcttttttatcgcgttggtcatgaccctcatcaggtacaagtactccaatatggtaaatttttctatatccgatacggtaaggggtatttggtcccccaacgtttcgttcttcgtaatggggctcgataccttaccatccaacacgtgtcccttagaatagttacgcgccgcgtgtaacgtggttaacgccttttgtacgttttcgtcgttttgtagttcctctatttttaatccggcgatgtattcggccacgttattcgtcgtccttaaccccttttccgataaaaacgtatacacgttatctataatcgacgtctttacgggcaattccattaatttggtgacttccaccgaataggagggggacatagcacccgcggaaaagttgggaggatgttgtatgggcagataacatttacccagaataatgggaaagatcttgtattgtaccaggttaatcaggccgtacttcatctccagtagatccgacagttcttgagcgggcggtttttgtgccgcgaacagatagctttcgatcgattcgatcatgtccgccgcgtgtaataacttatttgacagaaccaacgtaacaagcgtagacagtgtcgcgatgatcgtatacatacacgccgtgaaaaatgacttacagtgtgtaaatcgagacaggctgttgtacaatctccagaactcgttcgaattacacacgtatacggaattgtgtttcaggttatttaatatctccacgagatgggggatgtctctcacaacgatattgttttcacaaaaactgtatataccattgatgacattttccttgatcgttggcgcggagctgtataattgcttagctttattatatagataatcgacgttgctcgcgttaaacaacccctttgtcacagaggaggttaccgcctttgcgatgatcccgtacacggtagactgtttaggttcaatcatttaactttaaataatttacaaaaaataaaatgagtcttcgtataaaaatcgataagttgcgtcaaattaccgcgtacttttccgaatttagcgaagaagtttcgatcaatgtagactccggcagtcatttgatgtacatattcgccgcgttaggcggctccgtaaacatatgggccatcgtgccgttaagcgcttccgtcttttacgacggagacacgaatatggtattcaatctccccgtgacgaaggttaagtcgtgtctgtgtagtttccacaacgattccgtaatagaaatacaacccgacttggtgaataacacggtaacgctgtccagttatcacatcgtaagcgtcgactgcaataaagaactggttcctatacggacggatacctccattctgttaaagatcaatcagtcgaagtcgtacatttttaatttccacaaatacgaggagaaatgttgtgcccgtacagtgattcatttagaattgcttctggggtttatcaaatgcatcagtcaataccaatatctaacgatcctgtttaaggacgataatcttgtgtttaaaacgccgggaaatctggatacgttctcgagggagtattctacgacggaatgttcccaggaactccaaaggttttcctttaagatggctatcgcgtcgttaaacaaattgcgggggttcaagaaacgggtaaacgttttcgagacccgaattatcatggataaggacgacaacgtgctgggcatgttattcagcgaccgcatacaatcgttcaaaataaatatatttatggcctttcaagattaatccattttataaaagtataaatgggggcgtcctttgtagtacccgaaaatgttaaacgcgctccaccgaaacataatacgtcggaaatggcgttaaacgtcgaccacatgtacgaattgataagcatactcaacaaaggggaagagttatatttgggaaagttaacgaaggagaaaaaagcggtgctagaacaacgatttccggagtttaagttcgtggagtccggacccgggtcgttgtttaaagcggttcgtgtaagttacaaaaacgatataaattactgttgtaaggatttacagatacacgggtactggatcgataaaaacggagacatatcgttgttttacagacccaatactgtgttaaatagttgcgagcccaatatgcagagcagcggcgtgtgcgatacgtttatgtttaaacggtgcgaggaccgtctggatacgaacgcgtgtcatgattggatctcgtccatgttgaatagagaggatgacataggcgcgcggttcgttaacaatttcgttgaaaagtgttcacgtgacgcgtcaactcccttatgtgaaacgtttttacacaacttgcgtgccaagaacacacaaccatacgacaacttaatcgattatttattaatggcgcagaaggacgactttaaaagcaaatacatgaggtgtagttttcctacgaaagagaaaaaagaagaatccttgaagtattccgaaacgagggagtgttgggacccggaatgcgcaaacgccaacgtcaacttcttacttacggagaattacagaaacctgggactgtgtaccattaatcgatgtaacgtagacatcaaccacttaaacataactcccaggtctaaactacgaatgacttgcggaacggaggcgttgtatagtccgcttcccgttaataaagagaaagtaataaagcacaacgtagataattcctttcagttacacgtttacgaaataacgatattattcgtattggttatatggatattaattgtagctatttaaatgggtgccgccgcgagtgtccagacgacggtcaacacattaactcaaaagattagcagcagtttagaacaaacaagttccgcgtccgcacaaacaaactgcgaagttgaaataggaaatatttcgtttaaaaaaaacacaggatgcaacgttacggtgaagaacctttgttcggcaaatgccaactcgcaactggactccgtactgagtgcggcgacggaaacgtacgattcacttacgccggagcagaaggcgtacgtgcccagtttgatgaccgcggcgttaaacattcaaacgagtgtgaataccgtagttaaagattttgaaaattacgtgcgacaaaaatgtacggcggactccgtcgttaacaacaaattaaaagtacaaaatatcgtcatagacgaatgcgcggcggctgatggatcgtcgactaatttcgagtttattaacacgggatctagtcagggcatatgcgccgttaaaacgttgctggacgtgacgacgaaggcgagcacggacatctctcccagacagagttccggatacggatatcagttttatgttattgccgcggtcgtccttatcctgtctatgatattcatgtattacgccaagaaaatgttgtttacgtccacgaaggacaagataaaaatcatattggcaaataaacccgacgtgcactggacgtcttatttggatacgttttttagtacggtacacagtgtttaaaaactgaaaaggtaaaaataacatcgtac-aaaggtgata---gtgcattattgcaacatggcgagtggaagtatcatgttggataagatacaggacatacatacacaaaacaatataaacgagaaattcctagattatattatcgatcacgtgatcagcaaacgacgcccgttcattcgacccttcgtgcggttattattcgacgtattaatcggatttatggtcttttctctattcgttcaccgaatggctgtacgaaactggcatctcatgttaacggggttagtgatctattccattatggagctaaataagtatagacgtcaactgggatcggatgaagaactcaccgtgtgaatatacgtcgtaaatactaaaatcgtctatttccaatatacttcccccgtccaatgaaaacaatatcctaacgttgtcacttatcgatacgttcgtcaacgtgatacccgccacgaacatatcgtccctcgcgactaatacaatcgttccggggtcgacgaatcgatttattcgaggacccgacacggtacgtttacgtatcttaaacagatctactccgtccttatgtaggtaacgtaaatgattttttattaaccattcaaaaaaataattagacgtttcgtaactctttttagccgtcgtattaaaccaatggatgtagttcagataacacgattgtggaagtttcgccttatacggacgcgtgcatagggacaacaccactaacttatccgtacatacgtcaaacactaattggtttattgaaatgtgaaacgtcgacctgggaatcgttaccagttcaaatacgaattcatcggcgtatatttctttcttatacatagagtagagtattacgacgatttgaaatagaatcgcctcggtaacgttcagggtctgaggagttaatttttctacggtggcgtgtttaaactgctcaaagtataacatctttccgtaagaaaattgtttatatcctctcaataacggaaaccctaacgcctttctataacgaaccagggacgagagttctatccagcattccgtttcttctttacccgcctgctttaacatacagttaacgacggcggcgttacattccaaatccctcgactctcgctcgtgtaggtttaatcgctgcgttatgaaatcatcgtatccgcacgttttaaccggttcgttatgttctttcctgggtttatccgtggcatttttttcataatgtttgtcttggtatctattattggctttcatttatcac-aaaaaaaacttctctaaatgagtcttattctagaaaacttgatagacgatgatgcgttattttgcgcgggttctatttccgactattcggagttggaattgatcatcgccggcgcgaagctaaaatatcccagatcctttttatccatctttaacatagtacccaggaatatgacccgctacgaactcgacctggtacagacggaaaatataaccggtgccgtatttaccaccgtgtttaatatcaaaaagaacctgggtatattggaagaaaaactaaccatagaagctatagagaattactatctggatcccaacaatgacgtattaacgttgatgatagataacacgtcgttgaaggagataagccccagaaagaaatcgagacgtactaagaaccccgtactctttcggcaagggtctattcctttgttttttattttcgaatcgcgtaagaaggtagatatctacaaggaaaacgtaaacaaggcagttgacggatcgtatataaaaatagacgacaacgtcgccttgatgggtaagtacgcgaatatgtctctattggacgtacattctccatccgcgtttatgaagttaaacgccgtatacggatttactcataaaaacgaactacgaaagttggtatccgataaggagatcgaggaatatagcgggcagccgctacaagaaccggttcggttaaacgattttatcgggttattcgacggggtaaagaagagtatacccctaacgagtattccttcgatagagtaatatttttattttcgttaaatggacaaaaaacccatctattttacgcctgtgttcgtcgaacccaccatcaaacattctctgttgaacgtgtacaagtatacctacatcatactgtttgagctcgcagtgatcgctttgttgattttcctctttttcaaaaccgagtttaacatgttactgcggaacaccgtcgatctggcgaacgatcctataaaacagtttacctcaacgagtttgacgtgtaagggaaacgcgctatttatcaaacacatgcctaattcgacggagttaaaaccggcgctcgcgattaatagaaaacaaatagtccacgagaactgcgcggctcttttacaatcaataaatggatcacggaaagtatctcttaacgatattcttgaacgacgatgattcgttcttcaagtatttggcggcacaggaggacgacgtcgcgatgtcggacgttcacacgatcgtagactatttaaactttttactagccctattaattaaatcgaaagataaactagaagccgtaggatattattacgctcctctgtcggaggaatacaaagccgtgtttgatttcaccgacacaaagtcgttgaaacaattgtttaacaaacaacccgtgtacgttgagagcgactctcccatttgcgtggataagggatatttggcagattttgttctcgcaacgactagattaaagaaacaattacctttggtgttggataaggaagttacgtacgtagatccgtataaggataaacgattcgcaaatatcctgtctatattgcataaaaactgaagcattaaaaactattattacaagtttaaatcatggccatgtacgggggacagattcacctcattataggacccatgtttgccggtaaaagcacggaactaatccgtctagttaaacgttatcagatagcgagatacaaatgtctcgttgtaaaatacgaaaaagacgcccgttacggaaacggcgtacgcactcacgataacacatgcatctccgccgtaccaaccgcgtccctagacgacgtagaatcgatatccgaacacgtcgaagtgatcgggatagacgagggacagtttttccccaacatcgtatcgttttgcgaacgtatggcgaatgccggaaaggtgttgatcgtggccgcgttggacggaacgtttcaacgtaaaccgtttaccaacatttgtgaactgataccgttggccgaaaacgtaacaaaactgaacgcggtatgtatgtactgttacaaggacgcatctttctctaaacggttgggaaacgagacagagatcgaaataataggaggtagcgacaagtacaaatcggtgtgtagaaaatgtta-ttttttttaaaatactgaaaaaataaatcggatatttacgattaggttg----atcgtctcc-gacagcgacctctagg---acgtcggt-atgggcgtgcaacacaaattggacatattcctcgtgagcgaagggatcgccatcaaagaggcaaatctactcaagggggacagttacgggtgcaccatcaaaataaaattggataaggaaaagacgttcaaattcgtcatcgtattggaaccggagtggatagatgagataaaacctatatacatgaaagttaacgacgagtcggtggagttagaattagactataaagacgccatcaaacgcatctattcggcggaggtggtattatgttcagattccgtgatcaacctgttcagtgacgtcgacgtgtcttatacgtgcgaataccctacgattaaggtgaatacgataaaaaaatactacagcgtacagaacagagggatgacctacgtacatatagaatcgcccattaatacgaaagataaatgctggttcgtggaaaagaacggatggtacgaggatagaacacattcgtaatttttttatatagtgaa-aaataatgtgagcattacgagcgtgggtttatctacacgatgacggtcgaactgattgacatggaggtctacatggtggacgaggacctgtctattaaaaacgcgggcccgtgtcacgggcacagttgcggatgcaccatcgaattggacgtaacctctcccaaaaagatcgagatattggtaattactaaaatttcgtcgttccacatgatatacgacctatcccctttacgggccaagttaaacgacg---accccctcgatatggaactgataaaatctttacacacgtccacggacttaacggtctacagaacatcaatgctccatcaccgtaatatgcccgagaaggagtactgcttcacgcagatatactcggctacgttaaacatagacaccaagtcgaccgtcagttttcgtagtacgatacacgacgggtttctttcgacgtatccgacgatctacattaatccggaggaaaaatattacaaagtccagaacaaaggacgtctgcggatgcgggtggttacacctatcttaaacagcgacaaactacagttcatggataagggcgagatgtatgcgggtgtcggcgacgacccatcgatcgtagacagtagcgatagcgacgattataccagcagt---------------gaggaagacacggaggaggaagacacggaggaggaagaagattga-ttttttttattgaaa---aataatagtaagaaaacgttgccgtaaacatggaggagggtatcgtgcataaattagacgtgtttctcatcgacgaaaacgtgtctataaaacacgttaatttgttcgacggggatagttacgggtgcaacatccatttaaagaccgccacgtgtaagtacatcacctttatattagtcttagaacccgattgggagaacatagtcgaggcaaaacccattcacatgagattgaacggcaaaaagatacgcgtaccactcgtagcaaaaacccacacgtcacttatttataaagtcgttatctacgtggaggaagacgccctcgcacgattctacagcgacgtggaaaggtcgtacacggacgtgtatcccacgtttctagtcaatacggatacgcgacgttattacattttggatagcggacggacgtatacgtacatagatccgtttatatcggacggggataaacgacgatggctaaccagggaaatc---gaagaagcctacgacgccagtacg---g---aagaagaagaagaagacgacacagaagaagacatggacacggttcatttatactgtctggaggag---------------------------------------gaagatgaaga-------------------aaaaattgcagacacaggaaacgataaccaaaaagatgcagaagattaggtttttattataatgatttttaaatttaaacgttattaaaaatggaaccggtatctatggacaaaccctttatgtacttcgatgaaatagacgatgaattagagtatgaacccgaaagcgttaacgaaacacctaaaaaactcccccaccaggggcagttgaaattattgctaggcgagttgttttttctaagtaaattacaacgccacggcattttagacggatccacgatcgtgtatataggatccgctcccggcacccacatcaaatacttacgcgatcattttatgtctatgggattggttattaaatggatgttgatcgacggacgcacgcacgatcccatccttgaaggattacgcgacgtaattctcattaccaagttcgtcgacgaggcgtacattcgacagttgaagaaacaactgtatccgtctagggttattctcatttcggacgtgcgctcgaaacggggacagaaagaacccacgactcaggatctattaagcaattactctcttcaaaatattatggttagtgtgttaaaacccgcggcgtctagtttaaaatggcgctgcccctttcccgatcaatggatcaaggacttttacgtccctcacggaaacgagatgttgcaacccttcgctccgtcctattcggccgagatgagactcttgagtatttacagcgggacgcctatacgtcttaaatgtattactcaacaggattcgtctaaatatgaaaaaaagatgtactatcttaataagattatccgaaatagaatcattataaactttgattattcaaatcaggagtatgatttctttcacatgtaccacatgttgaaaacggtctattctaataaatcgttcacgtcgaacaagtcgaaggtgttacatttccaccagtctatatttagattcttaaagatacccattacgaacacggaaaagatacatcatgaacccacacaacgtaaagtacctagcaaaaatactatgcttaaaagcagaaatacaaaaaaatccgtacgcggtaataagcaaggacgtcgtacatagatactccacggatatccgttacggagacctaacgacgatcatctccgtgcgtcataaaacgagtacgtccaacaccgtatttcaagtatttaacgaatcatctgtaaactatacccccgtcgataacgattacgggtaccctattatcatcacgtcgtttttacaaacgggtcataataagtttcctattagttttctatacatcgacgtcgtcgcgtctgatgtgtttcccaagttcgccaggttgtcaccgaccgatgtagcgacagtgtatagcgtcttgcaaataggcgacacaaaagacgcgttaaaactccctagaatgttagaaacggaaatatccgcgaagatattatttcacaaagacttcccgctgaagatagtgagatttttcaaaaataacatggtaacgggggaagagatttcggatagatcgttagtcgccgtattggagtgattctaacatactaatagaagcgtcgtaaccgccatcaacgataacgggatccacaacgggtcaaatatcggttcttctatatcctgatttaggtaagttacgttgagtttttcatccatcgatacgtaatttgttccgcatacatttcgtatatctaaatatccgtcttttatttttacgttacccagagaaacgacgcaatccgatacgttacatctggatatattttttttcaaagaacgcaccaataaggcgtccgatcgtttacacggctcgtaccagcagtagtaaggcaaacgagtctctttgcctatttttataatgctcgagtctgggtgtatacacttacaccgaatatcgtttttattatggtcacaatatgcgtagatttcctcgtccgacatttttttatataaaaaaaaagtaaaatatataccaaagac-tttacctaactaaataaaaaataggggttataaaatggctgtaatttctaaagttacatacagtttatacaatcaagaagagattaacgcaaccgatgtatttatcaaccatgtaaaaaacgacgacgacgtgggtaccgtgaaagatggccgtctcggtgccatggacggagccttatgcaaaacgtgtgagaaaacggagcttcaatgtttcggtcactggggtaaggtacgattgtacgaaacacatatcgttaaaccggaatatataagcgaagttatccgaatcatgaaccacctatgtatacgctgcggttttttacgatcgagggaaccttatttagaagacgtcacgaaaatgtcgtcgcacgcgcttaagaagctaaaagacaaaatactgtccaagaaaaagtcttgttggaacagtaagtgtatgcaaccgtatcagaagattacgttttccaaaaagaaagtgtgttttgtaaacaagtcggacgaggtcatcgttccaaacgcgttaatttatcagaagattacgtctatatacagacggttttggccgttgctagaaatacatcaaaaaccggaaaatctgttttataaaaatttttttccggtgcctccgttaatcatccgcccggccattagtttctggatcgatagtatacccaaagagacgaacgaactaacgtatttgttaggaatgatcgtcaaatactgtaatatgaacgcggacgaacaagtcattcaaaaggcggttatagagtacgacgacattaaaatcatttctaataatacaacgagtatcaatctgtcgtatattacgtcgggtaaaaacaacatgattcggagctatatcgtggccagacgaaaggatcaaaccgctagatccgttataggaccggacacgtttatcacgattaacgaagtgggtgttcccgcgtacatacgaaacactctaacggaaaagatcttcgtaaatcccttcacgttaaaaaccgtacaaaaactattcacggataaccacatcaagttctatttcaacaagcgtttgaatcaacttacccggataaaacagggaaagttcattaaaaacaaaatccatatgctctcgggggattgggtggaagtcgcattaaaagagaacacaagtattatattcggacgacagccgtctttacatcgatacaacgtaattgcgtctaccgtaaaatacacagagggggacacgataaaaatacctccggggatcgccaattctcaaaacgccgattttgacggggacgaggaatggatgatcttggaacaaaaccccaaggccgtcatagaacagagtatcctgatgtatcccacgacgttgctcaaacacgacattcacggagctccggtgtacggatccatccaggacgaaatcgtcgcggcgtactcgttgttcagaatggaagaccttaccctggacgaagtgatgaatctattggggaagtacgggatagagttcgacgcgcgagggaaaaccaagttttccggcaaagacatctacacgtttttgataggtgagaaagtgaattatcctggtatattgaaggatggtacggtgatagcccccaatgtaagcagcgatttcgtcgtcgccatgcgacatatgtcgttagccggtctcattgcggattacacgtcgaacgtggaaggtgtaaactttattataaaatcgtcgtacgtgtttaaacgctacttggaaatctacggatttggagtaacgtttaaagaactcagacccagttcggatttcacgaataaattggaagcggtaaacacggaaaaaatagaacttattaaagccgcgtacgagcgatatctctgcgatgtacgggagggtaaaatattacccctttcgaaatccatggaggctgacgcgatagagtcgtcgttgtccaatttgacgaatctcaacatcaaagaaatcgaagagtacatgaagaaaacgttacaggataatcccgacaacaatctactgaaaatggcaaaggccggatacaaagtaaatcccacggaactgatgtatattctgggaacgtacggacaacagcgtatcgacggtgaacccgcggagacgaaggttatgggtcgcgtgttaccttattacttacccgattccaaggatccggaaggtagaggatacattttgaactcgttaactcaaggactgacggggtctcagtactacttttccatgttggttgcgcgatctcaatccacggacatcgtctgtgagacgtctagaacgggaactctagctagaaaaatcataaagaagatggaggatatggtcgtcgacggatacggacaggttacatacgggaacgtgttgatcaagtacgcggcgaattatacaaaaatatcggcgtccgtgtgtaaacccatcgaattgttatatcctcacgagtctatggtatggtacttagaaataagcgccctatgggaccgtctaaaacacgggtttatttattcacagaaacagaaaataacgaaaaagattttatcaccgtttaactttttggtgtttatcgaagaaactgacgaggataacgccataggggataaggacctgtttaacatgatacaggaagtcatagaacacgttagggagaattacttctttaacgtatctaatatagactttatagaatacgtgtttctgacgcacctaaacccatctagaataaaaatatcaaaattaacggcgacgaatattttcaaaaagttttacg-ataaattaaact-actcgctgggaggaggcacgcccataggtatcatttccgcacaagtaytgtccgagaagtttacccaacaggcgttgtctagttttcataccaccgagaagagtggtgctattaagcacaaactcggatttaacgagtttaataatctaaccaacctgagtaaaaacaaaacggagatcattacccttatttcggaggatatcgaaaaactacagagtgtaaaaattaatttcgaattcgtatgtttgggtgaattaaatccatgcattacgttaacacgtaacgaggacggtatacacaccatcgacatagtcatacatagattgtatataaaacgagcggaacttaccgaacttgtcgtggagtatatcatagaacgttttgtagcatttaacgtactggtgaaggaatggggaatggaaacaaccatcctagacgaacaccgtatacagtttaccattcgtgcccgattcgtagaacccgaagaattgtcgttaaacaagttcatgatggtgttacccggagctgcgaacaaggggaagatcagtaagtttaaaatacccattaacgagtacgattattacgaggacttcaacaagaccaaaaagatgtataaaatgaccgttgaacttatgaatttaaaagaactggggacgttcgatctggaaggtgtgaacatctatccaggaatatggaacacgtacgatatcttcggtatagaggcggcaaaaggatacctgtgcgaggctctcctaaacacgtacggagaggggttcgattacctgtatcagccgtgtgatctactgtctagtttattatgtattagttacgaaccggaatcggttaacaagtttaagtttggttccgtaagcgctcttaaaaaggccacgttcggggataataaggcgttgttaaacgccgcccttcataaaaagtctgagtttgtaaacgataatagtagttgtcacttttttagcaaggttccacgaataggaacgggatactacaagtactttatgaacttagagttgctcatgcgtttagaaaagaaattaacttcgaagatttctaaacaaaaagtggaagagttgtcggagttatccgaagagttttagttt------atg-ttcgttgatgatatatttttctataatctgtcgtctgaacgacggattttccaaaaacgctcctcgttgttcccgtatggagtgatagatatacaaaaagtacataaacgcgggtatgtctttgctttttctagacataagatacgccataattatagccccgcttcgatttacaccggccatacagtggaccaatacgggataatgtttgtcctcgcaattggatagaaacgtagtggcataatcaaaatacttagttaaatccgtatattcgtcatctaccaacggcatatgaatgatcgtgatagacgagtttttgatcgtgtatttt---tcagtcgtaagattcagtatatacttgaaaccgattcccgatgtaggagccgcttttgcgtcgttgtaatttcccaaatacacgtagtcggtgacgcgcatcatttttgtcggcactcgggccttcggtagagctccggtagactttaacaatacgttctcgtaaagactttttttatccatttataatggatacaaatggataaaacaacattgacggtcaacggcgtagaattagaatatattagagaaaaagagacggaaggtatccgcggggcgaaagtgtccacggtctgtttcttcgtgttaatattagccgttagtgccctgttgttgtggtttcaggcatccgataattctatattttcggaactactcaagtactctagaataaaaaacgccgtaaaaggttggcgtcccctggtagaatcaaagactaaactggaggcggacaaggggaggttacgggccgccggaaacgataagtatttttcgtttagttgcgtcgattttggatcttatcttatgccgattaagttagatacggttacgtttttgccccaggccatacgtagaggaacgggagacggatggatggtaaaaaaggccgataaagtggacccgtcggctcagcagttttgtgaatacttaatacgaaataactcggataacgtaattacgtgcggtactaaaatgatggaccaactgggatacagcggatactttatacgagatcactggtgctccaactatcacaatctaacgaattaacgttacacgatgtacgtgattaacgtacccgccaagaaccacagtagtttagagtttatcccaaataccaacagtaggatgataaacaatacgatcgatacacccaaaatggttatgtcgaacagtccaaaaaacgacaccacgggatgcgacaggaagtacgctatgttggggaacttgccggacatccattgactaactctgttccatagtccgtgtttcatttcattaactcgcttattcgatacgtacaatgtattatgctgtacgtacgcgctggcttcgtttaatacctgtctattgatttgtaacgccctttccatcttgtacatttcataactcaacgtggtagatattccttttgttctgatgatctcctccacgattctcgtagcggccgatatcttaatgatgtacgcggatagactaaagtcgtacccgcccgtgtacgaatgcatcgactcggacgcgccctggtacaggatattcctcgcgttactattatgtaacgtctcacgaagttgtagaatgtctatgtttttttcaaccatcgacgtaatcgttttatgaatggttgttagatcaagcaacgtcgtatcgtcctctaacacgactatgtacgcactgttcggatctttgacgggcgtttttacatactcttcccataggctaaaatgtctagccatactgtttctggattccgaggtacataataaattacatagtcctgaaaaataatccttgaaattgtccacgcccccagaacgttcgactttccgccaaacatagtagttgtagtaaaaggatacttttgtaggatcattgatacctcccgccttagcgtccttttttacgtcgctaacctcggcaaatcgtttgccctcttcttttacatcgggaataacctcgaacggatcacgttcagttacgggaataacgtagacggacacaccaacggttttgctaggagacgccatttagttattaaaattaaagaagtacaactctctaattctagttatgtttttgtctatccaagccggcacgtcgtgtacgtattttaacaaaaacctatagaacgtgtattctaaatcgcttcgttttaacgagtcgctaaaatatacgaacacgtcgctgtcgggaagtagataataccgtaataagttgtagcaattaacctttatctgtacatgcgtggggtcgatgaggtcatcgtcgaaaggaaacgggtcaccgaatcgaaacacgtataaagacgagatggaa-taataatactttaacacattgttgataaataactta-------ttaaacgcgatgattatcttctttcgttctatttctatttttaaatgggtcggaaaaatcactaacttcgtcgcgttcgtgtcattgtaccgaatgagtacctttaactcgtcgtccgtcgttaggcgtctaaagctctcccacgtttctttcgtatctgcggccaattccttaggatgtgttgtaggaagcggtttacaatcacacgtaagcggtaccatgtgtttgacgatgattgtgtatgtatcaaaaaactttatcgcggccaagggtccgt---ctaacgtcttca---cttccacgtcgtagttgggtggcgatttcgaccgttgtatagagtttagtttttcaaactccacgataatccgttgtaaatgcaattgcaactcttccggcatgatagacgtatacacttccgtaaacaatataatcgtgtccagtgcacccttttcacaaattttagtcttcaccaagaaatcgtagatgattgtcgaaatggcgtattttatagacgcgtccgtaacgggtttcttttttgacgccatgtacgacaagataaagtccgcactgttattcaagataatcactagtacgacgatataattcagatttaacattttggaagagtaaaacaactccgtggaagacatgtgtatgtcgaatagattggctgacaatctcagaaagaacactcccttcttgatctcgtcggcgaacgttttctcgtatttctgtcgcttcgcgttaatgtccatgaggaagtttagtatgattctgtttatgttgtatttcatggaccacgtctgcgacttcataatgttatcgaacgacataataatgttaaagatgaaacgctgactgtggacgaagtaactgtacggttcgctcaagaaaatagacttattaaacgtcgccaataacacattgttcttaattacgtccgtcgcgtctagattaaacttgggaatgttcataccgcataacttacaatacgctacaccaacctcgtaataaatatattctttagcgaacgcgttcaccttgctaaaatactccgtgtccggcttcaacgcctcttccaacgcgatttggtgctcgcaaggtatatattttataatcacgtcttcccgccacccggcgggttccgcgatttctatttttttaacgtcgtctaactgattgaacacggcgtctttctccttaattaactcggggaataggtctcgaaggtagtaattggataggaagatataactgtacaagtgtttgttctttaacttaggtatgattaacttaccccattctaacaagctattgttttcggagaaagagtttttatacgttttacccgtctcttccaaatacacgtacttgacgtctaagaaatctcgtataacgataggaatggatacgccgtctacgttgtacaggtagatgtaccgcatgttgagtttccttttcgaaataggaatacctatatgtctacacaggtaggcgaaatccaaatatttcttagaaaacctaaactggtctatatttttcgatacgtagcttatcatatccttcatgttaaacggtatttctcgtacttccggttccttggaaggttcgaagttggacgctatatcgctcgttctataatttatagttatatcgccgtttaaatcatcgttcacgagtacattcacccgacgctgtcggagatacatatccaacgtgttgaagaccaaattatacgtattaaacgtcatctcgtccgtgttaacggactgttcttgtataaataaactggacgctatctcttcgttaatttgttgttcgaatttgtaccccacgtacgaaaatatagagatgagcgtttgatcgtccacgtccatgttctgttctatcgtggcgtataacaatttgatatcttcttccgtgacggtggatacattgtacaggtttacgatgaatatagttttattattcgatataaagtccgcgtacgatttcgaggctatgtttggatctaataaatacgccttaattttttgtataatttcgattaacacagattccttggagtccatttaatgtaagaaacaaccacactttttataaaaagtgaaatagtaaatacttgttttttaaaatatatcg--atatataaa-acgcgactagtaaattgaaaaataaaagataaattataaattttaaaaatgtcttggtccataaacctaggaagtggatccggtgacaattttaaaacgctcgatgagattagagcacatgtgaaatctactacagagacggcgaccgcggacgatattttcccggaagatatcgagattccctcacctaagcagagtaaaacgaaacgcgctccggctcctcgtaagaagccgacacctaagacgtcgaagaagaaggaagaagagccccaacccccgcccaaggaggaagaagttaaggagtcggatgaagaggaagaa---------atcgtcgaggagtcccctaaatctccaccggagtctccacacaccac---acaaaatacatcggcggcggtggacgcgtgcgataccatggatagctcggacttaaaactagtcactgaacaaattattaaagaaatgaaagcgttgaacgcgaaagtatccgcggtatctactatcttggagacgattcaagccgcctccgtcggaagacagtatactatgttgactaaaaacatagaagaattacgaatgcttgccatgggtggaaaggaacaggtggttaggaaaaaaactagacagaca---accaaaaaataactctctgtttttttatgaataaataaaatgagagcttttgtatacaaggatggaaagttatacgaggataaagaattgactatgcccgtaccttctagtaatcctacgtacgagattcttaaacatgtgaagattccgtcccatttaaccaacgttatcgtgtacgaacagacctacgaacaatcgttatcgcggttaatatttgtcggattggattcgaaaggacgtcgtcagtacttttacgggaagatgcacgtacaaagacgaaactccgcccgcgatactatatttatcaaagtacatcgtgttatagacaaaatacatacatttatagacgacgcgattaaacaaaaaaacgacgtcttgtttcaactaggcgtattcatgttgatggaaacgagtttttttatacgaatgggtaaggtaaagtaccttaaggaaaatgatacggtggggttgttgacgctgaaacataaaaatatcgtacgcgaacacagaaaaatattaatacactttgtgggaaaggataaggtcgttcacaacttcaccgttcatagttctaataagttatataaacctttactgcgcctaatagaccgtaaagaacccgatagttttttatttcataagctaagcgaaaagaaagtatacaaagcggtacaacagttcggtatacgtttaaaagatttacgcacatacggggtaaactacacgtttttgtacaatttctggacgaatgtcaagtcactcaaccccattccgcctattaagaagatgatctctacgtctattaaacagaccgccgatatcgtgggacatactccgtctatttcaaaaagagcgtatatagcaaatactgtactggagtatctcacccatgattcggagttaataaatacgataaaggatatatcgttcgacgagtttattcagttaattacggactatatcgcgaacgggcaaacggtgacataatggacgaacgattcaagacgctcgccttaacgtttttttctggagaattaacaacgaccgacgttatggcgctgaaactccatcttttagatacggctcccacggatacggtattttgtacggacgaaaacaacaagtttatgatagattataaatacgaaacgtgtttaacgtcgcactacttaaataaaaaaacaaaaagcatccagcccgatcaatatcagaaatattctcccgccatcgccacggaactgacgaattacgacattattttagaggacgtgtgtgcgtacatcaacgagtcgcgggtccttaagaggttcgtcaagctatacaaaacaaataacagaaaacaaaatataaaaataatagaagccagtaaacgcttgaagatcgcgttaaacaagggaatcgattacgactacattaaggaagtgttttaacatggacgaatc---gaagaaacgtggaacggattacatcgaggaactgatccgcgtctacgaggacgtccccaaccccgtacaaaccgatgatataaaccacgaagtggagctaacctttatccatcctcccattattgcgttgagtacgctgatccacgtggccacgtctcaagaatcgtatattttgtttaccgtaacgaacaaaggcgtaaaaattagaaacagaataaacttgtcgaagatacacggtctcgatttgaagaacattcagttggtggattccatcgacaacattatatgggaaaagaaaacgctggtaaaagaacacaaggtagacccggctgccgtcgtaaaatactcaaccgaagagaaatatatatttctcgattataaaaaatatctatcctccattaaactagaactggtaaacgtcgttcaggcgaaggtcaagcacgtaacggtggattttaagtttaagtactttctcggatcgggagcccaggcgaaaagttctctgttacacgtattgaatcatcccaagtccaaacctaatccttccctcgagttcgagatagtcacgacggacgagaaaatagattccgtctcattacgtaaagagctcgtggcgttgtttaaactcgtgtttatgacgtctcccgacaatatcatcttggacggtattctcaaaccccctgtacaaacagttatgttgaagaagaacgacttgcccgggatcgatttaacgaacctatatgtaacgacgaagacggacggcgtaggggttcttataaccgtgacgaacaagggaatctattgcttttttacgcatctacagtacacgattcgatacgacacgacgtttaagtccgacaacccggtgacgttgtacggggaagccattaaacagaataacgtatggcacgtatatcttattaagttgatgactcccaagttatccgatcggttcaaggagaaggactacgtcgaggaacatctcaaggacatatgcgatcgaatgatcttcaaagtaaagaaatacgaggggcccttcgaatcacattccgaaatcatagatttattgacgtcgtacttaccgtcccaacccgaaggagtcgtgttattttattcagatcaacgtaatcaacccgattacaaaataaaactagacaatacgacggatcatatggtaaacataatatacaggtacatgtccagcgagcccgttatattcggagagaattccacgttcttagagtataaaaaattcagcgacgataaaggcttccccaaagactacggtacggggaagctcgcattaacggacaacgtccgatacttaaacaacatttactgcatggagttcgcgaacgcgtacgaggacgtgggaataaagaacgtcgtagtgcctataaagttcatatcggagttttcggccaccggcgagtttataaagccacgaatcgacaaaacgtttcggtatctgtacatggagtattacggcaacccgtatcaggtcgttgtaacgcatataagagatcaaagcatcaaaataggagacgtgttcgacgaagacagactatccgacgtgggacaacattacgcaaacgacaaataccgattgaacccggacgtgtcgtactttacgaataagagaaccaggggacctctaggtatcctgtcgaattacgtaaagacgttattgatctctctgtattgttctaaaacgtttttggacaactcgaataaacgaaaggtgttggcgatagattttggaaacggggcggatttggaaaaatacttctacggagagatatcatctcttgtggctacggatcccgacaaagaagccattactcgttgcatagaacgatacaattcgttgaactcaggaataaagtcaaagtactacaagtttgactacatacaggaaacgattcggtccacgacgtacgtatctagcgtacgagaagtgttcttcttcggcaagtttgacctagtggattggcagttcgccattcattattcgtttcatcccaaacattacaccacggtgatgaataatctagccgagttaacggcgtcgggtgggaaggtgttgatcacgacgatggacggggacttattgagtcagttaacggataaaaagacgtttgtgatacataagaacttaccgagcagcgaaaactacatgtccgtagagaagatccacgaggatcagattttagtgtataatccttcgtctatgtctagacccatgcaagagtacatcatcaagagggcgaacttgaccaagatattttcggaatacgggttcgaattaatcgactgcgtacatttcgacacggtcgtggagcgcagtaaaaggtttataacaggcgtctcaaaaatggaagaacgtaaatccaccaagaacttcttcgaactaaacagagaagcgttaaagtacgaaggtacggatataggcgacctattacgctactacatcgtatacgtcttctccaagaggtaagtaataatacggtacgggcgcgtcacgtttcccgaacctaaacgagttaaaaatgtttaataacacggttaccgggttagacggttccgaatcgtctgtcgatatagccaccgtgtagtccggggcaatttcacgtatcgactcgtacacggttttgctgggaaacaacatgtctataatcgcctcgttgtgtttgtacagatacttgaccaccccaaacatggttttgttatcaaatctagccgcggaagaatacacgtggatgttacgtatcttgtagcgccctttttctaacacaataaatcgttcgttgtatatcttttttatatcgttaggacatactattctattgttttgtagcaggtccgttagtttcttgatatcgaactccatcgagtatgaatacgacta---cgatacgacacgatgatatacgcatcgacgatttaaaagaaaataaaacatttttgttattaagcgaacgcaacgaacatataatcgataaactatgtagccgtctaccacccatgtgtttttattgcgactatataacgtctccggacgacgaaggcacgttagaaacgaggattctatcttccagttatacgatacgcggcaaatacgtaaacgtagaagagtttatagccgccgggtttcctctattgtggtgtaagaatcgcccggaaaaggcacgttctaccgcatcagattcgttaattatacgagatgttttatgttataaaaaagattggatacgtatcgtgttgatccaatgtccgtccgccgcgtacacaaacgaagaacttctaatcgatccgtttaagttgcctcgagatccgccgaaactctttaaaaacgtaacgttgaggtcctacgtaaacgggctattgttttaccccacatcatctcccctatacgccctgttgacgcacttggttacgacgttccccataaaacacgttacgtgtgttacaaaacacgacgagagattacttaccacgtgttacgacaagggtaggtttaacgcctttgtgtatgcgtggttcaactcccagataagtagcgacgttgtagaaaatgaaaaagtaaaaaactcatttacattagttaaggcacggatatgagacgagtggttttggcgcacgaaccttacgtaatagagtatcatgaggactgggaacatatcatcgctcgactggtcgatatgtacaacgaagtcgccgagtggattttgaaagacgatacgtcgcccacgcccgataaattctttaaacaactgtccgtatcgcttaaggacaagagggtgtgcgtgtgtggtatagacccgtatccccgagacgctacgggagttccgttcgaatctcctaattttacgaagaagacaataaaatgtatagccgaaactgtgtctaatataacaggcgtagggtactataaaggatataatctaaacgacgtagaaggcgtgtttccttggaactactatctaagctgcaaaataggtgaaacaaaaagtcacgcgttacactggaagcgtatatcaaaactgttattacaacatatcacgaagtacgtaaatgtgttatattgtttgggaaaaaccgatttcgcaaatatacggtctattttggagacccccgttacaactgtcataggataccatcccgccgccagggaaaagcaattcgagaaagacaaaggatttgaaatagtaaatgtgttgttagagattaacaataagcccgcgatacgttgggaacaagggtttagttattagctttagtgaaaaattaactcaggtgttttaaaaatggcaaaggcactagtagataacgaacacatttttgttttaaaatccataggtgttccaaattcccataggcaaagcgaagatccacgattcgtggatatctttacgtgcgatgaattagaaaactatatttgtaataatccgacgtgtactctattcgaaacactacgcaatgaagaagactattccgtcgtacgcgtatttttcgacgtagatttagacgtcgtattagacgaaatcgattacgtagcggcgttagaggatttcatattagaggttacaaaattcgtatctgtcttttctgtaaaagaatgcgacgctccgcagaacaaggtactcaaatgcatgagatcaaacttttctattacacgaacgaccgatccggataaaacgagttttcatatgattttcccggacgtctacactacgatgcatactctcatcgcgatgaagaaacctttattagaattcttaagatcttcggaaaatccgttaattagatcgatcgatccggcggtgtatagacgaaaaaccacgttacgcgtagtgggtactagaaaggcggccaataacgataaaatacatatcaaacaacctccgcataccaatatatccgactatttgtttacgtacgtacgcatgcatcgagatagctgctacttttcgttaactaagcgtttagacgataccatgtcggaagcgttatgggagcctaattatatccacttcggtgacgctatgaaaaagatagccaaggcggtcgttaacgaaattattaattttaaagatctagacgtaacaaattttacgaccgtgccgttagtaatcgattacgtaatgccatgtgccttgtgtaaaaagaaaacgcacaaacaccatcatatgatatccatcggaaacggtatgttgaaattatataaagcgggcaatcctcatagttgtaaggttaagacgattctgttggaagggaacaaattatttacgatctctcaaatcattatggactctaacgtcatccatctaacggatagaggagagtacatcgtatggttaaagaacgcctggaaatttaacacggacgaccccattattacaaaactggtactaaacatgaaagatcagcttccgacggaatacgtgccggatatactgtgccccagaaagcgtaaggttatagaaaacaatttaaaggatatgttggtagacgttacggaaacggacgtacacccgtgtattcttccgtttagaaacggcgtattggacatatcgaacggtacgttttatacgggacatgattcgaaagattttatatgtacggtgtctaccgggttcaatctaaacatggaaaagttcttagacaacgactcggaggagatgaaagaactcgtatccattataaacgatatacaaccgttaacggaggaaaacaaacagaatagagagttatacgaacgaacgttagccagttgtttatgcggtacgacgaaacagtgtattacgttcttcttcggagaaacggcgacgggtaaatcgactacgaaaaagttgttacattcggccataggcagtttatttatagaaacgggacagacgattcttacggaggtgatggacaaaggccctaatccgtttatagcaaacatgcatttaaaacgatccgtgttttgtagcgaacttccagattttgcgtgtagtaccagtaaacgtattcgtgcggataacattaagaaactcacggaaccgtgtatcgtgggcagacaatgtttttccaatcgtattaataataaaaatcacgcttctatcattatcgataccaattataaacctgtgttcgatagagtcgataacgctcttatgcggcgtatatcattggttcgttttagaactcattttgcacaaacggcgaccaataaagaaatgcttaataaagcggcatacgacgacgtgaaacccttagacgaaacgttggatatgaaaatacaaaagaattattacaggtacgcgtttctaaacttactcgttcaatggtatcagaaataccacgttcctcacttgaaactgttttctacgccagaaaacgtaccagacttcgctttccagttaaaggtggagtctctcatcgtgtccagttcgagtacacatacacatctgatatcgtctctctcaaaaataggatacgtaatggaggataatctcgtcgtgttgccggctcctctgtttcaacaaaaactggctaaacatttcaatgtacgagttcacggacacgatatagaaagtttcataacgagacataaaaagtttgcgaatgttaaggaagaatatttggagtatatatttatagaagacattacttctaaatgaactcggccgtaatcgagttatttaggcatcatgtcaacaacattcctaacatattgccgcatcaattggcgacgttggattacttagtaagaagtatcatagatgagaataaaagcgtactgttgtttcatattatgggttctgggaaaacgattatagcgttgttatttgcgttggtagcatcgcgtttcaaaaaagtgtatatattagttccgaatataaatattttaaagatatttaactacagcatggacgttgttattaatctattcaacgcggattacatactggaaaacatattcatctattcgacgactagtttttattcgatcaattataacgacaacgtcattaactacaacggattatccagatacaacaacgcgatttttattatagacgaggcccataatatcttcgggaacaatacgggtgaactgatgacggttataaaaaacaaaaacaaaatcccgttcctattattgtccggatctcccatcacaaatacacccattacgctttccaatattatcagtttaatgtccgacgaagaaataaactttggtgatatcattattcaggggaagaaagtattccaaattttgttaaacgaacacggtgtaaacgttctaaaaaacattctaaagggcaggatatcctattacaagatgcccgatacggatctacccggtatacaataccacggtaaaagttttttagacacgcgcgtcgtgtactgtaacatgtccaaattacaggaaaaggactacatcaacgtacgaaagatgtgcaataacgaaatgtttgaaaagaacatgaacaacgtctcattagccgtattgggacaattaaatctgattaataatttggatattctatttcaggaacaggataaggagttatacccaaacctaaaaatcaacaacggcgtcttgtacggagaagaactcgtaacgcttaatataagttcgaaatttaaatattttataaccaagatagaaagtttaaaggggaaacatttcatttatttttctaattctacgtacggtggactgatcatcaaatacatcatgctcagtaacggatattccgagtataacgggtctcagggaacgcatcctaaactcatccacgggagacctaagacattcgccatcgtaaccagtaagatgaaggcgtcgttggaggacctactcgtgacgtataattcgttggcgaacgacgacggaagtcagattatgtttttgttttcgtcgaatatcatgtccgaatcgtatacgttgaaggaagtaagaaacatatggtttatgaccattccggacacgttctctcaatacaatcagatattaggaaggtctatacgaaagttctcgtacaaggatataactcaacccgtaaacgtctatctattggccgccgtgtattccgacttcaacgacactatagagtcgttagacgactatagtctggaggaaatcaacacgttgcccttcgatataaaaaaattactctatctcaaatttaaaacgaaagaaacgaataggatctactccattttggagaatatatccgattcgtacacacaacctcctcatccacatatcgtggagatcgtattgggggaaatcgtgagacagttcttctaccatcattcgaggattaagcataacgacgagcggttgctcgccgccgtaaaatccgtattaacgaatacggaggccgctaaaaaatacattaaagaaatagtggacggacactttttcgtgtcgaataaagtgtttgataagtcgctgttgtacatgtacaacgacgaaatcattaccgttccgtttaaattatctcacgaaccgtttgtatggggcgtgaattttagaaaggaatacaacgtcgtatcgtctccgtaa--aactgattaaaaaacacgagacgcgttaaaatatgtccacgttcgtcaaacacgtgtatttgccgattatgttacaaccgcacgagttaacgttagacgtacgtaagaacatacgagacgccgtgtataaagaatacctgcacagggaatcgggcggcatcatggcaaaaaagatagaaatatgttacgacaaggagctgcccttgggcgaattggtaaacaatcacgtcgttgtaaaagtgccctgtatcgtaacatacaagtactataaaaacggcgacgtggttcaaggaaccctaaacatagaaaacgaatccaatataacggtacagtgtaacgacctcatctgtaaactcagcagggatgcggggactgtttcgttcaacgattctaaatattgttttatacgaaacggtatagtgtattgtaacggggacagtgtatcggtgacgttgaaagaagaacaacaagggatgaactcaaacttcgtgtttctagctaccatagtagatgcgacgggctaacgccacgaaacgccgacggttgtaaagaatagaggccatcacggataagatgatggttacgcacacgacgaccgctataatgacgtatagttcgatgaacggatttttgtacacgtgcttgtcgtaacatccttccgcgttagagaacgacgcctttacgttatactcctttacgggctgggtctctttaaaattattataaatatacgtaacgggtttccctggatccgaggatgtcatcgtgcgtagtcttcccagttgtcccgcgcttatgggaatggggtctttgaagactatccacgtcacgtttttatcgatgggggcaactgtcgtggttcccgtatacgtccagtaatctaaacatttgggcagtagagagacg--gggttaaacccggtaaatcccttcgacgcattcttctgtacgatgttgtgcacttgactggtaatcagttctattttatcgttgagtcctcccgcttttaaaaacacggcgagtataaccacaccgtccttgtatttgcgcgcgtcgtcgtaattggcgtattttaaattccagtgtaccatctgcacttcacctacgtaatacgctccgtttacggagtgttcggaacgcccccaacgaaaggagagttcactcaacacgtacttactcttcaacggaccaccttgtagtgtagagggaatggcgacgttaaataacacttttaacgtactcccattattgtagatgtaggtggagttgtcgccgtagtttacgtctaacggagggtattcttcgactggcgtgctgtatatctttaggtctatgggcgattcctgacgagaactcattatgccaaaaaatgaaaacaaagggcaatatc-ggcggtggtttcagagatgacgacgttcgaaacgcctcgagaggtcgtgtttatagaacgggtcgattcgattcctcagtcaaaaaagactcacgtattcgcgatatgtgttacggccgataataaacctatcgtggcggcgaggcgtagttcgttcgtatttcaagaaatgatcatgaacatgaacccgcctatcgtcgtcacgatctctaaacacttaaccaactatatgtataacaacgagattaaggagataaaaagaaaacttcagaaagggtccgtgtatattcctaggaattcgttcgaagaattaatcctattaggtggaaaactaaataaatcggaaacgatagacgagtgtatacagagggagataacggaggaaacggatgctaaactcacgataaaaagtataggaaccgcctgtgttaagataacgattaccgataaattgttcaatcgaaagtatgtaaattattgcaaattatgttatatacatgaattgatggaagaggccctatcgttcgttatttacaatgtggaaattagaaaactgaaatcgttactagattgtgtcaataatgacaaatttacttatttacgttttatttataacacgttgttgtatagtaaatgaacgaacgcctacaatattcgcatttgatgaattatatcacgcaacacaacagaaagttgtccaaaacctacacgtggacggacgacgcgcaaagagtctccgccacggcatttaacaaccagcgtctacgatggagtaacaaaacctccatctgtttaatattatccacgttggataataagttcatcgcgtgttctagaaaacatagttttttatactccgagatcgtgcgatgtcgtagcgtatttcgtaagaagagattgtttttaacgtatacgaaattcctaaagaaaatcgaacgtccgtttttatcgtctaagttaaacgttcccctggacgatccaggtacggaacataatgatattatatttccgggaggattgcctaagaacgaggaagatcccatcatgtgtctatcgagagagataaaagaagaaattaatatagacagtaaagatatatatatcgattctaggttctttgtacacttatttatagaagatttgttgtctaatcgaatttacgaaactattttgtttttgggaaaaacgacgttaacgagtcacgaaatattaaataattttctagcgaatagagaaattaagtcattagtttttctagacacgttggaaaaaggagtgatgtgcgacgtacttaggtacgtactcgccgtatcgcgactaaaatgtttcggaagtgtcggagataaaaccgaattattgtacgacaaagttacggagtccgtgaagaaaatga---ccaggtacggatttgattaa--tcaatcgagtacgtacaccagtttatcgttatgtattttgatcaccggattatcttgtatggtttgtatgaagttgccgtcagaatcgaataggcgtccgtcgtccgttttaaatcctttatagacggcgatcagtctgttggaatgggaataccatatgttttgacctttcaccacgtgcggtacgcgcttcgtcgtcgggttttcgtcgatcgatctagatattaacgcgctccatcctgattcgttgtctacgggagagaagtccgtctggtgttcgtatatccattcgattgaggtgtgtttaaacactttaaacaactgcgtaaattccttagacttggtacggataatatccaacaggtcttcatctaccgtggcgtctccgttagatagtcgagcgacgataaagtgtacgtttacataccgccgatgttccggggtaagtacgtgactgtttaatcgaatggctcggcctataatctgtctcagggaggcctcgttccaggtcatgtctaaaataaaaatatcgttaatggagaagaaactaatcccctctcccccgctaagagagaatacacacgttttaatcagatccccgtcggtgttctcgcgtttgttaaattcggctaccgattggactcgggtgtttttcgtcctagaggaaaactctatatacgatatgttaaacgccgagaaatataaaagtaatatattaatacccgactggttgacgaacggttcgaagaccaaacatttaccgggagatgccaaaatacgtaaacatacgtccgtaaatttacaactgcgttctctaagttcgtttaaaaaggatatgtcgtccgcggaagacgttccgcctagcgattgaccccttttgaactgagatagggcgtgttcagagaacttctttgtttttataaacgtttcaaaatccttgtacagggttatctgctcgttcgcgacctcttcgggggttttatccgtcttatccaggaacgcatcgaacgtaaacgttgcggccattcgtctgtatattctaaacgaggagatgccggcctttaactcggctaacttcgccttttgatatacctgttcctgtttctgtgtcatgtttacgtactggaagtataccgtctttctcgcgaacgcggaggatcccgccacgtcgtcgaagatggagaactcgttagtgacgatgtatgaacagatagcccccaatttattaatcaattccgattcgttgacgagtcttttgttttcgaacaacgatacgttacttaatatcttgggacggagtaagttcaccaacatgacgaactcctttacgctgtttacgataggcgtcgcggataaacagatcaacttgtggtgatgaagcgccacgttcttcgacagataattgtacacggattttgtcggtcgctgcttcccgtcttctttgatgatcgatttcgaaataaagttatgacattcgtctatgataatgcatagtctggtcctagaacttatcgttttaatgttcgtgaaaaatttattatgaaagtttttatcgtcatatgttataaaaatacagtctttgagtatttcaggagcgtattttgtaatcgcgtacgtccatgggtcttccaccaacgctttctttaccaatagaataataatccagtttgtgtatacgtcttttaaatgtttgagtataaaaactgtcgtaatcgttttacccacgcccgtttcgtggaacaacaacaacgaatgcattttatccaatcctaagaatacacgagatacaaaatgttgatacgatttcaacgtgaccgtttcagacccggtcatgacgtccgtcatgttttctgttacgcgtaacgcgtaatcgatgtacgccgcgtggtatacgctcatttatcatctataattaattacaataaaattttcatcaacttcttctgatactcgttttctatactcttgcgttctgaggtcatgctcgcatacagtaacgaatgtacgtaatacagggattcgtacacggcattggaaaagtttagaaacttgtcgataaactccttgtccgcggaggtctttaatatggaaaactgaacattgttggagtccttccacgtaggggactttgtaacgtgtctgatatatgtcataaactcgtccatgttctttttatgaacatgttcagccaccatgatggcgctgtccttcaaccaactgtcgctggcgcatttgaacaggcgcacggacttaaacaaactacagtacactctgaggacgtctacgactcctctaccaaacagcgtaggtaacttaataatacagaatctctccgacgcaatgtcgaataaaggtctaaatacctcgaaggttaacattttgtaatctcctatgtacagattattctcggtcagataattgttggatttaacaagatccctatcctttttaaacaatctattcttcgcgcttagatccgcgacgatcgcgtcggcctttgtactcttaccgtacgactttacggatttaatgtgcaatgttttgtacactttctctaggtccgtttccggagtgattaaatcgtgtgtaaacaaacttaacaggtccgtcggtaatcgatttaaatcgtttagtttagatagctgtaagaagtaattcgctccgtattccaatccgggtaacggactttttccgaacactagatgtagttcgggaagagagtcgtaaaagggcaaaagcgtgtgcacaccctccttaatatgtttggtaacttgatccatttattaactatgtttgatttcattt------attttttacgtcgtccgttatttttactacgtttattccactgtcgttgtgaatgccgtataagtcgtggcatataagcaccagatgtttggatacgtaggatatggggttgttgggatcgatggacgcgaacacaacccgcacagacagtttgtccttgcctctagacggattcgatacgatcgttgtgggtttgaagaacgtatggggcgtaaaattaaaccgcaacattcgaattcccgagtcacatccggataacaaatcgttgtatatcttcgaaatgggagccgtttccgagtatagaacgtcgtttccgaatcgtacttctaatcgagagatgaggtccatcttgtttttaaagtctattcctttgacgaaggggtcgttgatgaacaaatccttactcttcgagtactcggatcgattgtccccgttgtatatgttcctctgacacgtccatatactcacggggatagagacgtccgtaatgtttacggaatgtgatatgtgtgagaacataatacgttttgtgacttcgctatacgtgcctgtaatcgtagagaactttttggacatattataaacgaccgagttcttcctggtaccaaacaccaatacgttggtgtgataaaacacggccatgtccttaggtacattatcgatctttacaaatacatcaacgtcttgtatatttacgatgccgtccggtggaacctctacgatttccgcactatccggaaacgtggacggtaccgtatccgagacgatgaccaggtcctccaacaatcgttctacgaatgcgcatatataatcccgttccgtctgattgtatccggggtaagagataaacctattatccgtgttcccgtaatacggtttgatgtacaaccctaacgacgtcaccgaatgtacttcggatattacagcagtcgcctgattgatttgggacagtactcgcctgggtctctcgatgtacgtctgtttaggttgtatgtttttgaccatgtaccccacaaaactcagttcggagacgtagacgaaatccttaacgaacgcctcgtagttaaacgtcgtatctcgaacgatcacatccgatacggggttgaacgtaaccgtgacggtaaccttcgagtcggacagttttaaactactgaatgttttctctacatcgaacggagttttaatgtacacgtacacggtagccgcgtctttaatcgtatcgttgggcgtaagtcccacggatacgtcgtttagttcgtgagagtatcccgagttcgccatagccgtttcgttgtttacacacgagttgtatatatcttccccggacgactcccatatcgtgcactccgtagacgcaacagacacgtgttggatacacttgtaccccacgtaaggaacatatccgaactttcctattcctttcacctcgggcagatctatactcagaacgaaatgacttaacgcggtaatatattgatctctaatttcgaacgacgaagtaacgggttggtcgcaggacacgcctcccgatacgataccgttgatcgtgatatattggggcatgtaaagagtaggggtttgtacatccactccgaatacgttatggcgtttgacatagtcttcgtttcctatcaacgcgttgattacggtattattcatgttgacgtatttagagcgtaaaaagcttacagcaaactacgtagcgaaatttgaacggattgatcgttttctttataaaaacaactaccgtacacaccgtctttatttctcaatgagtttattatattaatgacctcttccggtttgttgtaaaatactagaggcagtagggttatttttggttcctcccgcaaagcgacatgcgtcttaatcatggcggcgaacgaatctctgcatatcctcgaacaaaaatatcccacttgtcccttcagcgtttctacacgcaaaggtactacgattaaatcctgtttacaaaaccaacacgttacggtgtttgtattgacgggtatagatacattcgcgactgtattgtagtacgtcggaagaatacacgtcaacgactcgtcccgcgtgggtttgatgacggatttaggggatgaaataacaatatcctggagactgacgcgtttagccatttaactacttgtactttttttgtagaaacgcgg---ctacacctccaacgaacatgtcgtaaagtcttccgtgataaacacgtactcgtgaccgaaatcgatcatcgcggaggccttctttttagtcttcatataggatagaaagttttcccatatcaattgattgctgttgtttttggtgtaatt--cttaacggttt-gtggctttaggtttttcgttaccagagtgatgtcaaatattttgtctaagaagaaggaataattaatcgtcttagaaggcgtattctcctgacagaagaacaccaagtgtttaaatatttcaacgacctcgttgattttctcggtcgttagatttagtttttctcgttttacctggttaatgatttcgaacacgagtttataatcctttttgttaatgcgttcgtgtgcttttaagaaactagatacaaagttcgcgtctacgtcgtttgtagaaatttggttacgttgcatgagttccagcagttctgaaatgatctctccggaacactgactagacaacagtctacgtagtacgtttctaagatgtataagtttattcgatacgtgaaagttggacttcttctgtatcttcgacgacttttgaaagatagactcacaaaatacacaaaactcgtatccgttttccgatacgataccgttgtgagaacatccgctacataacttcagattcatgttaacactcgacgcacttcctcgtccagtattttatatataaattctttatttctaatcgcggataggaactcttttagtaccttcaacttattaggttgtgactccaacaccatttttatggtattagagtcctccgtaatatagtcgaataaattagccaaacatttggaacattttttaggcggatccaacgtgactgagtacttagcgtaccaactcatttatagcgctaaaataactccgtaatactttttgcggtaatatacggttcatagtcttgtgcataaatcaacatacaacattgtctagagatcaaagacatggcctcttccatctttaataggtcgtcgtcgaacatcgtaatgtggttcatcaacatctgttgtttcgtactcgcaaacgctgcaccatcgcctttcacccattcgtagaattccgcgtcgtcaaacgagtccgttacttttctatactggtttttgagcgcccttaacattctagcgtccctggatgctttattaaacacggatagaggatcgtacatccacggacccatttccgtaaacagaatcgtgtaatgaccttttagaaagatgtcggacgcgtcgttgcagttgttgaagaactgatctcctatcttgtaacagacggcggactttaacctgtacatgattccgttcaaaacgatatccggcgagacgtcgataggagagtcgttaatcaacgatctgtatcccgtataacattctccaccgaacgtgtttttatgttgtctacgttccacgtagaacatgagtacgccgttgacgattacgggagagttcatcgtttgtttattcgcaattccgtaaggtgtaaacgggggcgcgtcgtacgccgtcgtgtacccgtatcctacgctaggtggggcgaacaccacgcgtccggattccccgtcgtacgttaacgagttgatgtttccagaattaatggatatgggacagttcgacgtcgtgatcattttcatcggattaattacgatatacggcacggattgtagatgcatttcgtaattgttcatgtaccccggtttaggaatggagaccaacgtgggtttaaaccctacgatggacaggatagaggcgatcatctgttcttcgtccgtcatgaccttggaacaattcgtgtgaataattttcatcaggtgcgaatctacggaatcctcctccttgcagtagaatactcccattcttagacgcatgatgattttacgaatcatggtgtgaacgtgggcccgttgaatctccgtggatatcacgtcgtttacccccgtaaacacgataggagaattctcggtgagtcggttcactaacagcatgtaattgtccggtttaacctttttgaaatcgtataactgctgcaacaaagtgaaactatctccgtaaacgaacgtgttctccagggcaggaagtttaattccgaacaacgccataaaaataggatgaataaaatacgtagaatcgttgtccctgaaccgaaacgctagatcggacgaactcgacatatcgttaaagtgaatagattggaaacgcgtcgtggacagtagaatttcgtgtttggtggtggaatacaacttatccagttcctttaactgatctcctatattaggatgagcgtgtgagtgaatcaatacgagaggatgggtacttttcacggacatgctggaattagacagagaactcttgacgtgcgccaatagctcgaatagttcggtacgccccgaacggatgatattaagtttcttcattacatcgagcatatcctgtatcgtgaaattacccacgtcgcacttattctgcatgagaaacttagcgatcgcgtcaccgtctcgtctcaaccgaagatgccaattatgcgtagacgccacttcgtctatggggaccaatttatg---gtcgtcgtccgacgctttcttcgcgggacatggggcgacatcttccttgctcggcgtccgtctttttagttgagtcttctggcgtacacccgctgtaatattttcatcttccgtggaaaatgtagataacgaattacatatactacacgacagagacgacgcaggaccgtgaatatgattattcgcaagcaacaggagttggttgttatagtcgggggttaggttaagtttcgatgttaaaaaaatgtcgtttagagattccatttatattcgtagtttttatacgagtatgcctg--gttttacggagttaattcactcagttggttcgactggaatctcttccttaagtcgtccataagtgcattgatagcgccgaatgtactgtcctttgccatagagatgtccgaaattaggtcctccgactgacgctgtagggaacaggtctccgtctttacactgtctagttctttctgtatgtcgggaacggtgcatatacggcgatcc------acgggaacgatatccgtactcgtggcgctgctcgcgtcgacgttacggacgcaactcgtggagggggtgccgagttcttgaggaatttctattctcagcatttgttgcttccttaactgctcgatcagttgctgttgatactgtcgctcgctgctctcgaaccgagttctcccggtgcctggccgtctaccgagaggattggggtcgtcttcctccgtcgcggtgtttctcgcggtggcgtctatccacttttcgtactccaccatgaagtccatttagacgatttaaaattgaacggagatactt-attataaatggacgacgagggggatgtgagcgagtattactccgaagaggacagcgaatacgccgaggaagaggacgcggacgagccaaccgaatcgttggatacgagcgatgtcccttccttaaaggagaactttaaagtggaatctatatcgtccaatatagaagaaccaattcaagtgaataaagttactatttcaaaaatatcggatataaaaaaacgatacacgcgacggattagtttgttcgaagtaacgggaatcgtcgcggagagttacaatctcttacaaaggggtaggttgcccctgttgatggatctatccaacgatacgttagatgataacatactcaacgtggtcattaaggaaatcgaagaggaaacatgtcctatcgttattgagaaaaatggagaattattatccgttacggattttgataagaagggtttaatgatgcatttgaagtacgtaacaactatctggaaaaaccaaggaagatattagggtttcgaaaagaacctattttttgtgatgtctatcaaatatcttatattgatcacgttacctccgtgctctatgcgattttcttcggatatggactgtagaatatcgataatggaattttcccgtttggtgtactcgtctgacagaatagctttgtacgacgtcttattatccgagataaacttaatcagggattgtagattgtttatacctttctgttttatttcgtctatggagactttggtcttcaccgaatcaagaacgtccgttaacagatacgcgacttctggattcgttttaaactgctgatagattagcacgtacagtttggacaccgcctggataaacttttgagaattcaagtcgttgttttgaaacaggatgaccgtccccagtatcttcttaaagaatgcgatgtacttgttgttttcgacttcgatagtgggtatatctaattcggatatacaccgtatgccgtggatgatactttccgtggagatggtaaagatctccctgtactcggtaagcttgtccttgtccgttactaacttggaatcgaataccgcgataatcttaagcagatagttttcgtccgataatatcttattaatcgtttttacaataaagttataattggtctgcagcagtttatatgcgctactttcacaattcgcgttccttatttgatgtacgatatcgattattttctttgagtcggagacgatatccgcggtatcctgctttatgttattatacatattgttgatagaaataagcgtttgaacgttcgttaatatgtccttaaatagttttgtgaaagtacgttgttcatcttccgtttctagtttgttgtacacggatttaaccaccgcgttagatttcaaaaaccaaaacgagaacaatttgtaattacaatacttcatcatacgtagaacgtcatcgtccgatatatccgcgtttacaggaaccactttttgttcgagtaccggaaccagattcataaaaatggatacatctacgtcaaaatccggggcaagtgtcgtcgactgcgtttccttttccaagtatagtctactgatacggtaaaagtcctcgtacaaaacttttaacttatcca---tatttattgtaaaacatagttgtttaatttatacggattttccgtgattcggataatacttctctaatttaggtaatatgttcgtgtcgaggtctaggtctattcccaatctcaacatggtattaatcaaccacgttttcataaacctgttctttgattctgtaatagcgtatttaaacaacggagagaagtacttcgacagcgtatacggggtggttatattctttgtaaacgccacgtaattggaggacaggtctacgttaaactcctttccgtctaccaagaatccgtccgtggtgagttccatacccgaatcggaacgtatcgtgataaacttggtctgtctaggaaataagttcttaacgagtttataattgggaggaaacacttcgatggcgtccttagacatgtgtttttttacaacaacgatctcgtggacgatttcttggatcaatatatacacacgcgtccctatgtccacgtagttcatgggaaaataaataatgtcctcagcaattaatatattcttatcctcgtttacaaacgcgataatgtccgaaatcgtacgcagtcgtttaatgtcctcatcgcacgacttgatgacgtgataccctatcgtttctttcagtcgtttattgtcctgttcgaaaatgatctttacaccttcgttgaaaaaactatcgaagataatgggtagaaacgatatcttggatttcgtaactaccttcccaaagttaagaatgtacgggttgatgacgtccgacgcaatctctttttgatacacacacgacgaaaacgtttcggtatgcgactggttctttagaaagcaacagggtatacacatcttttgcagtctgtagaagatggacagaaaccctacgtagttgtatttgttcaacggatccaggcaagagaacataattccggacgagttgatgaacacttctttcgtagaggatttatagaaattgtcgcttaccttctccatgtcttcgtccaacgacgacacgataacgggtttacgatgtttgttcttcgtgttttgacatatcctggaccaatacaccgtctcgaccttggtaaaatcggacgcctgttgtatattattaaacatactattaatggcgatgactagaaacgtaaagtatttctctatattcggtatatagtttttaaccttgatcgatatgtggtttttcgccaagataatagatatacgtttatccgcggacaacaaaatgttatttgtagccgtttcgacgaagataaaactggtttctatgtttaattttatacgcgacgtgataggcgtggataagaatattttgtacgtgacgtcgcccttaatgcgctccatttgtagatctatgtcggtgagtagactggtaaataactttacgttattaatcatgatcgtatcaccgtcgctggaaaacgtaacgacgccgtcggagtcccataccgtgaggttgagtcgttcgtcggttaaaataaacttattccccgtgagattgatgaagtattcgtcggatttgtacaacagcgacttgtaacgcgacccgttgaattcgttaatcttctttatgagtttccttaaccccgtaaactttagattcgttctaaatatgttgttgaacttggactctatggtcatgtccaggtccaagtcatcgaacacctccagcaacctcgtttcgaattttaaaatgtttacgtcgacatcttcgtacgatccaaattctgcgatggatgtatcctccgcatcggctacccatatgactaagaagtcgcacgcgtccgggtagatgttgtagagaaatccgtccgattttattaacgttttcttttgggtgtgtgcaaacggattaaaaatagtgttgtcgacgtagctgtactccaaattattcttatgagagtagataatgacgtcgttacgaatacgcaacaaatcgcacaagtaccccttcaactgactgatttttaatgttaataaaatatgacgtttatgtacttcggggtctgttatttttaaatgcgtggataagaagtaataaataggagatttgtcatctagcgtcccgtacggcgttaagtataacgctcgtttaattttttgtcctttttctacgtataggacaagctgcggattaaccacgtatcgca---ttttatttatactctgtaaagtgaaattatactacccgatacgattgaccatgtttgacccggttcctgatttgaacctagaagccgacattgaaataggagacgttaacgtcgaggtgactaaatcccgtgtaggggaatccacgtcgtacgtgtcgaaaagcaaacgattgttcgttcataaaacgaaagatgaagaacgtaaactggctcttagatttttcctaccccgattgtatttcctatcctacaaggaagtcaattacctgtttcgatgtttggacgccgtaaaagacgtatgtatcacgaagaaaaataacgtgatcgttgcgccctatatgatattactcattatgtcgtctaaggggtataagttaacggaatcgatgatagaaatgttcttcccggagttgtataacgagaacagtaaaaagtttagattcacgtctcaagtatgtatcatacaagagaaattagggtacacagttcacaactatcacgtgtacgagtttgaatattactactcgaccgtcgcgttggcgttaagggataaggaagtcgacgtgtttaacacccgtcaagaaagcgaattcgtgagctccttttcggaaataacgtacagattttatcttatcctgttaaaatctaatttggttcagtggagcgctagtaccgggtctatcattaatcagatcgtaaacacggttctctttaccgtctacgagatactgcaaaaaaacgttcgacgtttccgttgcacactggccaatgaaacggccgttcctctacaactgttactggaccgtatgcaatatttcaaaaagattatcctcgggttggaatctactaattcgtttaaaattagtaaaaaagacaagtcgatgtttataaaatactgcgagttcgattgattaa---tccgtcttttcgtcgttactagaaatagataacaggatcgtgcccagtatcaaaaacataaccatactaataatcgacctgatgacgacgaaccaaaacgaattgggtctaaacgtattttcacatacgtacataaacatgtgtctaaacatatcgatggctccgttcgcgacttgaaataaggcgagtcctcctatggactttaatatggcaatataacacggcatttattctgtatcaaaagaggccaaagagtcgtctctcatgttaagattttttttcataaagttaaagtaatccctactcatttgcgtgtaataattagtcatattaattatttttggtttaataatttcatacgactttcttatctcgtcggggcctatc---tccgtacgttccacgcttcgtccgctttgtttgattatgtacagaatagcttttaacgtttccacggatatcaggtccgtgtacaacgatctggatatactggaaaacgcttttagtttttccaagatatccagtttaacttcgtcgcttattctggtgttgaagatacgttcgaccgtatagatggacctcgccagatgtttaaagatcgtggccattctgcacgtcgattgtttaaaatcctccaactgtttctgcgactgattggccacggccccgaacgattgagacacgatagatgtgttcctcttcgtatatgtttcttttaacgctgtgttaataaggtccgtaatatcgttcgtcgaatcgcaatcgtctgtgtcgtttgatatgttgtctataacgtcgttcagagacacgctgcatggaactccggcggtcgttaccaacttatctaaaatatttaacggcatcgtctgtgttatggaatctcccgttaattgattcgtttgaatcaaatactttagattattcttgaaaataacgttctccgggccgaatgcgtcgacggtcaacaactcgtccgtggtatttgcagaaaagatacctctgatattaattctatccaacatattcatacgctcggtgaggtgaatgatggtctcgtcgtccgccgtctcgtcgttggagtttcctccgaagaagtacgtaggaaacagataccgcgcgtaataataactttgatagtctttgtagtctcccgcggataccatgaagtgtaacaggtcgtgcgtggcggaaatcagtttgtctgcgtcgtccttcgaacagctcgatttcatcaacatgttgttgatgtattgtttagagaccctaggacggatactgatcacggtgtgattgttactacctatcacggactttttaacctgtaccttaaaccccatggccgagaacaaaagaattacaaagtcttgatacgattccttttttatgagatgcggggtccccgtatcgtgtatcttgaatcccgcgtataagaccagtacttcctttatcgccgcttcgggggtcctgtttgtaatcaatctaagaagttgaaagaaccgcataaagttattctcggacaacccgatatgcatgagtttcgaggcgggctttttgggaaactcttttctagacgtcgtgtttacgctttctaatacctcggacacgagtttgggcaccgttctcccggacagagttctgggtaagaagcatactcttaacggagtttgatttgccgcgataatatccgtaagcatagaacaataggtggtaccgtccttattatacaacccgaagacgtaacacgttgcattgtagaatataatctccgatatctttttggtcttgtacgtctcgtagtctatcccgtcccagaacatcgacgggttgatgatggacaacggatccgtcctgtgctctttcgcgagcatattcaacaacgttatgaaatacaccacgtttccggatatatcgacgtagtgaatgttcatattgagattatgcgttcgtctaactctgttttggtcgcgtacggtaactgtggctgcgttcatcgtaggaagattcggatagagcgcctgtagcttagggatgtaccgctgaaaccgcatggacacgagtatacttattatgctaggtgtgctgtcgaggataacgtccccgttgtacgtataaggaacgtgtatgtaataatcattaaagtattgtctgtgtaagatggcgtgtttagtggacatggtcagtagatccacgcgcgcgggattaaaggccggaagagcgaggttataatgattcgccatctgctgcatattataattctcgtcgaatcggtctcttgtcggtccgtctaacagccccctaactcccaacagattggcaaagtctcgatagaacataatcccgttagacaccctggccctaaacaatataccgtacggttcttttataacgtttttatacaacaaatttaacgcgtacgtgttttcaaaggccaggttgggatattcgaaatcgaaggtatcgtctaccaccgtcgcgtcgaaccctccctgttccgggggcaggtacccgcccagaaatctggcgtgtttttcgggactacgtaatctaaacatgaccaagtctttcgtaaagttaggaagatcgttaaacgtgtgcgtgttaataatgacatttttcttcgcatcgtatcggtctaccgcggtggtggcgatatacccaggctgtaacagatgcgtgaataatttaatactactgtacctatctaataagtagttgatgccaatcttctgtacggagttttgtatattacgcaggtccacagtttccccatatttcggattaattagaacgtcgaacgggtgcacgaaattcgtcttgagatcctcatccactttgaaatccagacatattgacggtaatatcgtcgagattactttaaataagtattccgagtcctccaactgatctaacgtcgttatagagttaataggtatcatttatttagtattaaatgacgaccgtaccggtaacggatataaccaacgaatacgcagttactacgttttcggaggatggatatccttcgaataaaaactatgagatcaccacggggcaattatccatcctaagaacggtaaacgataaactactcgctaaaacagaatctaaattaagcgacatcgaggaccgttcgccgtcagatatttttgtaccgggtgaggattctcccgttacgattatagaacatgtatcgccgcaaacgacgttcgtcgatcg---acgcaatcattcggaaattgtgctggccgaacaacaacgacaacagagagtgaatataaaaatggtaggaaacgaagccttcattcaacgagaacctatcgaggctactacaaagataacctccataccatcccatacgccttccttaggcgtcgtatttgataaggacaagagaataaaactgttagaagaggaagtgatcagtttaaaaaataaacagaacacgaaaacaaactcgaatctggataattttaccaaagttttattcggtagaaacgttcatacatcgacggaaattaacaaacgactggcgatcgtgaattacgcgagtttgaataaatccgatttaactatggacgacttagacgtgtgttccgaagaagagatagataaaatttataaaatagttaaacaacacaacgacagttataagaagagagttatgatcactcacttcgtcaccatcgccattattgttttggaacaacttttagtaaaaataggattcgaagaaatgaaaggaattagtaccgaattaacgtccgaaatcattgacctaaatataggcgaagattgtgaggcgatcgctgtgaaaattggaatagtaaacagtcctctgttgaatatcttcatgtttttgatcaaaaaacttattaccagaataaaaatatgttaacgcataccgaggtcgtcggtttcgagtatttccactttgtgcataccccccttcattcggcggg---gtttagactttgtcgattttctaccggcatttacggattccactcctaataggtcctggtttatttcacccacggtgccttgtacttccagtttgccgtctttcacagtaccgtatacgattttaccaccgtttgtaacggcttgcattatttgaggatgttctgttaaacctaacgtcgtcctttttcgaacgggtgctccgctcttcgtacctgtagacttggatgtcttttttgatttagctgcacccgccgtaacgggtaccgtttcgggcgtctcgctgtttgcgaggttcgtacggtgagtcgcttgctccccgctaatgtgcgacaaaatcgtacgaagttggggagttaatttattaatggtctcgatgtaatcgtcgtagctgctacgagataactttttttctgccatttaagagataaaaatattgtcggtttacaactttagttacccgaaaataatttataaaacgacttgaaatgggcggatttcaatttatctacgtaccccgtttttaagttttccattttctcgtatcgttcggaggagggaggagtgtgttgttgcgtggcctttctcgtgtatataccgtatatgatgagtcctattataatgacacatacggcaaacaaaagtaattcgctaatcatttattgactattaacttctaacgtactcgaccgcgtaaaatggtataaacagccgcctattgtccgtttagttcgatagggctagagttatatcgtccgttttctacgacggtcgtcttagtc---ggaggtttacaatatctaccccacatggaataaataagcatacccaccgtgatcacgatccctagtacaaacgtgatgccgcttagggctctccatgcgtttgtcacggtagacttgttcttagagaaatctataaacgcgaacacacacgccgtcgcgagtaagacgatacctcctataagtgctgtgttgaagtagttactgagaatcgtcatcgtgtccatttaactaataaaaaaattaaaacactgaatgtacaaagtggaatataaaccacataaataatatggattggatgaaaaatatcacgtctatcttcgctttggtcgatagtttgaaattgaccaacacggtaaaacaaataattcccagcaagattaccggttcgtaattagttatcatttactaacctaaaaggcgggggtttattatcacattcaaacaataagataatcttacctttccattgtacgcgtttgatgtgtacacacatcttaagtaattgaacgaacgtgggattcgataacactacggacgaatacgaattatctatacgaacatcggacgaaaacgtacaagaatgtcgtgttggaaacggtacgcttttcctagtaccttggattaaccccgtgggccacgtgttgtatacgacgaacgttttatcgtctacgaacatttatatcccgcgttttaatttttttacgatagaatacggctacgaaataaaacaacacggcgatgcagatgaacgaaatcacgaagctaaaaaagaagggtcgtttgggaggaggcggctttttaggtaccccgggatctatgtctcccgttacggtttttaatcctttacattccgcgactaaatcagcgttcgaattttccaacgttaattcgttgacgtttatactacaccccgtatacttacaccgactcctttgaacgtcctggtcaaacaacaaccattttctatcttttgatttatccgtacactcgtgtaaccaacatacccgaggtcctagatacttctcatccgtaatcgttttactgggagacgtcacacaccaacagtttttgtttgctttgtttctgtcgcagaacttaattaacgcgttatccgcaaacgtaaaataatcgggtctagccacgcggacaaactcggaacagtgacgttcctccatctccgtggcgcaaatctgcgaatatgtctctagggcaatctttcgtttcgtacgcagccacgttaaacattgagagttgcccgggttcgccgtacaaaagggatccatatacgtatcgcagtgactcgtcacatacccgttgtttaagtgtccgggacatcccgcgtggggggacgtgcaacacccttctatctccttgtccataatcatgtaatccttttttacgaaacggcatctgtatcccttagcgatgtacgcctttgccgagtcaggaatttggttatctatataacgttcgtttatatctccattatatataataaatgacccgggtcgaaacgtaaacgatctacatggttctccccgagtaagtacgtatttcttagacaattcgtctgacaaaaaagttccgcaatgcgaagggtccatggtctctgtaagacaaaattttggatgtatttctgattcttcctttctatagatattctcatcttcgtagaacgacaccaccttgttatactcggggtagttaaagttgataaacatttgcttcttgttataatcgccgggatcattgcgtacttttatatctgtcacggatacgtatccccccatttaaacgtataatta-ttaatcttcgtagaagctaggtttttcggcgcatctacgtatcccttctttaaccgcgca---cttcgtaggctcc---gacgactgggacctggcacgagtta---tattaaacacgtatacgcaaaataaaattgctaaaataatgtacgagatcgtatacactgtacgggacacggtttgcatagccattgtaaagaaggacataaacacacacacgatggtcattccgatcgttccgtaactcgttgtgttcacgatctgtaacaacaaacaatacgcgattacgagagacggaaaagggatcaatatagaggcgatccctagcataattacggaaatataaggcggcgttgtgatagccaacacaaaaagaattaacccgattaacgacttaatatcgtttctcataagtatattcggaatcaatcctttaagactggtcggtagcgacagatgcggtaaatgactcgtgtctttgcccccagaagcatcgcttcctaaacggggaaaaaacgattcttcttcttctttggtgaacagttccggctcggacacgcccgctcccgcgctaaaatccgtaaacatattgtaataacttaaataactcatttatatattaaaaaatgtctgtctgttcggaaatagactatgcgttatataccgagttaaaaaaatttttgaacagccaaccgctgtttttgtttaacgcggacaagaactttgtggaggtcgttccgtcgtcttcgtttaagttttatataccgataggtgtattttctaacagcgacgtcgctctgatacgtcccgtacatacgacgtgtacgaatcatatagagagcgccgacgccacctttcctaacctatacccgttacagaaacgtgttgttgcggaggtaacgacgtctatgcggcagaaactatcaacgcatagacctatgtacatgacgctgcatctatcgtgcgggttcggtaagaccattacggcgtgttacctcatggtcgttcataggagaaagacggtcatctgtgtaccgaacaagatgttaatccatcagtggaaggccgctgtagaactgacaaaattaagctatatcatatcgacggacggcgtgagtgtactactgaaacagttgcgtacaaagacggccgacgtcttaatcatcgtaagccgccatctgtccaacgattacttttgtaagaagatccacgatgaatacgatacgtttatcctggacgaatctcacatgtacaatctgatgaacaattcggcacttaccaaatttctaaccttctatccgcctagaatatgctactttttaacagccactcctcggctggctaatcgtatttattgcaacgacgtggtaaacgtattaaaagtctccacgctaatgaaacgtctgaaaatcgtggagtacttcttcgagccgtattccaccgaatgtatacgccagatggccaaacatctaaacaccgaaaataacaaatatcacatatataccgaaaagatactagccgaggaccttccgcgaaataatctcatcgttgatacggtgtctcgagagtttaaacacggtctcgtcgagagagtgatcgtcgtcgtcaagttacgaaaacatatgacgttcttctacgataagtttgtcgaagagttcggaacggactatgtatacttaggcgacgcaaaaaataaagatacgtccgccgtcgttaaatcgttattgcagaaaaagaagttcatcttcgtatcgacgtcccattactccggcacgggtctagacatccctagtttggattcactcgttatatgttgtgccgtattgaactcgatgcagatagaacaactattgggacgcgtatgcagagaatctgaatccgttaagaagactgtatttttgtttcccaatacgtccatacgagaaataaaacattcgttgggattctttacggaaagaatcgtgtcggtatctacagataaactgggattccaacaagagggtaaagagggtaccaaagaggaacccgcgttaacgaaagcctttagttcacaaatccgttaagtaatcgcaattccgaaccacaggcggcgcacgatagcgtgttgcctttcccggctaccttatattcatgtagcgatactttagtaatatccgatacctttaccaatttagaataacacgaggaacacgttacgcaatcgtcctcgacctctgccttgggcttgcgtttctttctacgtttgactcccgcgtcgtcttccatttaagtagtaaaaaataaatctaaatatgccttagaacacgattttctaaaatctaatacgttttcgtcgttgtcgcagtatatcgcgttgttgctacgtatatcgcgcgtcctcgaacacggtaacggttttccgttggagtctatgaacatttttgcgacgactccagacgttttaaaatcgtaggtaaacaatctatcgtcaacacacacggcgtctttcttcaagtgggcgtattttaggtacgcgtcgtattcctttcgcatcttttcggagatcgccggaacgatgatgttaaaaataagaatgaaataacataaaactagaaagagggttatcatgacggctacggacgatttatctaaactaaaagagttgttaaaattaaaacaatgtttgtatatatcggatcaaaagacccgggaccactacaacacgatcgtcgactgggccagctataagtactggaaattggatatctgtaaaatcgttacggccgagacgtccatcagttactactacaaagcaccggccaagaaaccgtttaagatagataaaggtaattacatttttttacctatgtgtttcggcaatgtgtttatttatttcaagggaagtatgatggaactgggatcgggaaacaccgcagacatagacgatcgcatgaaagagatcaacgacgcgatcc-tacgag--acgtagacgtcgaatttcttcgattcgtgtactttaaggaacgatggatcctggaagattgcttttctaaatacagatcccccgtcgacgtattacgtacggtggagggtctgtcgaccgttccttatacccacgttaaag---tagacgaggatcggtggttttgtgaaaacgactacgactgtctagaggagtactttctatcgcgtatgtcggatttcaaaccagagtgtctgtgttttataaaagagggatatagcgaccgatacatcgtcgacttttttagtcacgggtacgtccgggtcaaagacatagaactcgaacaggttagtacgaattgtttctttcccacgatccgcacagcgttcgacggatacgtgttggtgaaggacatagatcacttggtgaaatccagaacgcggatcaattcttacgtaaccgtgaagaagaagaaacgatacatgatcttaaccaatacgggatcggacgtgtcggaatcctcgtccgaggcgttatgtaggatcatgaaccatctaggtcctacgtttttcgtcaacgggaagtatatctcgaagataaacaacaacgcgtgtatacaacgtctgtctaagtcgttaggaatacaaaaatcgtgcaaaaatataaaggagttagcggacagtgtatcgtcttccgaagagttaaaaacacaactgtgtacacggtccatgttcgaaatcgttagggaatgtctggggtaccccaaacatgactttcttacgttggtgaataatatgaagtttaacataaacaacaacgtcgttgtcagttttacgttggaggacgttacctgtttgaacaaccctaacgtatccgtcatctacggcaactttaacaacttcgtgtccctcttcaatgtactctccaatgtcaagcaatcggtcagagatagtgtgcgcgtttgatatcggtaagaagaaccccgcgcgtaccataatggagctacgtcgggacgcgataaagatactcaatatagccaaactagattggagcgcgtcgaattgggaacgtgccgtatccagagacattgcctcgtacgcgtacacgaccgtgttactggaacaccaacccagacgatctccttactccaaatttgtgtatttcataaaaggtctcttgtacaacacgtcgacgcgcgtcaaatgtgtatctcccattatgtccgggggtacgtacagaaacagaaaacgcgcttccgtacaagtatttttatattggatgtccgtcttcgaaatcgacccaccccgtcataaaaaactagacgacgtggcggacagttttaacttagccatgcgttatatattagataaatgggacgtggtgtacgcgccgtacgttaaaaaaatgtaaaattgat-aacgcatccgttaatatactatggatctgttattcgaacagttacggtcgatagaagataagtattctagaacgatttttaatttccacctggtaagtaacaaagatgtatcggatgtgtatccgaaaatgcgggaactcatatcgaacgaaacgttgtttgatcgcatcgtgactaccgactccataaagaactccatcaagaaaattatatactgcgacatacacctgacgaaacacgtcattaacagcgacgcgtaccctactcaggataccacgaacgcgtcgtctaattattcgaagatcgctcagttcttcgacgttaaaacgaacgacgacgagatcagtatgagaaccgcgtacatatttgaacgagacaaatcttctcttgtatcgtatataaaaacgacgaataaaaaacgaaagatagactacggggagataaagaagacgattcactcaacgaggagttttttaagctacttttcgggaaagaaatcggacgattatctgagtacgacgattaaatcgaccgagtgtcagccgtggattaaaaccatatccaaacggatgcgtatagacatcgtgaacaacgcgatcattacaaaagggaaaagttccattctacaaaccatagagatagtgttcgcgaatagaacgtgtgtgaaaatattcaaggattcgacgatgcacgttatcctgtcgaaagacaagaatgaaaaagactgtgtggggatcataaacaaattattcgacgtgtacaaggtattgttttgtctgctgtacaatatcgtacagaacgatgcgtttctcgaaatatacacacattccgaaacgattattgcactggagacgttcgaggaaaaaattaacaaaattaaagacgtacgtcgttgttacggggtgtacaattttaaagtgggaatgtttaatcttacgtttaataaacctatagagtatacggtgtttccgtcgctgttggtacacggcggcagtaagattaaattctttaaggggaagaaactaaacatcgtggcgctacggtcgttggaggaatgcgttcgttacatagagctgaccgaatccattatgaaaaaaatggaagaacgatcggctattttaaacggcttaaatatagaaacggtcgatgtggacacgttaaagaacctacttagttaaagtgaaaaaaaacacggtgtttgaaatggatcaaaggctagggtataagtttttggttcccgaccccaaggcgggagttttttatagaccgttacacttccaatatgtgtcgtattcaaatttcatcaaccatcgattgcaagaaattttatccgttaaacgaacgcttttatcgtttaaaaacgacacggaaaaaatagttatagagatagacaatatcaaaataacgcctccggattactcacccatcatagccagtataaagggtaaaagctacgatgcgttggttacgtttacggtaaacatatttaaggaagtaatgacgaaagacggtacagtgattacaaaaattagcagctacgagggcaacgattctcatctcattaaggttccgttattgatagggtacggaaataagaatccgttggatacggccaagtacgtcgtacctaacgtcatcggtggcgtctttattaataaacaatcggtggaaaaggtcgggataaatctcgtcgaaaaacttactacgtggcccaagtttagaatcattaaaccgaacgtgtttacgttttcgttttcttccgtgtctcccacacacgtcttacctactaagtacagacattacaagatcctcatggatatatcacaactggaaaactgctccatctcctcgacgaaaacgtttatcaccgtaaatatattcttattggcgcaatatctctctagagttagtttaaattttataaagcagagtctatcgtacgatatgcccgatgagataatatatttagtcaacgccgtgatagaaagcacgaaacatttcgtcgattctataaacgagttcgacatagacacgtacataaacgatttattcatcgaggagcacacaaaacaaaaatctcaggtatcgctggacgagttcaaacacgaaatgctttataactttttaccgcacatgacgaatacgccgaaccagttaaaagggttttacatcatttcgttgttaagaaaatttatatattgtatatattatacgtcgagatatccggaccgtgattccatgatctgtcatagagtgttaacgtacggcaaatacttcgagatattggcgcacgatgagttggagaactacataggaaacattaaaacagatatcattaataatcataaaaacagagggacccattccgtaaacattcacgtgttgacgacgcccggatttaatcacgccttctccggacttctcagtggtaagttcaagaaaacggacgggagttatcgaacccatccccattattcgtggatgcagaatatatccattcctagaagcgtagggttttatccggaacaagtaaagatatctaagatgttctccgttcgaaagtatcatcccagtcaatacgcatacttctgcccctccgacgtaccggaacgaggaaaccaggtaggtatggtgtcgcaactatccgtactaacgtccgtgacgaacatatgcacgaacgaatatctggatttagaacgaaaaatatgcgaatatgtaagatcgtacgacgttaaggatataagctatttcgaaacggggtactacgtcacgttagaaaacgcgttgatcgcgtccctaaaccccgatctgacgcatgcgtttgttcgagacttccgacgtaagaaacgagaggggtacttcaacagtttggagataggaatcacacacgtcgcggaccacatgaacgagatacgtataaacatatctagcggccgattgatacgacctttcctggtaatagaatcgggtgagttgattatggacacggttcccgaactagcggataagttggacgacatgacgttttcggacgtacagagggaatacccccacgtgatagaaatggtggatatagagcaatttacgttcagtaacgtatgcgaatccgttcagaagtttagatcgttacccaagtctgagaaggtaaagtatcaactgtgtgactttccctccgagtttagggacgggtacgtggcgtcttctttggtgggaatcaatcacaattccggtcctcgagctatattgggatgcgctcaggcaaaacaggccatctcgtgtctgagttccgacatacgaaataaaatagataacggaattcatttactgtacccggagcgacctatcgttatcagtaaggcgttggaaacgtcgaagatagccgtgaattgtttcggacaacatgtaaccatcgcgttgatgtcctataaaggtatcaaccaagaggacggcattattgttaagaaacaattcatcgaacggggagggctggatatcatcacggctaaaaaacatcaagtggagattccgttggaaaactttaacaataaagaacgtgtcaagtccacggcgtactcaaaactggagagtaacggactcgttcgattaaacgcgtttctagaatcgggagacgccatcgccagaaatatatcctctagaacgttggaggacgatttcgttcaggataatcaaattagttttgacatagccgatcgatacacggatatgtataaatcccgagtagaacgtgttcaagtggatttaaccgacaaggtaamggtacgggtactcaccatgaaggaacgtagacctatcctaggtgataaattcaccagtcggacgagtcaaaagggtacggtcgcctatatagcggacgaaaacgaattaccctacgacgaaaacggaattaaaccggatgttattattaattccacgtctatattctctagaaaaacggtgtccatgttgatagaagtgattttaacggcggcgtacgccagtaaaccgtataacaatgacggaaaaaacagacctatatgtttcccgagtagtaacgaaacgaccatcgacacgtatcttaatttcgccaaacaatgtcatacgcatacgtaccctgacgcgtccgacgaggtcattaacgacaagatattttgtgataaaacgctgtatgaccccgaaacggatacgccgtatacagctaaggtgtttatgggccccatctattatctaagattgagacatcttacgcaggacaaggctacagtaagatgtcgcggtaaaaaaacaaagttaatacgtcaggccaacgagggcagacgtcgcrgaggaggtataaagttcggagaaatggaacgggattgtctcattgcacatggcgcggcgaatacgattactgagattctcaaagactcggaagaagactaccaagacgtatacgtatgtgagaattgcggagacattacagcgaacatccaagggaataaaatttgtatacggtgttccaaacagaacctttccactatattgacaaaagtggacacgrcgcacgtatccaaagtgttcatcacccaaatgaatgcgcggggcgttaaggttaaaatggagttcgagaaacgggagccgttgttctacaagaaactgccccccgttacgttaactcctacgtttctgtaa---------------cgattatagagcgcccgtttgagcgtctatcttcttagacaacataagcattccctttctcaccgtttccaggtggttttcgatacgtcgtatcgctttattatgcctcttttgtcgttttatggtcaattgaacgagtttttccaataccatgagtcgtatgataatatctttgaaatctgacctgtccttatgaataaaagaatctttcagaatatcggatatgtcctcttcttgaatttccgcgaaattatatttctccgcgattagtttttttatttcgacacgtatcgctttaagattgggttcttcttcctctac---------------ctcttctgcctcgt-cgcccaatcgtacgcttacctcttcatcttcatcttcgtcgggcatatccccccttctttcccttcttacctccgcaccggaagcttttacattcgtaataaggacggctttttccactttgttcgtctttttttcactgttgttt---tgttttgctgccttacccccgacgcatttatttttttcatctcccgattcgtcttcatcgccggggtatatcgacaacactctatccatttaaagcgcagattttaaaaacgtacactctctgctttttggatcgtttgggggtatgcacggattcaggatactggaatgagtggatgtagaaaaagtataatcgatgcacccgttgagtgtgcgaaatcggcgtatgcctacaccgtccgccttatatccaaacatcgacagcgacacgtacgaatcatcgaacttaacacatcgccatttttgtttagcgtcgtatatgtcgtcgttcgcgtcctgtacccgtctgtctatggctgtaacgtttaccattttagagtactccaagggcgaatgcatcgcgttaaattcttttatattgtcgtagtttaagtaaatagaatacacctggaacaaaatcatacatacggcgaccgtaacgacgacgacgaaaaaaacagtaacggggttcatttactttaatgatttatcatatcgataatcgcattaaacgcttttgataaggcgtgtaaaaaagcttcggtgtccagggtggacatgtcgaatttgtgataactgtggagtcgtgcgttgcatccgaaaaagtttaccacggacatcgtaagcaagtcgttgacgtacaacatacccgaggacggattatacgcggacgtcgtcatattgggacggatcgtcgtatctagtttatgcgaatgaacatccgcgaccaacacgccttccaagaaatccaacacgtctttcacgtgggtctttaaatctatccaggggtaatggtctatgtagaacgttagttttcccaaaggggctgttacgataaagggtacgtggtatttaaactcgtttcctataaccgatttaacattgttgtattctctgttgaaggtttcgacgtctaaaaacgtaagacgttccacgacgtcgtccgtgatatcggtcccagaactaaacgcgatcaattcgatcatctgaatatttttaaacttatacgtttgaaacgtgtgaagcaacgtattctccaactctttcggtttgtctatttttgtaaacgtagagtctggatgtataacgtaataatcgaagtcgtacaacgtaacgtagtttttgtcctgcgtctgcgatttgtttaaatacgcgcaaaaacgtacttcttttcgtaacacacccgatgtgtaattatagaatatctttcgggtgggcatgtgctccacggcggtcagccattcttcattgaccgcggtcgtcttgttcgttaacacgattcccacgtttaacaacggccattggactttatgattaaacccgtgtttaataaacgtcgcgagtcccggaggcagtttaagttctagttccttctcgtttcgatacataacttaacggttcgttcgttcgtatattttttttcgattttttgtttaaggctaataccttaaggttgatctgggaaatgagttcttttatggcggataacgtagcggcagattccgtatccaggtcaatgtctttgttggtcaataacgtcgacaataggtgcatgaaattagactcgttaatatcctcgtcactcatttaaaaaacagaaacctacaactcgtctatatcgtctttgataacgaatcgtgtgagtaactcacatatgacggatttacttgctacgataccccacgtatacatggcgttcacaaacgtatcgaaaaaactatccattttaa-tgccgctcgttgattttaaatacataggttattttttcacatcgtgggacgacaatatcttagacaggttatgtttcatgtgagagaattgttttaacaggatactgggatcgatcttatgcgctataacgtcttcgtccgcgcagtcgtaacatacccgctgttctccgtcgctaaatacggagtcttcgataatcaacacccttcgtttgttgacactgaccgccttcataatagaaatagattttaacagatctttcttagacccggtaattgacatagaacgcaacatgttttctatatccgagtcggacacgttacaacaacagaaatgggtaatgctcgtcctgccgtttacgggaacgtgtttatacgtctgacatagcaacaccacggacgtgtttaaatgcctcccgtggtttagaaaatccaacagacagctagacttggtttgtttatcccccatatcgtccaagataagtaaaaacatgtcggctttcttcgtacctttacattctacatacttttcgattttctgtttcgtcgtaatcaacgcgtagtccaactcttcgggggtcgtgactttatttacgtggtcgggccatacgtaactgtcgtacgccgagttatagacgggggtaaacaagaaaatatgtttatacttagtcactaacgtatcgaacagagataataggtaagccgtcttccccgacccggagcctcctaccaacgctattctgaacggggaccttagcagacttttccgtgaaaattgtttttcattaaatctattcatatttatatttacagttattaaattaatttagtgaaaaacgttaaatatagaaaaataaattaacaa--agttgatacccagacatcatgtcgttacacgccaacgacgcggacgagtcgaaggacgaagaagctgcgttcatcggttccacaatttacggcaagaaactaaagaagaaacacctgctcaaaaaagtcagatgtatcgtgatcctgctgcgtgtaagcatcgttacgtccatcgtgtcgcttatggcaattgccgccatgttagcattacagtgcagtaactgcgaggtcattacgacatcggctcgtatatcgacgtattcttccattgcccattacgaggcgagtacgtgcaaagggatcgtcttcgacgcgagctgttatatgtttcacaaagaacccaaaacgttctacgaggccggggcggattgcgccaatcaaagtgccgtattgcctttcaaaacacctaaggagcattggatgtgggattatctggaaggtacctggggggtggacggatacggaatcgttgactcggtggaccttcggacctacgacgtgagtacagaaatgagaaaatatttttgcgtaaaatcatttactttatagttataaatgaaaacgttaaacagacaaacggtgggcaaaattaaaaaaatgtctacgcccgcggccatttttatgattatatcgactatagtaagcggaatcggtacggtattacgctataaggacgatctcttccccaacgcgtgcgataggggttggatgtcgtacgataactattgttatctcaatacaaaaatccaactatctgtgtacggaggagccgtattatgcgcgaaccacaaggctaggattccgaaggccaactttcgtcatttgaaagtgatatcgctaacgtacgggagagacttctgggtgagtctgacgaaacaaaaagacggtcgttggatagatataaatacgaataagacggttaatatggatagtagtagagagttggccgagattaagaaaaaaaacacgggcgctacagacgcgtcatgttacgtatataagttgaacggtatacaggagatactgtgcaacgtcgtaaactacgttatatgtatgaaaagattctataagtgaaaaaacaacgtag-ggtataacgatcggttgccatggacgccgatagaattacgtgcgtgacggccctaggcgtgttatatatacgtcacgacgagatagacacggtgcgttctgaactgggaataacgttcataggagacgtgggaccgtatcgtgtagcgactttaaatatttgtccggtggcgttagacgatgtataccaacgaggcgtgactaattgttacatcgtcagtgacggaaggattacacgctgttctaatcaatacaggttaacatttcctatacacaaggtgtatacggtgtataaatctattaatagttttatgttgtgtttcgataaatgtttcaaattacgcatagataacaatccccaagatttcttcatcacatcgtctatagcgattcaggacgcgcgggtactcgaagtgtacaacctgtataagaaaggggactatcatctcattctcaatcccagcgacgcgtttctaaacgggttggtaaagaaatacaacgtctgtctgtcgtccaacacaggatgggtgatcgccgatgggaaaagtgaaatagaatagtaaatatgcaatcgtcgttatttagtacctttaaaaatgttaaaacgtgtaagcgttacaagccatgtcgtggattacatgaaaaaattgtcacaggatgaattacttacggacgacgaagaagaattggttaagacgattattaacgagttcacacaagaaaacgccgtagagatactgaatataacgtcagttgtggtaaatttgccaaacctaaacgaatacaacgttatcgatttcaaagacgcggttatcaaaccccgacagctcatcgaacattatgggaaatacacattcgagtcaaacgagtacatgtttgttctatgtattaatggggcggggcgtatggaaggtagcaacgacgattcaaaacaaacgtactctattaaaaagggggatgccgtaaacgtgaatctaaagactaaatataggatactaacagatgataaaaatttacaattaatagttgtaacgtacacgtctagatgtccttttgtacattataaaaatgtggtcttttcggaagacagcagcgtgtttgatgcgtttgtaggttgtagatttgcattgtttagactagttagtgactatagcgaggagatactggaagatttactcatcttaaacggtgtttattaccatagttgttctatgaaaaaagctaacataataagtttaaaatcgatagtaactaaatacggtttatgccccattgagttagattacgttcccaacagcggacaccctacagaactggaattgctggaattatctctggacgaagatacggtacaagccatctcaaacggtacgtgttacaaagaaacgtgctcgctctcaggtattaggtacaagctgttcattgtgtacggcgttacctgttatagttttttataaaaagcatacaaaaatgattgtcgtggcgtatatgggactgttgttttccttttgttcgttgtccgcttatttactatctgtgtacaaacaccagattaaaaaatgtttgcatcggccgacgaaacggaccaaatgcatccgattgaattctattacgtattccgcggacgatatcgtac---accaaattccagaaacggtagaatcagacgacgaatttgattcagaatggtcttcggacgaggacgatggagaa------gtgtacgagaactacacgagcaagagcgagaataattttgtggcacgaacagacga------------cgacgtggccgt------ggacgttctcgtggaaacggaggacgaacccaactgggatcccactatctacgacgcgaatacatcgaacgtgt---atgagatacccgacgacggagagagtttcgacgacgtacagatagaccgtaacgtatcggataagaagtattttacgtattttacagaaacggccgtatcttagaaaatctgaaattttatttggttattttcgaaaacgccaagatgaaaaataatgtatataagatcattcctttttttaatccgctggatataaaaaggcaggttacaaatttatacgatgcggggacccttagttacagacaccccgaacacatcgcgtttatcctcacggaagtggaacatcgtctgaacgagcgcgtatatacgaaggaaccgattcagatcgtgcgcttcgacaaacacagcgtgtataaacaggagacgccgtccccgctatccaaagttatcatctgtttgcaatgcgccaagaaaggaggaaatatcgttatatccggcaccattatgtctcagaagaaggtaattacgctcaacgtaaacagcatgattctattgagtccgttgaccgagtacaccgtgtcgaacgtgaccaaggggcagctcatcgccattacgttggacgtcgacatacccagtatacggataatatacacgagtgttgaacgtatacattacggaagcactttgttggtattgtctcccttcgcgaaacaagacgttgtatttttcgtgaaacagttactggacgaggactataaggtcgtgtgtgaacagattctgatcaataaagaatggtacaccatcataaaaacggaacagaaaaatctgtacattcagtcgagatgtttcggcaaggccctgttgcatttcaacttcgtctacgaccactttgacacatcgactatagagtacatcattaatacgcctatcccgtttagcatggtaagtcctcagaagaaaatatacacgtctcgtgtcatgtacgaaaaggcgctgtacggaaaacttaccgtcgtgtagcgtacttctcgtacaactcggtcgcgttaaatttcttttcagtggtctcgaatttcatatatcgtatctttccgaacacggtacgttccttccacgctctgtcgtggagccccgctacggcccataggcatcccacgtatccgttgggatccgttccatctaactcgtatttatcgtttaagtagatacagacgcttaacgcactttcaggagtctcgctccattccagtatttttttagcccagtacatacgtaagtatccatgcattttaccttcacgaaccatttgaagttgtgcggcgttccataagggatcgtgtgtacgggcgtgttctaaactatacgtatcgtatagatagggtcgagtatcccgtcgatgttcgtctaacgtacgtaaagcccacggatgcgtcgacgtaatagaatcgtatcgtttattataataacaaaagttatcggataattcccgtcgtacgacgatctcgtccaaaaacgccgcgacggacgccggatagatcgaggcgtacacgaccgtgtctaacacgacccgttgggccgacagatgcccgtagtgaagccacggggatagaccgctacaggcgcgtgccgtggggtcgttcttaaacgcgtaataataccgtagcgtatgttttaaaaacgcgcgtaaggtttttagtccttctttcgtccctgccttaatgtcgcgtataggaggaacgtcgtccaatacgggcgtgtaatcttcaacgtacacatcctgtacggggtaaggatgtttcccgatattaggaaacttcgtcaagtaagtagtcagtagtttctgtatttttaatctaaacgttctagcggagtactcctgtttagaagacgttatccaacacggcacgatgttgtgagaatccacctgtatgaccgttgcgacgtcttttaacgattccacgacgttcgatatatcc-ttttcaggaacgcgtaaaggatagaaatccacaaacacccatcgagcgttacgtttcttaacttcttcgggtagaacgacttcgggacgtccgtaacgtaccacgaacccgaaggaccttttcacacattcgtcctccacgtctcgtagcccctctaac-aaaaacgttacgtgtcttgacgtagtgagatggaacgacgttaaacacacgcacacgtataa-ggggacagcgtgtcgtatcgctttttgttgcgcgtagtacagtccccagttatcgcgtatgcgatgttccctgtacatccagtacacgacggacgacgtggggcgttcttcgcattcgtttaacgttctactacgtacgacgttcatgattatagaaacgtgaaggtttcgtccgattggaggtataactttttatacgtcgcctgagtgcccaagggtagcgtgtacaacgcgattaaactaattaactctaatatatccgcgaacaagagtttatacatgtatgtgtacccgtacgctttattgtaacatccgatgaaggataacgcgataacgaccgtagaccccgtatacgagacggccttcaaccccaaaacgatatttagtaagtacgaaggtattagttttttgtgaagaatacgctgtaagaaaattgatgagaaaatagacagctgaataagaatgattccgtttacctttacgtataacatatccgtatctataccgatcatatactgtcctacgaacataataagcgtcatccataaagcgatagaatacacgtgaatcaacttggatacgttgtttattttaaacgttatcgtacacacgtttccccacaacaatataatgtaaatagtaagtaaagacagaataaactgaatctcttcgcgactaaaccattggtgtacgaaagttagcgcgataacgtgtttcaccgagttgaactcgctatacgcctcgcacgtgtagttccccgtcaggttgttcgcgaaatcgaacgtgatagacgacccgttcgttttattcgaaatcgtatcatacatcgtgtcgaataaccactttacgtggacagaatttatatctttgtaaattaacgcgtctaggttacactccaacgtaaccgtcttattacacaccgtgtagggcgttacggttacttcgttttcggcggccagaggaactacgtatacg---aagaacaataaacctat---catggcggacgccgttcaagaagttcttacgatattgacaaaataccacgccactcgaaacgttttaggcgacgaacggttcgctaacttatgtaaagaatttatatcgttggaaaaaggtaacaatactatcaaaaaacaaattaaagagtttgtactacagatgccacccacgatgactccgctgttttggcttcccgtggccaatctgtgcgacgccgtcacgtataagaactatctgaacgtacaatggatccgtaatcagctggcggacgcggagtattggaccaattcgagacttaatacgacgtcgtacgcgaatctggcaaaaatagccatcacgtacccgctagacccggtgggggtaatgagtttgcgtatattatacacggccttattcgacggcgtatag------------------agttttaaatcctataaatgattgtggaaaatcgcc--tttttacgatag--tttttttgtaaaaaaataatgtacttaaatatcatgaacga-ggggggacctcttacagattttaacgtaagtcttttttctaacaagaaccaacgaattaacgttatgggatctgtaaacacctcgccggaaggccaaccgaccgtcgatattagaattacgattaaaacggtg---gaagacggttctcctcttaacgtagacagtcaccttccgtacgacgaaaactttattaggccttataaacccggagacgagcgtaaaacgacta---cggaagacggtccacctacgaaggaggaagaagaaaatggcacacccgaggaggatcatccgaaggagg---------ccggggatcaaaacattacggacgaggataaaaaaaagcttgcaacgtaagttaacgttttatacataact-----cgtatagattttatgcgtatatttattcgtttag-taatactataaatgaataatagagcatgtcctcgctattacgagtttaataaagtaaaatataaagccgtatgcatgttacgcggaaatgatgtaaaaggcgttatacatttcgagcagttacaaaacgatatagtcgtcgtattcggtgtgatattggggttaaccgaaggattccacggcataaacgtacacgagtttggagatgcgtgtagcaatgagttaggaggacattataatcccgaaaaacgtagccacggggcaccatcggacgttcaccgacacgtcggagatctgggtaatatacacgccagtaaatacggggtatcgtacgtacatattatagatggtaaaattacactaaccggtgatcgatccattataggacgatcgttggcgattcacgaacgagatgacgacttgggacgaggccctaacgtcgagagttcgattcacggtaattccggtaacgtagttgcctgggggattataggagttgcttaaataacctcgctaaaatgtataggtaaattagttcctccatcacctctgtgtgttttttgtacg---acccttgaggc---gatatatacagtcccgtttctataaacaattcctctatacaccgttcactgtctttaaattttacag---cgttgctggtaaatacggtgtttatataccctataaacgaagagatcatattttcggctataataatatataataatcttttctgcgtacacgataacgcgtttaagtaaacaagtatatagtttataaaattaaccacttccgcattaggatttttacaaccgtacaaatacacgctgtattttttcttaa---cacgacacacttcgtttaacagcttatcgtcgcgtataacttttaacaaatataaaagaatggatcgttttctgtgtctcgctagaaagttgtcgaggttcacctgtccattgacgtatcgctgtatactaggtaccgtcttttcgacggtaaagcaacagtagagtagattccccattgctacgacgcgtattccgc---------cctattccttcatttttattatgaataactgataaagaagtaccaccgacgatggctgcaaaaatgagtgatacgtgttcctttagggactttaggaaactatgtcacgccgtggcaaatgaatccaagtacttggaaaaaaccaaggcgattgaggagtttatacgccgatacgatacggatacgcaatatctcatcgtaaagatgttattaccttctttgtgtaatcgcgtatacagactaaacgacgtacaactcgttaagttgttcagtaaactgtttaaaaaagacgtcaagtctatgttgaccgacttggaaaaaggatatgtcgccgtaacgataaaggagtttttcgaatccagtgaatcgtttataaagcctatcaagaaaagtattctgaccttaaacgacgtagactcatttttagcgcatctgacgacgttaacgaaagaaaaagatcaggcacactttctgggtagaatagccagcgtgtctacaggaaacgatttaaaatgttttattttgtttataaaaaacgatctacagattaaggcgggtacaaaatgtgtgttaaacgccctaggcgccgaggcatatacgttgtttaaaacgtcccaggatctaaaaaagatagtataccacgtgttaaacgagtcgtccgacgacgtgtccacgggtcccggaactcccgtaaagcccatgttggcggacatctgcaggtccgtgtccgtggccgttaataaatacaaacggggcatctacgcggaaataaagtacgatggagaacgcgtacagatacataaatatgacaacatctacgagttttacagcagaaatctcaaacgcgtcacgccccataaagtacagggattggacgacgccctatcgatcgcgtttccttcggcaaataactttatcctagacgcggaactggttctcgtcgacgaacgtacgggagaatgcctaccgtttgggtcgttgggggtgcataaaaaggcgtccttcgagtcgtccaccccctgtcttttcgtattcgattgcttatactataacgataagagtctattacgcgtaccgttcgtacaacgcagagccttcatcgaagcgatgatcaaagagataaagcacaaaataacgatgtctgacattcgtattattcgcaacgaatctgatatcacggaggcgttacaagaatccgtagaaaaaggattagagggacttatgttaaaggggggcgatgatgtgtacaaaccggggcttcgcggatggctgaagataaagaaagaccatctaaagaccgcgacgagtatggcagattctgcggatttagtagtcttaggagcctattacggcaaggggtgtaaagggggcatcatgtccgtatttctaatgggatgttacgacgaggaaaaggataattggaaaacggttacaaaatgctccgggcacacggataagacgttacaggagctacagtccatggacgttataaaaataggcaaggaccccgccaagatacccgattggttgatcgtccataaaacgtattatccggatttcgtcgtaagggatcctacgaaggcccccgtgtgggagatatccggcgccagtttctcgtcgtcgcccaaccatacagcaaacggtatatcgattcgatttcccagatgtaccaagatacgagacgataaaagttggagagacgcgacgacgttacgtgaattgactacgttgtacgcgtcttagttt-----ttttaaaatataaaattaatacaaatattttgattggacacttccaattcattcatacgagaatatccgcgtgttattttctgaaagagacggtcccacgacataccaccgcgatgtatcgaacgttatttattctaataatgataggatacgcgtatcccgaggaagtctgttacagaaaactgggtctctacggagtatatcacgatgacagtaaatacagaactccgttggatgtaaaaacgatgactcagaactacgaaaacgtaatcatcgctaacgccatgttgctagaatcaaaaataaactggacggttatcatgtcggaagtgaacgagacgttcgtccaaaactgttcgagctccgactacctgtacaatggtcggattaacgaaacgtttatcttaacgttccagcgcgggtacgtagacgcggatcacgaactcttattcgtcgaaccgacctcgttggatgagatg---cctaatacgaacgtgtccgtagtatacaaaaacgacacgggtacgaacattacaacgtccgcgccaccgacgaccgcccctaccccaact---------cccgaagtcagcaacgacacgacacaattgcgattatcgttcaa---tgagtcgagtatgatcattacgtttaacaacataaccgtcgtgttaaacaacacctgtataacgacgagtgtagaacgggtccgtgtacgactggttaacgattctctgatagtaagcgccacatcgtatcctttttccacgagtcctccgtttatggagaaggaatacttcgacaattgtacgttgacgctacccgtgtccatccatcaagggtccaagttcgaagaacaacgggtagaggaatccaactgtacggtcgagtataacgtcacagactataactctaccgcggacaataacacgtcggtaaacgccacaacgggcttaaactacacgtgtatgacgaatacgacgttcgatcctactaaaaacattacgtacgtgtacaacaacgagacccgggtagtattgatagaacaacaaaacgatctatttacaaacattaccattatcacggattttctgaacgaatgcaacgcctcgagtatggagacgaaaatatacgccgtgggtatacccaacgtatataacgaaatactaaccaacttaagcgtggagattacgaacgacacagttacttacttcaattgtaagttaatgggaacgggtgattgtggattgggtatattcctcgagcgcgcgacgaccatgatcctagaagagaaaacgaaatcaaaaactaaatctagttctagacacgccaggtccgtcgtcgatctagaggacgccttctgtctacatatgagacacggtttacatcacgacgtagactgtcggtcccgtctcatacccgaggaagaaccaacccagccgaccaggacacgtaatcgacggtctcctccaaaaggagagaaaccccccgtacctcctaaaagcgatctcgtcctaatgagcgccgaggaattaggagctcgacccaagatacggaagaacacagatacgatacaactaggtgcctcgggaacggacggtcctgtgtcgggaagcgatcaaatctacgcggacctcaaacagaaaatagaaacgcggcttaagaaactcacgat---cgatgagggc---ggacttaccgcgtcgagactgccaccgtctacaaaagctctcctggaggaggcgatcggtagaaaggcgaggtccgttcaggtatctaaagacattactcgtcagataatagaccaacaacagggggctacgggagaccccatatcgggtagacagtttaaggtaaatgtacgaacacaaacgcgtccttctacgaccgtaaccgtcgacactagtagcggcgtgtacgcgaacgttctgagaactcctaaagatgtggaggtgaccgctccgaaagacgtcaccgttgtgaaaaccaccgtctacgggggacgagacgacacgtacttcttagaaccccgacgatcctcgtc---------------------------------------------ggcgtccgagtctccgtacttcttagaaccccgacgatcctcgtcggcgtcggacgtaggatccgcatctccttacttcctacaaccgggagacgaagacgtatt---cgtaggtcaggagtatgc-gcaagtaaacaaacgccgtctaccgagcgatggggtacataatccgttgagaagacattcatctagcgattacgaaacgattaaagaaagacaacgatctataaaatatcaccgtgagaattactacgagtccgtagacgatagtaacctgtacgcgcttgccgggcgacctacc---cccaggcgaccaaacccccgggaaggcgttcctcttccacccattccgaggaaagatttacctcttcctcctattccgggcaacg---atccgttcaacacaaagacgaaaaagatgatcgacaaaatatgcgacagtcaaggcgccgcttccatctgcggtatccgaggaaccgacgccttatacgagtctgtg------gacgatgtggacactcgtcatcttaagcgtaaccccatctacgaaccgtttaacgaacgagagtattccacaaacccgttgtatcagcctttagaagagggggcaaaacccaaatcggctctaacgaggaagaacgccattaggagacgtcccggacaggactccgacacactcgtcatagaaacgaggtattccgaaggccccgaaccaggaaatgacaattatgcggcgaacaacgtcaagaataacgcagacggtcgttccacgaatatctattccgcggagcctaaaaatggaaataccggaggtggaggaacgggtacggatgtggcgaatacgaaggacggacaa------gccaagaaggtg---aaaactcccaaaggtaataagcataagaagttgtccat---gggcggtgcctacgagaacaataaaatgaactccatgattaaggctatcgccctatctagttacctatccacgacgaattctagaatttcgtcgattatggcgagcgccggatctcaaccgaaagaactcgcgatagtgaacatcgtatcctctgtgttatctcaaataggaggtaccatagctatcgcgggaagcaatagccctacggcggcagctgccgggttagccctgcaagggatatctggactcatcgacgcggcgacgtccatctactacatactggcggggtcgcagccgtacaaagatccagccatcgaaaagttttccaattacgctaattacatgtctagaacggaagcgggtgcccgggtgtgtatgatgcccgactcggacattaccattacgttggcgtacagacacagcaaaatgaacacggacgctgaaaaaaacagaggtgaatacacggacgttatacccagtaaagtgtactatttgaagaataactacatcagttacaccgtgaaggtaactctggtctgtccaataggtcagttacgtctgttagaggcggatgttaacacgtacgctacgttaataagagaagagaataacggagccaagtactacctcgtacacggcattttagaactattatcgtatcattcgacggttacgtttacgtgcgggaacgaacccggggtcatctttacaccgttcgagcaaaaattacgagacatgcaactgcttcgtatatcgactccgggagaacccaaagaggccgaagacatgccgtcgaacgtgtgcgatctttacccgcttaaacgattctatgtattggccggaaactgtccgtacgatatgagtagaaagtccgtcgcatacgttacgtgtagtacgctattgaggatgtctacctacgaagccacgaaacatcgttggatcttgatgaacccgttctcggaagacgaacacgacaacattcaactgtttacgtttaagaagtacgatttcaaaggctcggtaataaatctaaacgagataggacatagcgacaccgtatgtagtcagtccgatacgagcacgtgttactggtccgatgcgatgattctagaagacgttacggcgtgtacgtctagaatacgaaaactctacgtaaaactgagcacgtcgttggggaagggatacaacagctttgttctaacgtgtccgtacgggtccacgcctttctacatctcgaacggaaccatcgtagacatccccatcaatacacgaaggacgacggttcggtttacggcccagtcggacacgacggccctggtatcgtgtattcataacacgaatcccgcgtacaagtcggacatcatccaactgtcatttgttacggaggacgctcggtctaattacctggactttagatacttcaagtacagacaaaaactgttcaatgtattcagcgacccaatgccgttgagatctaagaaatgtaaacgttatgaggaaaacagacgatgtaaaaactattaccacgtgaaacacatacccaaaatagactacaaagtagtgatgcaacgacttcccatggtcaaactgtccacgagttacacgggcccgttgaatgacaaaacgattacgaagatatcgtcgtattacgcgtctcccatcagtctatccatcgacgtgagttccttgtcgagcgtgtacgacgtaccgcaccacttttggaaatatgcgaaggagggcgtccggacgttcagcgccatcgccgtaacgatgttcgcgtgttccgttgttgcgggaaacgtgaacgtgaacccagggatcgggggcaggacagatacgtacggtaggaacgccaaatacatcttcttgggaaccaagcggtctccgtccaacaaccgtataccgttcgatttcgtatacgacagttactatcagacgaccaactacccgtacgagaaatgcgatgtctacctggacttggttacgcaacgcttggagatacgatgtccggaactcacgattcctcagaagcctttcaactctcctctagtgaacagtttatgcgtattagttgccacgtccagagatcattgcgcgttagtgacagaaaactgggacagaacctacgggtacagctacgccgacgcgtatacagaattcgactcctgtaaaaacggatattatccatctcgacccattgataacttctgctattactggcacctgagcacctactggcctcccgattacgacccgtgcgtgtccgccatggttctggcacatagttacatcttcccggacaataagatcgtaaatcctccgtacatcaaggaattcggatacgatcccgataaaaacgaatacgtcgaccgaactctgtacgtgaaacttcaggcgctctacgaccagtacaataaactggtagaatactccatgaatcccatggtcgatatttcaaataatctagcttccgcgatgactccggaggctcgcgagatcttccgattgaagtacagcggggccgagatggaaacggagattactctgaataaacgcaaggccgagaaagtaaaagaggacatagaggatctcctgaacgagatatacgccaacacgctaacgtattcggaggctacggctatgttacgatccgccatctctacccggtgttgtgtgctgaatggaaccgatgtgtacaaatacttccggttggaacattatctgtgtggaacgtacgaggattacctggtctatatagataacaaaacctacgtacgtataaacgagaccgttgtaccggagaacgagtatctggcagcgaaggccccgcgagtgacctgtttccacacggacttgatccccattacggacgaagagacacaacgacgttttgagaaaatgattgtacaggcggcgttagaggacgccctaacgagcatctttgaggagcacgacaataacgtaaccgattacttcgcggaatacatgcgatccctccaaatggcgaataaaagtc---atacgaataatattatcgcggtcgctttagcggggataatcgtcattgtaacga---cctacgtgtttactagattacgcactaagc---aaaaaaaaggaaattataacgtacgtaataagatagataattccatacagaaagagattcagttggacggtgtatatactactgacaacgtttttatataaacatggtgtttatatttattatcacctgtgtatgtttggtgacgagatcctgt---------gggggtgggttagaagacgatatagatcgcatatttcaaaaacgatacaacgaactgag-ccagccgattaagcgcaatatgcgta--cactgtgcaagtttagaggaattaccgcgactatgtttacggaaggagaatcttaccttattcaatgtcccataattcacgattacgtgctacgggcgctgtatgacttagtggaaggaagttacacggtacgctgggaacgcgaaacggaagacgatgttgagtcggtagatccgaagttagtcaaagggacgctattatacctccaacctaacgcgtccagtataggaacgtatctatgtacct--tacacgataaccgaggtatgtgttatcaatctgtcgcgcacgtcatccgacgtccgaagatgcaatgcgtgaaacatgcacatac-------gacatcggacagcaacctgtggatatacctcgccattttagcagttttgatatccttaggcgtcctgtaaaggaaacgc--gccagactccggaactatgaagg-----------------------------atttat---cactgtataca----------------gactccgacgtacgaaggataat---cacgacgtaactccgaactatgaagtaaca-ttttttaaaacaatttcgttatgttaaattatggaacggtcgcccac------ttacacggtacacgataaacgcttttctatcgtcgcactaaacggacaatacgacatggtggacgattttggtcttagtttttcttacacagcgatcgacgatatttctaaaaatcattccatcaaacacgttttagaagaatacttttcatggcgcgcgtatataggccgggtatgtatcataccgaatcacgtgggaaagctctacatcaaacttacaaagttggacaccacggcgaagaacaaactaggcaatctagatatattgttatgcgacgtgttaaaaatagacgaggacggaggcaacgagaaactgtttcaattcatacggtcgctgaacctacacaagaataaagagaacacgttgacgttg-ataggattactagcctacgcgtgcaacttctggggcagtcaaaaaataaataaatacattccttccatcatgccgtttttcttaaaacaaacgaccgagtctatactttccgaactgtgtgttattttgaactataacaaattgtattaaatggaggaacgcaacctagacctgttggattcgttaaaggatgcacttacgacggacccgggatacgagaagtatcattgtaccaagtacaacggaattacctcgaacggactcagcgccgtaaccctattcgactatccaaacgaggatgccttctacgatcgagccaacgtggttaaactgtctagattctgtaaagtatttttattacgggatacgaaggattatgtgtaccttccgttcgcggacggcgtcgtctacatactactcatcgtgggcaaagccgacgaagacaacgagtacacgtgttattccaacacgggcgacggatatatactgggtcgttactacatgttgaagtcgcagaaggacgaactcgtaaagggatccaacgtcgtcgtatctgtggcgttgttcgaagaagcggaggggcctcgggttccgttactcagaacgattcacaacggaggcgttattatctccagacataaacggttgcataaggaactccccagtcaagattggttttctttttacgtggaagtattccactgctacacttccgtgatatacgcggtagttgacggagccgttctatacgcaaacgccgattacaaaacacattgtacgataagcgatgaccgacgacatagggaagacgttacggacgattgtctgtgttgtcacgtatctcctcaaattcgtacgttcggtacacaggtaatggagaacgtagagtgtcgggtggtacgggatggtttatgtatcgaaataaaacacgtgggaaaattcggagcatcgtgcgtaggtgcgtataatacgcggtatataaaaatagcgatagggtcggtgtacgatatcattctaaaacaggacgggatgtccggaaagaagcgacatagttgctacgtgtacggaatcgcccgacggtaggcttgcgaaatagtgtattgttttttatc-----agagttagcgtatacaaaggatcgtcttattttggatcatacgttcgatgatcgttttctccgcgtttacgtcgtgaatggagttttgcatggcacgcatagtatagccgttgtaataatggataaattggttaggccccccattggggtacccgaatcccgtaatcgttacgccctggcacacgtgtaacgcggtcacgagcgcgaccattcccatcgtaggaacgtgcaacgttccggacgttgtctgtatacgcaacgccgcatcgtacgtatatttcggatgtaggattcgtacgaacgccggacgcgcgcgccacgtgcgaggcggtttcttccaaaatctagacaggtcgacgcgtgcgttgttcgtaagcatgttatatagccagtataagtcggcggacttgaacggaaccattacaaacagcgtcgtattatcgttttctttcacggaatccgattgggcggattccgggtagaacatacgtatcgtcgtttttgtcccaacgtctcgttcgaaggcacgaacgggagcgtcgtttaaccgaaacaccacgtcgtacgagtcgatgattcgtcctaaagatctattgtgtaagttataactatttcctacgacgatacattgtttgccgtataagaggaaattaggaagatgtccaggaatcttttctaacagacgacgtatctgcgcttcctctccttttagcccgtacggtaaacgtctttcgaacgtattattgtgggttacaaatacgtttgtgacggatacgttgttcgttccgtggtttaccacggacattttcaacgacattacgaacaacgcaactgcggtacatgcgtacaccatcgtgcatcgtttaaagaaatacatatcgcagaagcaaga-ttttttttgtgttttagtctacccaacgtacgcgatagaacactatgagcaactacgtaaagttcgacgtatcgatcgaagatgactgtatca--atataacggtcagtaacactagtttacccatccacgtaaagaccgtccccaaacgcacacatcggga-caattacgtgtttaaaaacactatagacgcctcggacgatatcgtctctatcctacacaactatatatggtacagaggatttataggtctgccgaacaaatacggtagggtgttcaaagaactaaagctcttcgacatcgacgcaaagaccaaat-acggagatataaatactttatttttcatgttaaatttaaactcggatcgttgctgcaggaatttttccaatttcgtaacac-tacaaaaaactatattcaaacacacggttaccgtatacaactgcatcgaaatgataggattatgtgccctggtggcggaacaatggaaaaataataacaaatgtttaaattggcgtatcgtagtagatgaaatgtttaggttcatcg--accctgacatgttagaaaagatcagaacggtactccaagaacgattggcgtacgaggacctgtcgtaacaatgacgggtcgt---tacgccatccggttgttagaatccattagaaatttacaggataagaccaccttatgcgacgttacgttagttacggacgatgatgtgtctatacatgcgcataaacttatcttgtccgcgtcttctacgtatttcgaatatatgttttcgcacgactttatagaaaaagacagaaacgtaataaacgtgtgtgtcgaa--tatcgtgccttgttgcccctaatcaattttatatactcaggaaccttacgtttgacggatgatacggtggactgtattctagtagccgccgattacctacagatactagaggcgagtgaattggcggaaaactttatactcgcccgtctaagagcggagaattgcctccattactacgaattttccaaacgttacaacagacgacatatattcaacgtggtaatcacgacgattatacacaacatcgtcagtgtgttaagacaacccaattttaagaccatcgagttatgcgatctgcagaatatattatccagcgacgatttaaacgtgatagacgaggatgtatgcgccgtcgtcttagtcacctggttgaagcaaaacaacatggaagattgcccatccgttttactggaacaagtacggatgtcgttactctcaatgtctgtgaaaaaccttctactaaaaaccccttgcatacgtaataaacgatacgtacagtctctcgccaaattagaccattcccctagacctcccactcaggggtgtatcctgtcgatagggggtcgtaaatactacgacgatatcacgtccagtcccgtagaattgtattctcccgtggacgacgtatggacgaccgtgtcctacttaccaacgcaccgacagttctttagcgtcgccgtattggattttgtcgtatacgtcgtgggtgggttacaggacagtgtatccgtcgcgtccgtgtccagttacgacgtaaagacgaacgaatggaaagagtgtcctcctcttaaaagtccccgacacgggtgcggattagtggtcttgcgagacaaactgatagtgataggaggaaaaggaagaaactcctatctgaaagacgtcgactactggagaccgacgtacgccacgtggagaaaactgtgctctctccgcgaggcgaggacgaacgtgggagccgccgtcgtacgcaacaaagtctatacaataggcgggatacgtagcgtcgaggaaccgagtcgattggaatgcatcgataccgtagagtgtttacagaacaacaaatgggtcgcgaagaagtcgttacccgaaccaaaggcctgtttggccgtggcgccttacaaacatttcatttacgcggcgggtggatacgccatcaacggcaggggcaccgtcgttactaaaacgaacacgttgtacatgtataacgtggaattggacgactggttttacctacctatgatggagctgtctagaaacgacgcgtctctctgtgtgttaggtaaagacctctacgttgtagggggttttgtaggatcgggatacacaaattccgtggaaaaatacaaccacaagaccaataattgggaacgaattataccatgtaaatcgcccaagtacggacactgttccgtcgtgttaaaccacgagtgcccttggaaacatctgcgct----aaaaactaaaatataacgcgga----agaagagagacgatgcgtgtgttaagtattttagcgttattatctacagtagcctacgcttactccgttcgctgtacaaatacaacgacggtagccgaacatgtaaacgttactattagttgcaataaaactagc------------------agtagtagtagtttgttccatcttataacgtggaaaaaaaataatgaaacgactatagcggggtacggaccaagtggcgcaaccattaaagatgcgagcaaaatagagtatttatccactggatacaacacgtccactatcttgataaaaaatgtaagcgcggaagatagcggactttactactgtatattcaactcgttctctaccgaacctagcgaagaaggaacggtacgggtaaacgtaacgacatctagtgcaacgactactttacaacaacc---------------tcaacctcaggcttt------acgaacgacccgtggtcgatcgactaatcgatcgacgtcgcgtcacgtatcgcgtacctcgacgcatcacgtaggtgacggatccttaacggtggaaacgagacagtataaatactcatcttcgtcctcttcctcatcctccagctggacgagtagc---gcaggatctcgtaacgtaccgagc---ttatttaaactcattttcgtaataaaaatgattttttatatcccaaatttaatcggat--aaatactatgtcaaaacgaaacgaaatagaaccaggggacgtgttaatcgatgcatcgaaacgggaatgggtactcggggacattttgggaaagggtgggtttggatacatttacacggcccgtttgtgttcggaagaggaatttgacaaatacgttataaaaatagaaccgaaaagtaacggtcccttgttcgtagaacaggtgttttatcaacgggtgggtaaaaccgacatggtcacggactggtgtaagaaaaataacttaccgtatttgggaattccttcctttcacggatttggattttatacaaagaacaaaaaagactacaggtttattattatagatcgtctgggatgcgatttgtataatatactacaatacaacaattacacacttcctttgaaaaccgtatgtctcatagccatcaagatcatcgtcgtattaaagtatttacacgaacacggatacgcacacagtgacataaaggcgtccaatatagcaatcggtgcacgtgataaaaacaaaatctacctgttggattacggactgtcgtacagatttatggtggacggacgacacgtgttatacaaacgagatcctaagaaaatgcacaacggcacaatagagtttaccagtacggacatgcacaacggggcatgtccgtcacgtaggggtgacttggagacactaggatattgtctcattaagtggttgggcggtactcttccctgggaagataatctgaaaaattgcaaatacgtaatggaatcgaaaataaagtttttaaacgatataaaacaagggatagaaacatccttatccgcgtgcgtggaacccctacggagatactttctgtacgtaaaatcactcgcgtatgaacaacgtcccgattacgatttacttatacaattgttaac-aaaagcataacgcgtgtatataaatggatcataacgtcaaaatattagataacgattacggtattaatatagtgtttctgagatctaatcattacatcaatataacccgattatgtgcccccatgaagaagtcgttcaccaactggaaagctctaaagaacagcaagtatattatgaacagtatttccatcgaggaaaacatagacatagatgatttaaccttccggatatacaaaaataaatactccgtatattatcacggtatttttgtacatcccaagttgttgaaatacgtacttagttggatatcggacgaatactacgcaaaagtctacagcatcataaacgcctacgatgaaaacatactaaagaacacagtacttactctatacgtaaattacatatactgccttaagcaagaggatatgctgtacaaagccattcatcacagaaacaagacataccaccgcctgttaaaaacgattcctaacgtagtgaacgaatacgaaacgttgtacgacagttacaaaggagaggaatgcgccatatgcatggaacccgtatacgccaaacccattaagagtagtttcttcggcgtgttatctcactgcaatcacgtattctgcatcgagtgtatagatagatggaaaaaacaaaataacaaatgtcccgtatgtaggacgattttcgtatcggttacgaagagtagatttttttataaggggtgagaatactcttctttatcgtcctataaatac------caagggtcgccatgcgcgctacattatggaccgtgtacgtagcgtcgttgttacagtcgtatgtactagccgattgtaagaacgattttaagtcgaacgttcaagctgtgaataagaaacagacgtacaaacaagacgaggtaacggaattacaatgcgttccggggtatcagaagaagtccaacgtaactatttccgccacgtgcggaaaagataatacgtggcgcataagtaacgaatacgtatgcgttcgtagagaatgtcccgatccacccacgatagaaaacggaagagtacatacccctaaaattatgtatcatcgacacgacgcggtacgttacgtgtgtaacgagaaccataagagcattccttattcgttggtgggagaagacgtcgttcgatgtattaatgaaacgacgtggtatccttctcctcccacgtgtaagatgatcgtgtgtaggttccccgctcttcaaaacggatacgttcacggagttcccttcattaaacgattctgttataaaaacagggtacgttttacgtgcaatcccgactttacactggtgggtgcgtcgtacgcgacgtgtacgttaaacgctacttggtcgcccgatgttcctaaatgtgttcgacgcgcgcacgatagtaatacgcgcaatatattcgcctttgtggaatatgacgactttgaagatctagacgacgaagacgcggtaaacgaaaaactgacggatacgagcactcgccccgacgacgctacctccgatcgtccgtctcatgtctttgtcgcgctcgttattctaggcaccatcttgtttatatttacgttaggtgtgatattattattttgttcgtgtactagttcaaatattttacatcctaataaattgtcttatactaagttgagtgtataattt--tataccgcgcccgtcgccatgtacgacgaagccacgattaagcgctacatccgctggagaggaggcgatctagacgtaccttacgaggacgtcttcgaaacgtacacggagtttgacgcggtggctaagaaaaagtttggagagtgtgggtacgaccttataaaacccatgaaacttacattaaccgacggacccagactaggtaaactccccacgaaggaacccatgacgcccgaggaagcgatcggattatgcggtttactcgctgagaaagtcacccattctcattacaacgtcaactgggacgtcgtattcgacgaattgtttagcgtaatg-------aaacgataaacaata-------------aaaacataaattaaa-----tgggttaactacgaaccatgtcgtcgtactactctattaagcgagtgagtccccacctcatagatagatacgcgtttactttgattaaggaatccgaccagtgttttatacacaaaggagcgtttaataacaccctcgtcgtcgttcgcacgtttaaaaagttccacaaaggatgtaaagcgatattggaattaacggagaatgagatccgtggcgtaaaacgcgtcgaccggtttaatctgttgaaagtctacgggtttttcgtagacgtcgtcgatgccttacctagagtgtctatcattctagaatactgtacaaaaggttacctgagagaggtattatataaggaacaagacctgtcgtttaaaactagactcgacatggcgctggattgttgtacaggtttagccagtgtgtgtaaatacacgaagaaaccttatgaacatctgtccagtgttaattttttagtcgacggggattatacaacgaagattctctgtcacggattagaaaaaacgttatccgttccaccgtttaagaacgtcaacatgttagtgtaccgacctcgtcgtattttattggatatctttagcaaatacacggagaaagatgacatgtatggtttgggcgtcgtattatgggaaatattcacaggacatgtcccgtttaacaacgcgacaactgccgacatttacgacgctgtagtaaacaagaatgacgaattaaaaatagataccaaatgccccagatacattaagaacgtcgttgatcggtgcacgtcgcaccaggaggatacacgtcctaccctaaacgaggtattacacaaaatatctatgtatagatgcgttatgcaagccgatgagttactcgagacagacgtgtaagcaacaac-ttttttttaac-----acataaacgtaaataaaagatccacgtttataaa---cccactatggatcacgtaagctattacattgtattaatgaaatccaagcgcattactgtatcttccatccgcaccgcgttaaaccacgcacatagtccatttttaatggaggtgtccagttacaaacgacgtgtggtggaggattatctaaagaaaaagtacgtcaaagccgccgtgttgaagacattattggatacgggagcttgtctacccgaggaagcggttactgacgctatgactatatatctgacaaaccagcgtgtaaagtataacgctagagccgttatacgtgttttggatgtgttattcgagtacggggcgattttaagtaacgtgggaggcaa---cacccatccgttgctgtattttatcatgaataaaaaactggcacagatgcctatattagagtatttcctacaacgtcgtgcgaatcttaccgttacaagcgcagaaggattcaacctattgcatttgtatctgaaatcgccgtatcccaaactgaacatcatcaaactattattagataatggcgtagacattaatgcaaaaacgagaacgcatcaatacatg-ccccttcacatctacctgatgcatccgcgtctggataaaaaggttgtggagtttctactacgtaacggcgcggatgcggactacgggtggtacgcgacccctctagggacgttgtacagtcactgtgtatcgtttaaactgataaaaaaaataacggctaaactgttggaatatggcgcggatatggagtccctcgccatagcgagcggacacaccgctattatgtcgtatcttgttagtagccacgcggccagtatacgtccagaatatgtatcgtatatgatagagtgcggggcaaacatcaaccggtgtaccagttatgagggatatactccgttaatcctatatattatacgagggttatacatcgaatcgaacatgatcctgcacatgatagattgtggagcggaccctctcgccacgtccggcgacgataccatcttgcattattacttgaaacgatacgtgatatcggaagacattatcgacgttttgttgtcgacaggaattgacgtcaacgcgataaacgatcagtttcatacgcctctacatatgtatttaaaccgaccatctgataatgtatgtctctctattatacaatacatgatcgatcggggggcggccacggctagattatcccgaacgatcttcatggagtcgttgttggagacatttttaaaacgaaacagacaatatctcaaatcaaccgtagacgtggtgaactacttactgaccatataccccatcaatgaaccagacgcgtgtggatttaccccccttctatccgcgatatacgcggttaatctcaacttctttaattacttcattgagttaggtgcggacgtaaacgccgtatccgtattcggcgacacgtgtgtcacgttagccgtggcaacaaaccacacgtattttttaaccgccgtgttgaatcacaaaccctcggagcaaactatgcgtcgtactctagaatattttatggataaagaactcgttacggataaacaatataaactgataggaaaatgtatcacgtacgcgttcactctcgatccctgtatgtacaaagactttgggtatatatccgtcgactttaaacgcgtcgtcgacgtctgcgaagaagatatcatatccatgaaacacgatgttctggataaagtctccgtgtatgatttggtgtttggcaaaaacaatacgatgcctatgaggtacgttcgagattacagagttactcgatatatgaactccgttatttacgggggacgagtaaaaacaataataaataattccgtagaacgagataaacaaatgcgtaacatcttaatcgcgttagaagtgtattgcagaaatacgttatggcatacgcttcccgtggagatacgggcgcatattgtagacaaactaccctcgcacgaagtgcgtacattggcagagaatttaaccgtattcaaacgtgaaaaactaatataatatggcaattatggcctcgttgcatagatacgttcggtttaccgacagtgtgtacataaactccattaactttctactacaatctggattcgatgtaaatacgacgtataagggaaacagtatcatctctctctatttaaaacgacccgatgtcaagaccaaagtagtaaaattcttaatagataacggatcggacgtcaatcacaaaggatacatggaaaccccgttatgtgcccttttgaaaaacagaacgatagccccacataaggctaaaaaactagtaacgttgttgataaaggcgggagccgacataaatctaaaatcggtcaacgggtcatctcccatcgtgtgttttatgtacaattcgaatataaacacgttggacatgttacggttcatgttacgtaacggggcgaacgtatccgttaagaactttagaggctacaatctactacacatctacttggaagggtgtatggtgcggaaagacgtcattaaagagttgttgcgtgcgggagttaatccgttcgaaaagactaacaacttatacgaacttactcctatgaacatatatctaagaaacaccatagacgtcgtaaacgtagatgtgatcaagtacatgttgaagaaaggcatacaacttaacgaacccggacacgaatccgcgctagaatccttcttagataataacaagatactactgacgaaagaactaaccgtactaaacttcatactacctcgtatatctactcataacgggtatacccccctcctactggcggcaaaagtagacaatcaagaggcgttcatgtatttactgcatctgggcgagagcatatacgcgtactctaaagaaaacgacaccgtcctcacgtatgcgttaaaacacggaaacgcgtacatggtgaatagaatattacaaagacgtccgggtagaacgttgatacataagacgttcgtacacttttccgaacacgggtttaacgatatgttctttaacatgacgaagatggacattctggagtccgtggtacattacgcatttaccgtgtgtccggagttccacacacagtgtttggaagtacagttggcgtttcccgacatcgtgtacgaatatgagaactccctagaaacgatgcgtaacgaaaccataggatcgtacagcgtatacgacttcgtgttttgtagatctcggggaatcgtacccgttagtgtaataaagcaccccagttttatgaagttccaaacgtccatcttgtacggaccgacgatacgaagtattattttaaactcgttagaattcgacgcgtgggttaacgaagccgtcgatgtactcaacgtctattgtagaaagcgcaactactgggggcgtttacccgtcgagttacaaaagaatatactgcaatacttaacgagctaccaaattaagtacatcctttgcttcaagaaaaaaacacgtaggttttttatatagttgaaaaaataa-------------------------------------------------------------------------------accgtacaaaatagtgc----------------gatctttgtgcgctataggagatc-gaccggcaccatggtattcgacccgt--tacacgagtactgtctagaggatgacgcgttacagatagatacattgaaggcgtacctcgcccggtataaccctaacgcggtctattacagaatgtccaca---ttcagacgctatctacaacgcaaagacattaaacaaaatatcgtagaactgtttatacaacacggggcgtgtgttaacggcaccccggcggacgacgaagcccctctatataccctgttcgataacagacgagccgtgtacaagaatatcgtcgatgtagcccgatgtctgttatcaaacggggcagatatcaactataaaggtagaggagaacacccattttgttctttactgaaaaaccctaaaattaatcataaagattttatactatacctcgttaacagatacccggtggatatttacgtactagatagcttatgtttaaacgcg----atccagtgttatacgcgttccggaaacgtggatattaacattcttaacttcttcatagaaaacaacgtgccgtacgatcggataggcccgcttaacacagatatattaatatg--gtatatacagtataacgtacatagagtagacgctaagattatccaattgcttatctcgaaaggtgtaacgatcacacagcataggtatcgggagcattacttgtatcatgcggctaaggctttcataaaacaaaaacatagagtcgcgtttgataaggcgacgttcgattttatcttttcccatatggatgtaaatcacataaacatagtgcacaagcagacgttgttacaatgcgccattcaacaaggatacacccaagcgttcgactacttactgggtaagggtgcatgcatccacacttgtgatagatttatggataactgtctacagacggcgatgttaaaaggaaacaactacatcctcaacaaggtactatctcacggtgttcgattggacgaatacgaaaaggcgttcgaccaaatcgatttagacatcgcacgcgacggtaaatgcgtctacagcaacaaagtggcacgtgtcgtattggcgtattttataaaatcgcgtccggggtacgactttaaattcgtatacagacatctgtacgcgtgctacggacgcgtcctagaggcgtgtgttaaacagatcaaagacatgaagaaacaaaaaatcaac-ggactttccgtgtacgatatcttgtttaacaacgcgatacaggtgtaccagcgcgggacgattcacgagttatctgggtgtaaaacgaaatacaaacattacaaaagatacatcgacaaggccattaagaaaatatcgaacc--------gttacgcgaacgttctacaagccatcgaccgcatcaacgacgtctgtgaaggaaacaacaatcgttggaacgacatccctccggagatcaaatttaaaatccttaataacctaaccaacaaggatttag-ttttttt--aaatgaaaataaagtagagtataatgtataagtgcgattatggagcttttcaagcatttcctccaatcgacagcgtcggacgtcttcgtttctcccgtatccatttcagcggttctcgccgtattattggaaggggcaaagggacgcactgccgcgcaattacgtctcgccctagagccgagatattcccatttggataaagtaaccgtcgcatccagagtatatggcgactggagactggatataaaacccaagtttatgcaggcggtacgtgatcgatttgaactggtaaacttcaatcacagtcctgaaaagattaaggacgatatcaaccgatgggtggcggccagaacaaataataaaatactcaacgccgtaaatagtatcagtcctgacactaaactcctcatcgtcgcagccatctactttgaagtggcgtggagaaaccaatttgtgcccgacttcacgatagagggggagttctgggttaccaaagatgtgtcgaagacggttcgaatgatgacattgagcgacgacttcagattcgtggacgtgaggaacgagggcataaaaatgatagaactcccgtacgagtacgggtactccatgctggttatcattccggacgacttagaacaggtcgaacgacatctgtcgcttatgaaggttatatcatggctgaaaatgtccacgttgcgatacgtacatctctcgtttcccaagttcaagatggaaacctcttacacgctaaacgaggcgttggcgacatcgggcgtaacagatatcttcgcacatcctaacttcgaggacatgaccgatgacaaaaacgtggccgtgtcggacatctttcacaaggcctacatagaagtgaccgagttcggtacgacagctgcatcttgtacgtacggatgtgttacagactttggtggtacgatggatcccgtcgtattaaaggtgaacaagccgttcattttcatcatcaaacacgacgacacgttttcgttactattcctgggtagagtcacttctcccaattactaaatatggatatc-tttaatcatttaaatagcattaacccacgcacacgtttttgtttttctcctgtatccgttagctatgcattatctgtatgttgtacgggtaatgttccgtcggattacgtatcctccacagtcgttgtaaaaaacaaagtatacataaacgcgtttaaacagt-cccccgtacgcggtacatcgtacgcacacttcactaacgatgtcgtacatcgattacacaaagaagtagagtcatacgacgtacgtttccctataaaatcggtaaacctagacgcggtgtttctatccataaac-gtaacacgtgtacgtctacgttggaagatacccttgaccgaacacaatccttatcagacggcctacggatgttctaacgacagattatacagctacaacgagtacgctttttctcatttaaaacaagaccgtgtaaagatcatagaactcccatgtgacgacgattacagcgtcgtgttaatcacacacgatagccgttcgactattacaccggataaagtgaccgggtggctgcgcacgacccgtctacgttacgtaaacgtatccctacccaagggttccacggaaacgggacacaacgtaacgtgtctaactcccacacacgtcaatctatgtcatcgttgtcgtataacgat---taccaaaacgggcgtggacgcaaccgcgttctcatgcgtcgacggcgatacatgcaccgaacacgacacgaccgcgtcaacgtgtacgattattataaaaacgacgggtctagactttttgtttatggggaaactctaaaaaaaattgtcaattaaagtaaataggttgtgtaaacatggctactgttgtaaacatggacactgttgtaaacctggacgatgtaagcctggcggataaatgttgttggatatgcaaagaagcctgtgacatcgtacccaattactgcaaatgccgaggggataataagatcgtgcataaggaatgtttggaagagtggatcaacacagatgtcgtgaaaaacaaatcgtgtgccatatgcgagagtccgtacaacctaaagcggcggtacaaaaaaattaccaaatggaggtgttataaacgcgactgccacgatagtttattagtaaacatgtcgctttgtttgatcgtgggtggaat-ggggggctatttactcatttccacggaaattgtaaaacttatagcgtctgaggaagttagcaacattgctaaagtatttctcgtctctgcgtccatgggtccatttatggtatccgcattaaccatggtacgtgcgtgtatagactgtcgtacctacttcatagctactcgtgaacgtaatacgattcacgaggtggcagagatggaagatgtggaggaggtggaggaggtgaacgat---gacgacggcgatgaatacgtcgacgctgtcgaggaaatcgtcgtggagtcacccgcttagaaaaacgaatcgaataaaaa-cccgtgtacacacggacgttaattttttttgtgg---tttaaaaaatgaccacatttacgc--ttttttttaacgcgttatataaggtatctcgtttgtctataacaaagatcgtaactgaccttttttatatcgagaaaacatacgtttagttcatcctcaaacgtaacaccgtaactgcctcggacatcctccttgttgtcgtacacaaacatactaatcggatgcgtgaaatgaggattcactttaatcggattggtttctaggttaacacatgttacacaggatcctaagatggttatggacacatccttgttgtgatgtaacgagtcgggaagttgattgccgtagttgcccacgtcgccctccggttccagacacgtaatggttaggtatatatccgaatacttcgtcaacggatgagtcgtaaataacatgatggatagcttgttcccatctcctgcaccagcactggccgccacaaatcgttgtaccacgttagtaatcgtaatgtttatcataagcccgtacccggttaatatgagcgtggacgttttatgatcgtatcgttccttcatgtgacattctcccataaccgtttcgacgtaccgatttaacccgatggttagctcggcggctaagtgccagtacttttttggatacgtcgcacatgttgaggttgcgacgaggcaggcgagcacgatgataatataccgcgccatatttatgtaccaaccttacctatca--ttttttttaccaccatagccacat--------------------------------------------------------------------------------------------------------------------------------------------------------------------------------------------------------------------------------------------------------------gccggggtcgtg---------------acaataggatccgtaaca------------------------------------------------------------acacgtgtg-----------------------------tcgtagcgtatacataatgccgtaaatgacagtcataaaa-------------------------------------------------------------------------------------------------------------------------------------------------------------------------------------------------------------------------------------------------------------------------------------------------------------------------------------------------------------------------------------------------------------------------------------------------------------------------------------------------------------------------------------------ccatcgagtcgtcccaggcc----------------------------------------------------------------------------------------------------------------------------------------------------------------------------------------------------------------------------------------------------------------------gaggaaaaacaaaa------------------------------------------------------------------------------------------------------------------------------------------------------------------------------------------------------------------------------------------------------------atataaaagtaaatacatacagaacgagcgccatggatc---tctctccgggaagtgtccacgagggtatcgtatattttaaagacggaatattcaaagtccgcctactcggatacgagggacacgagtgtattcttttggactatctgaactacaggcaagacacgttggatcggttgaaggaacgactcgtgggacgcgtgattaaaacgcgagtcgttcgcgcggacggtttatacgtggacctgcgacgttttttttgagggttaaatgaagtatctggtcctcgtcttatgtttaacgtcgtgcgcgtgtcgagatatcggactatggacgttccgatacgtctacaacgaaagcgacaacgtcgtgttctcaccgtacggcttgacctccgcgttgtccgtgttacggatcgcggcgggcggtaacacgaaacgagaaatagacgtccccgaatccgtcgtggaggactccgacgcctttctcgcgttacgggagttgtt-cgtagacgcatcc----gttccgttacgtcccgagtttacggcggagttctcctcgcgattcaatacctccgtgcaacgcgtgacgtttaactcggagaacgtcaaagacgtcattaactcgtacgttaaggataagacg-ggaggagacgtcccacgcgtattggacgcctccctagaccgagatactaaaatgctgctattgagctccgttcgtatgaagacgagctggagacacgtattcgacccttcgttcacgacggatcaacctttttattccggaaacgtcacatacaaggtacgtatgatgaataaaatagatacgttgaaaacggagacgtttacgcttagaaacgtgggatactccgtaacggaactgccgtataaacggcgtcaaacggccatgttgctcgtcgttccggacgacttgggagagatcgtgcgggccctcgatctttctctagtacgcttctggatacgcaacatgaggaaagacgtgtgtcaggtggtaatgcccaagttctccgtcgaatcggtcctggatctgagggacgccctccagagact--gggggtgcgagacgcgttcgatccatcccgggcggacttcggtcaggcgtccccgtcgaacgatctatacgtcacgaaggtgttacagacgtccaagatagaggcggacgaacggggaacgacggcgtcgagcgacacagccatcaccctcatccccaggaacgccctcacggcgatcgtggcgaac-aaaccgtttatgtttctcatctatcacaagcctacaacgaccgtgttgtttatgggaacgataacaaagggtgaaaaagtaatatacgatacggagggtcgagatgatgtcgtatcctctgtataaactctttttgaagggtaaactatgcgacgtcgaaatcgtcgcggaaggcaaaagcatccgagcgcatcggttggtgctttccgcgtattctaaatacttttacaacttgtttaatgggaatttcttagaaaaaaacgtagacgtaatcgacttagaagcggattataaaaccgtatttgacgtgatttattacatgtatacagaatcgatagaattacacaaagggaataccgaatccattttctcattggttcattacctacagattaaacccctgattaaaaaatgtatctacgagtttaacagcatcgtgaacgaagaaaactgtatacgtctgtttaagttcgccgaattatacgacctgtccgagttgaaacgcagggcgcgatggcttatgcccagtctcgttatgaatgagaaagatcgcctgcgggagatgtccttggacgacctatccctgatgttagtccagatacggaacacggtcgatcgaagtatcgctttgtcggcgatcacggaatggatacagacaaacgttcgcgaacgtaggagacacgccgtccatctggcgacgtgtttaggggatgtcccaggaaccgcatcctccagagccgtatacaaacactacatgtcggaactacgtattcgggttacggaatttcaaccggcgtatcacaactgcgtcgtgtacctgggaggatcgatgaaaggtcgcgtcaccgccctggatccggaaacggggaaatccgtcgttttatctacgtggtggcccgaagagcgctgggagtgctttacggcggtgtgtatgaacgacgttctgtacttcgctggaggaaagctagacgcggttcccacgagacaggtcttgtcgtacgacgtaaaggcgaatacctggtccaggcaaccgaacttgtcagaattccgtagtgacgcggccgcgtacgcgataggaggatgtatctacatcatcggcggatacgacgcaaacgatcgaccgacgaacacgaccctgtattggaggcccggatacgaccgatggtaccgaggacctaccct-cgtggaagccgtggcggagacgagcgccgtctgttacaagaacgagatatgggtactggggggacggatccatcgagacggcgtcccg---------gacgtcacggacgtcgttcagaaactatccggaggtacatggacgaaggtgaacgaactgtccgtccccaaggcgagcgttacggcgatcgtctataaagagaggttgtactgcgtaggggggctggtggatcgatacgctccaacgaacgaagttatccgttacagggacgacacgaacgagtgggaatacgtgggatctacgaagatcgaacgaggcggtgccgtggggtgtgtgtacaacgacgagctctacgtcttcggaggaacggatacgtttacgtccgagcgatacaacggagtcatttggaaacgagcgaacgacgtctcctgtcacttcgccaccatgaacgcggcgtacgccacctacctcgagctgtagaaacgtttttataactgaaaaagtatcctaaaaatagag--------taatactcaagatggacgggagactggtgtttctcctcgcgtcgctcgctatcgtct---ccgacgccgtacgccttacgtcctacgacttaaacacattcgttacgtggcaagacgatggatacacctacaacgtcagtattaaaccgtatacgacggctacgtggatcaatgtgtgtgaatgggcgtcttctagctgcaacgtatctctcgccctacaatacgatttggacgtcgtgtcttgggccagactgacccgggttggtaaatacacagaatacagtctggaaccgacgtgtgccgtggctcggttctctccaccggaggtacaactcgtaagaacaggtaccagcgtagaagtcttagttagacaccccgtcgtgtatctacgggggcaggaagtgtccgtctacggacattcattctgcgactacgacttcgggtataaaacgatcttcctgttctcgaagaataaacgagcggagtacgtcgtacccggccgatattgcgacaacgtagagtgtcgtttctccatcgattcccaagaaagtgtatgtgctacggcggttcttacgtacggtgacagttatcgttccgaggcgggtgtggaggtctgcgttcccgaactcgcgaagagagaagtcagtccctacatcgtgaaaaagtcgtccgacctggaatacgtcaaacgtgccatacacaacgaataccgactcgacacctcctccgagggacgcagattggaggaactgtatctaacggtcgcctccatgtttgaacgtctcgtggaagatgtcttc-gaataatcgaaatataaataatgt-agtttttgtatcgga-atcatggaacgtaccctggtaagtttcttggacagcggtaccatgagcgacatcaccctcgtcgcgggggagacgtcgttcacggcgcatcgactgattttatccgtccattcggattacttctatcgtctgtttaacgggagttttgaggtaccggatacgatcacgttggatacggacgatggcgtccttcgcaccgtgctccgctacatgtacacgggatacagcaacatacgagaccgtaccgtagaggatctacaatccattatcgtattggcggactacctgggtataacgaaactggtgaaagagtgtgcggattacatggtaagtcgagtggacccgacgaactgcgtatccgctttccagtttgcagagacgtatcacatagaggatttaaaacgaaacctcaatacgttcttacccgaactcttgctgaactcccgaggggcgtttacgaaattggatacggacgaagcggtcgtggttctacgagcgtcctacgagatcgtcgacagacggtttgtgcttaaggctattctagattgggtgcgaaaaggacccaaacgcatcgagcggataaagacgctgtccgcggccatcggagacgacgtggaacaggacgacgtctacgacgtctacgcgcgttacgtggaagaggtaaaggacataccccgtaacccgtctctctcccataactgtatcgttacgatagatagaaggagatacatccgcgcgttcaatcccgagacgtcgtggaatacacgtatcgcccacgtggaccgtatcgaagtggatgatcgattcaccgccgtctgtatagacaacgtcctatactgtctagggggtacgttaaaacatattcccacgtccgacgtcttgggatacgatctcctgacgggggactgtacaccgatgc---cctccatgagacagtgtagacgtaacgcgtccgcctgcggcgtaaacggatgcgtgtacgccataggaggaatcgacgaagaagacagattgattccggacgtggaatattggacccccgaggaagacgaggagtggtatttcggcagatatctctaccctaacgtggaagcggcggtagcgtgttacaagaacgaactgtgggtcgctggaggaacgtgcgggctatatcctacaacgtttacaaacgcggtgaatagattaacggaagacggatgggttgaaatggctcctcttccgacgcccaggtccggcgcctctatggtcgtgtacaaggggcgtctgtactgcgtcggaggacgtacgaacgaacacaccgacacgaaccacgtctaccgatacgacgatgaccggggcgcgtgggaacgtgtcgagaatatgacggagtcgcgcaggaatcccatctgctgcgtctacaacaacgcgctgtacgtattcggaggacggacgaactcggcggagacgtataacgggtggaaatggcaccgcatcaacgacgtctctctatacacggggtgtacgaacacggcgtgtccattttttatacaacggtgaaaaaataagtgtagttgat-ataaccccggacgaggatggatctatacgggtatgtgtcgtgtacg--cctcgtatccgacacgatgtactcgatggtctcttgaacgtatacgacccggacgaactatgttcgcgg---gataccccctttcgcctttacctaacgagatacgactgtaccccggagggtttacgtttgtttttaacacgaggcgcggacgtcaacggagttcgtggttctcgtacgtctcctctgtgtacggtcctatccaataaagatttgggaaatgaggcggaggcgttggcgaaacagctcatcgatgcgggagccgacgtcaacgcgatggcgccagatggacgatatcccttgctctgtctgctggaaaacgaccgtattaatacggcgaggtttgtacgctacatgatcgaccgaggcacgtccgtgtacgttcggggaacggacggatacgggcccgtacaaacctacatacattccaagaacgtggtattggatacgttacgagagttggtccgcgcgggagccaccgtacacgacccagacaagacgtacgggtttaacgtccttcaatgttacatgatcgcccacgtgcgttcgtcgaacgtgcagattctacgattccttctgcgtcacggggtcgattcctcccgaggattacacgcgaccgtcatgtttaacacgttggaacgtaagatcagccacggcgtctttaatcgaaaggtgttggattttatctttacacaaataagcataaacgaacaaaactctctcgactttacacccattaactattgcgtgatacacaacgaccggcgaacgttcgactatctgctggagagaggagccgatcccaacgtggtgaactttctgg-ggaactcttgtctagacctggccgtgttaaacggaaacaagtacatggtccatcgtctgctacgaaagacgatcacgccggacgcctacacgagggcgttgaacgtggtaaactctaacatttactcgatcaagtcgtacggcatgtcggagttcgtaaagcgacacggaaccttgtacaaagccctcattcgaagcttcgtaaaagactcggatagggagatctttacatacgttcacatctacgactactttagagagtttgtggacgaatgtataagggaacgagacgccatgaaggcggacgttctggacgcggtcagcgtgttcgatacagcgttcggtctag-tcgccaggcctcgttggaaacacgttcggattctctcgaagtacgtacgaggcgtctacggagatcgagtaaagaagattctccgatccctacacaagcgacggttcaaaacggatcgtctcgttcgccgtatcgccgacctgtgcggacccgacggtctatggacccgtcttcccgtagaagtccgatacagcgtcgtggattatctgacggatgacgaaatacacgatctttttgtaaagatacacgcgtaggaactttctcgtattataaatgctatcctatttggtaggtcctatcctatcgatttgctacttcgttataggacgattgaccggattagtccaatacctggtcgtgaaaatgatatggttcgtcgtgggaagtccgtactcttatctgccttctctcaacccgtactcttatctgccctctttcaacccgtttaagaaagaggagaagaaggacgacggattcatcgcttcctttaatccgtttaaaaaggaagagcctaagaagagttcctggtttgggtggacgggttaattaatgaaaatgtactcgcgattatcgagggtaggaaccatggagtccttcgtgctacttctcgcgttcctatccctcgttggtggctacgtcatcgatccgtgtacgtcgcaagaacgatctacgtggcacgtatcgatcaaactatgtatatacgtccaagaacacaaagtatccgctaacggttgtcgtctcgaacagggtccgggtgggtttatcgccacggggaacgggtttaagattttcgcacacgacgaatgctctcacaacgaacacagttttctactaacggacgtccgagaagccgtgtacgcgtcggggcacggcatgtacgtggaaatatcgggcaatgttccttatctagattccgtacatcagtgtgccagaaatatgaccgtcgcggtatcgtgcgacaa-ccccgtccctaacgcctacggcaagaacacggacaaactacgtccgggcgtcgcgatcgccacgttaatcgacacgtcgtgcgtacgaagtcacagtttcgcatactccgtaaacacgttgtgtacggaacgactctccggagagtcgtgcgaacaattagactgtcacatggtcaaaggatcccaacacgaacactacttacaaacgtgcgaccgaaacgttcccgatcggcgtacgtttaaggcgtataaacctcatcaacggccctacgtcgcaaaagtattacgagatgaattataacaatatcaggcattttcacgactaataaataaattatgatggcgaaccaacagtccgagtgtcccg-tttttttttaagctggtggattttttgcttaatacataagcttgtcttcggcatatggagatgctttaggggaacggtcgtcctcgttctaaaagttataggattcgtcttttacgcgatacgcggattctgtcaactgttggtaaatagcatcgcgcgactatgtatgttgtgcgtattttacctggcgagactatgcaatctgttcgtgtacagcgtctatacgctgctgatgtatcccatcaaccgactcgtgtctttcatgttcggggaactcaatcccgtgtgcgaacccgatcccaagaaggacgacgaccgg------gtcgttgtcccggccgattg--tccccccattcccaaggaacccttaaacgcgaacgaattaaacggcatgttcgatttcatgaagataccgaacccgtttaaacgctacgagtgtaataacaacactaaacaa---------------------------------ccctcgtcctatccgttgaagaagggattcttcgacatgatggagactttagaataaatgaaaaaataacacactacttaacggtgttcgagccattctcgaacgtttcctttcattcctgcgaccatgactttctatgtgcgtaggaacgaattcggcgcggacgacagcgtgattctggcggttcaggactatctcagatggtcggctaccccgttcagggatagggaatcggcgggtcgcttgtttgccgtgttcgagtctttcaaaagggacgcggagatcgtgtttcgtgacaacgtgcgttggctcgtccgatgctcgtacgaacacgtcgacagttccgaatctctcattcgagctatgttgcgtcacgacagttacatcaccgaggcctgcgccatcattggcttattggcgcgggtcgccgagtactgggggtacgacgatcctatccccacctcggtgagagtgatcgagttgttcatgagattgatcaccgactacgaggtcccgcatctcaggtccgtgattaatattcgtttacaacgcctttgctctcaggaacgtcgtgacgactaattggctcctctctaattcggctcctaattcggctcctctctaattcggc---------------------------tcctaattcggctcctaattggctcctct---------------------------------------ctaattcggtttttatctctctaattggcatctctaattggcaccttctacgtctttttctcttcgtgtaaaatataaaaataactacg--gtatatgtatcatgtttcgtttaacgctactactcgcgtacgtcgcgtgcgtatacgggggcggtgccccgtatggcgcggatcgaggaaaatgtagagggaacgactacgaaaaggacggactgtgttgtacctcctgtcctcccgggtcgtacgcctctaggttatgcggacccgggtccgacacggtatgttctccgtgcaagaacgaaacctttacggcgagtacgaaccacgctcccgcgtgcgtaagttgtcgagggcggtgcacaggccacctatccgagtctcaatcgtgtgataaaacccgcgatagagtctgcgactgttctgcggggaactattgtctgttgaaaggacaggaggggtgtaggatatgcgctcccaaaacgaagtgtcccgcggggtatggcgtctccggacatacgcgtacgggcgacgtgctctgcacaaaatgtcctcggtacacgtattccgacgccgtatcctccacggagacgtgtacctcgtcgtttaactacatcagcgtggaattcaacctatatcccgtaaacgacacgtcttgtacgacgaccgccggacccaacgaagtggttaaaacgtcggagttctcggttacgctaaatcacacggattgtgatcccgtcttccacacggaatactacggaacgagcggcagcgagggcgcgggaggattcttcaccgggatggataggtaccagaatacgaccaaaatgtgtacgcttaatatagagatacggtgcgtcgagggagacgccgtgcgtactataccgaggacgagcgacggggtcggcgtcctatctcattcggaaacgattaccgtgataggagggtgcctgtccgacgtgaacgtagatatcgagtacagcgacagtaatcatcccgaggaggtcgacgacttcgtggaataccattggggtacacgcctccgtctctttccctcacccaaacgatgtagactcgtttcatagattacggattttcttctagttaaattctt-aaaaaaaagtcgaattataataaaacgtgggcgtatagaagaactctat---------------------catgaaacgcctgtgtgtatta---ttcgcgtgcctggccgcgaccctcgcgacgaagggcatctgcagacaaggcgaagatgtccgatacatgggaatagacgtcgtggccaaaattacaaagaggactaccggaagcgacacgccgtgtcagggtctgcgtacgactattgaatccgcgtatacagaagacgaaaacgaagacgatggcgcgacgggtacggagcagcccgacgatcttagcgaggaatacgagtacgacgaaaacgacgaatcgtttctaaccggtttcgtgatcggaagtacttaccacacgatcgtcggaggaggactctccgtcacgttcggatttacgggatgtcctaccgttaaggcgatatccgaacacgtcaaaggacgccacgtctacgtccgactgtccagcgacgctccttggagagatacgaatcccgtgtctatgaaccgtacagaggcgctcgccctactcgacacgtgtgaagtgtccgtagatatcaaatgcagtcgcgtcaacgtaaccgaaacgacgtacggaaccgcggcgcttgtcccgcgtataactcaagcgacgagacgcagtcatattatcggatctaccctggtcgacacggaatgtgtgaagagtctagacataaccgtccaagtgggtgaaatgtgtaagagaacgtctgatctctcggcgagagacagtcttaaggtaaagaacggcaaactactcgaggacgatatccttgtccttcgtacgcctaccctcaaggcgtgtaactaatcctatctacgatc---gatgtcgtat--------ttttctgaccgttacgcgtcacgtttttatacctatataaatagttaaaa-cccatatagggaataccgctcgc-ttttttttccttcgtagttgtttacccgctcgatagatcgcgtcgaggaagtaccaaccgtgaccactcctccggcggggatcctccgcgacgggtacatcgacgcgattctacgcggacctccatggtcgttcgtcgggtctccgacgacgtagatttatcgtatacccgtctgtttagattcggaggtggacgcgtctatgtctgcccgaggatagaccgagtattcgtttttctacgtctaccggaggagatagaatacatagacagacctaggtcgtccagagggtacgacggtacacctattcctacgtttctaccgccgctcgttttccacgtctagttctccgaagcgataggataggtaccgtctagttaggcctacgaccgttcgcgggatagtacatctacacccgagaacaagtagacgcgggtctacgtctaggtaagaggaataaataggcagacttccgcgtgtagacgacctacttctac------twctac------ttcta------acgtggaagatgtgaccctatttctaccgtaccacgaacgcgtgaaaataccccacccttt---acgcctcggcgtaaggcgaaaaagaaa-cctccctttcgtccttacgtcgtcgttctaacgtggaag-aaaggtctctaaatccct-ctatcg-tacgtccag--ggtaggta--gggtta-tacttttttttaagagctataaatt--------------
>JX565570.1
[truncated: 19,676,144 more chars]
